# Supplementary material for: Cross-biobank generalizability and accuracy of electronic health record-based predictors compared to polygenic scores
Source: Nat Genet. 2025 Aug 27;57(9):2136–45. doi: 10.1038/s41588-025-02298-9 (PMC12425822; doi:10.1038/s41588-025-02298-9)
Supplement: Supplementary file 4 — Supplementary Tables 1–20. [file 41588_2025_2298_MOESM4_ESM.xlsx]

## Sheet: 1 - Individuals
Supplementary Table 1. Number of individuals aged 32-70 in each study.
Group	FinnGen	UKB	EstB	Total
Total	266179	464076	115674	845929
Male	113959	209705	37798	361462
Female	152220	254371	77876	484467

## Sheet: 2 - CasesControls
Supplementary Table 2. Number of case and control for each disease and study.
		Number of cases				Number of controls
Disease	Set	FinnGen	UKB	EstB	Total	FinnGen	UKB	EstB
Asthma	All	8267	18086	5821	32174	232078	408022	99856
Epilepsy		1847	2518	819	5184	250919	442437	110485
Type 2 diabetes (T2D)		18099	16850	4213	39162	220290	419532	104161
Hip osteoarthritis (hip OA)		7434	11386	8522	27342	244839	428272	97619
Knee osteoarthritis (knee OA)		12874	16713	14180	43767	227334	415112	84915
Major depression (MDD)		7823	15553	9072	32448	230614	423348	80981
Coronary heart disease (CHD)		8492	19840	4293	32625	241088	408430	102854
Atrial fibrillation (AF)		12485	15106	3640	31231	237634	422168	106602
Gout		2570	4528	4113	11211	253141	439947	105928
Colorectal cancer		2428	3872	544	6844	254074	442063	111981
Lung cancer		1522	2979	295	4796	255008	445790	112509
Prostate cancer		4698	6414	901	12013	103055	190295	35201
Breast cancer		6591	6649	982	14222	136514	233448	74493
Asthma	Test	4143	9071	2911	16125	116029	203983	49927
Epilepsy		931	1280	421	2632	125452	221197	55231
Type 2 diabetes (T2D)		9070	8475	2109	19654	110124	209716	52078
Hip osteoarthritis (hip OA)		3646	5611	4363	13620	122490	214218	48707
Knee osteoarthritis (knee OA)		6421	8389	7177	21987	113683	207523	42370
Major depression (MDD)		3883	7788	4584	16255	115335	211662	40442
Coronary heart disease (CHD)		4217	9935	2123	16275	120573	204200	51450
Atrial fibrillation (AF)		6178	7562	1811	15551	118881	211075	53310
Gout		1282	2318	2080	5680	126573	219919	52940
Colorectal cancer		1213	1939	269	3421	127038	221028	55993
Lung cancer		738	1517	151	2406	128027	222867	56251
Prostate cancer		2312	3266	461	6039	51564	95088	17590
Breast cancer		3296	3243	522	7061	68256	116805	37215
Asthma	Train	4124	9015	2910	16049	116049	204039	49929
Epilepsy		916	1238	398	2552	125467	221240	55254
Type 2 diabetes (T2D)		9029	8375	2104	19508	110166	209816	52083
Hip osteoarthritis (hip OA)		3788	5775	4159	13722	122349	214054	48912
Knee osteoarthritis (knee OA)		6453	8324	7003	21780	113651	207589	42545
Major depression (MDD)		3940	7765	4488	16193	115279	211686	40539
Coronary heart disease (CHD)		4275	9905	2170	16350	120515	204230	51404
Atrial fibrillation (AF)		6307	7544	1829	15680	118753	211093	53292
Gout		1288	2210	2033	5531	126568	220028	52988
Colorectal cancer		1215	1933	275	3423	127036	221035	55988
Lung cancer		784	1462	144	2390	127981	222923	56258
Prostate cancer		2386	3148	440	5974	51491	95207	17611
Breast cancer		3295	3406	460	7161	68258	116643	37278
Asthma	Test aged 32-51	1526				46078
Epilepsy		316				54490
Type 2 diabetes (T2D)		2810				49977
Hip osteoarthritis (hip OA)		788				54519
Knee osteoarthritis (knee OA)		1884				52568
Major depression (MDD)		2368				49105
Coronary heart disease (CHD)		840				54610
Atrial fibrillation (AF)		827				54375
Gout		252				55531
Colorectal cancer		231				55222
Lung cancer		55				37840
Prostate cancer		157				21308
Breast cancer		1058				33062
Asthma	Test aged 52-70	2228				54697
Epilepsy		581				66438
Type 2 diabetes (T2D)		5920				53050
Hip osteoarthritis (hip OA)		2771				63536
Knee osteoarthritis (knee OA)		4303				57045
Major depression (MDD)		1380				62047
Coronary heart disease (CHD)		3260				60803
Atrial fibrillation (AF)		5231				58849
Gout		995				66512
Colorectal cancer		953				66356
Lung cancer		353				42547
Prostate cancer		2105				28183
Breast cancer		2086				33064

## Sheet: 3 - Excluded phecodes
Supplementary Table 3. Excluded phecodes from the predictors for each disease.
Disease	Phecode	Phenotype	Category
Asthma	495	Asthma	respiratory
	496	Chronic airway obstruction	respiratory
	497	Bronchitis	respiratory
	498	Acute bronchospasm	respiratory
Epilepsy	331	Other cerebral degenerations	neurological
	332	Parkinson's disease	neurological
	333	Extrapyramidal disease and abnormal movement disorders	neurological
	334	Degenerative disease of the spinal cord	neurological
	335	Multiple sclerosis	neurological
	337	Disorders of the autonomic nervous system	neurological
	341	Other demyelinating diseases of central nervous system	neurological
	342	Hemiplegia	neurological
	343	Infantile cerebral palsy	neurological
	344	Other paralytic syndromes	neurological
	345	Epilepsy, recurrent seizures, convulsions	neurological
	346	Abnormal findings on study of brain and/or nervous system	neurological
	347	Cataplexy and narcolepsy	neurological
	348	Other conditions of brain	neurological
	349	Other and unspecified disorders of the nervous system	neurological
Type 2 diabetes (T2D)	249	Secondary diabetes mellitus	endocrine/metabolic
	250	Diabetes mellitus	endocrine/metabolic
	649	Other conditions or status of the mother complicating pregnancy, childbirth, or the puerperium	pregnancy complications
Hip osteoarthritis (hip OA)	710	Osteomyelitis, periostitis, and other infections involving bone	musculoskeletal
	711	Arthropathy associated with infections	musculoskeletal
	712	Infective connective tissue disorders	musculoskeletal
	713	Arthropathy associated with other disorders classified elsewhere	musculoskeletal
	714	Rheumatoid arthritis and other inflammatory polyarthropathies	musculoskeletal
	715	Other inflammatory spondylopathies	musculoskeletal
	716	Other arthropathies	musculoskeletal
	740	Osteoarthrosis	musculoskeletal
	830	Dislocation	injuries & poisonings
	835	Internal derangement of knee	injuries & poisonings
	836	Traumatic arthropathy	injuries & poisonings
Knee osteoarthritis (knee OA)	710	Osteomyelitis, periostitis, and other infections involving bone	musculoskeletal
	711	Arthropathy associated with infections	musculoskeletal
	712	Infective connective tissue disorders	musculoskeletal
	713	Arthropathy associated with other disorders classified elsewhere	musculoskeletal
	714	Rheumatoid arthritis and other inflammatory polyarthropathies	musculoskeletal
	715	Other inflammatory spondylopathies	musculoskeletal
	716	Other arthropathies	musculoskeletal
	740	Osteoarthrosis	musculoskeletal
	830	Dislocation	injuries & poisonings
	835	Internal derangement of knee	injuries & poisonings
	836	Traumatic arthropathy	injuries & poisonings
Major depression (MDD)	295	Schizophrenia and other psychotic disorders	mental disorders
	296	Mood disorders	mental disorders
	297	Suicidal ideation or attempt	mental disorders
	300	Anxiety disorders	mental disorders
	301	Personality disorders	mental disorders
	302	Sexual and gender identity disorders	mental disorders
	303	Psychogenic and somatoform disorders	mental disorders
	304	Adjustment reaction	mental disorders
	306	Other mental disorder	mental disorders
Coronary heart disease (CHD)	411	Ischemic Heart Disease	circulatory system
	414	Other forms of chronic heart disease	circulatory system
	426	Cardiac conduction disorders	circulatory system
	427	Cardiac dysrhythmias	circulatory system
	440	Atherosclerosis	circulatory system
	441	Vascular insufficiency of intestine	circulatory system
	442	Other aneurysm	circulatory system
	443	Peripheral vascular disease	circulatory system
	444	Arterial embolism and thrombosis	circulatory system
	446	Polyarteritis nodosa and allied conditions	circulatory system
	447	Other disorders of arteries and arterioles	circulatory system
	448	Disease of capillaries	circulatory system
Atrial fibrillation (AF)	426	Cardiac conduction disorders	circulatory system
	427	Cardiac dysrhythmias	circulatory system
Gout	274	Gout and other crystal arthropathies	endocrine/metabolic
Colorectal cancer	150	Cancer of esophagus	neoplasms
	151	Cancer of stomach	neoplasms
	153	Colorectal cancer	neoplasms
	155	Cancer of liver and intrahepatic bile duct	neoplasms
	157	Pancreatic cancer	neoplasms
	158	Neoplasm of unspecified nature of digestive system	neoplasms
	159	Malignant neoplasm of other and ill-defined sites within the digestive organs and peritoneum	neoplasms
	208	Benign neoplasm of colon	neoplasms
Lung cancer	164	Cancer of intrathoracic organs	neoplasms
	165	Cancer within the respiratory system	neoplasms
Prostate cancer	185	Cancer of prostate	neoplasms
	187	Cancer of other male genital organs	neoplasms
	600	Hyperplasia of prostate	genitourinary
	601	Inflammatory diseases of prostate	genitourinary
	602	Other disorders of prostate	genitourinary
	796	Elevated prostate specific antigen [PSA]	genitourinary
Breast cancer	174	Breast cancer	neoplasms
	175	Acquired absence of breast	neoplasms
	180	Cervical cancer and dysplasia	neoplasms
	182	Malignant neoplasm of uterus	neoplasms
	184	Cancer of other female genital organs	neoplasms
	610	Benign mammary dysplasias	genitourinary

## Sheet: 4 - HRs
Supplementary Table 4. HRs from the Cox-proportional hazards models. In the p-value column, blue shading highlights p-values<0.05, green shading p-values after Bonferroni correction for one study (N=13 tests) <0.05/13, and yellow shading p-values after Bonferroni correction for all three studies (N=3*13) <0.05/(13*3).
Disease	Survival model	Study	Number of Cases	Number of Controls	Predictor	Group	HR	p-value	CI lower bound	CI upper bound	I2	I2_CIneg	I2_CIpos	Number of studies included
Asthma	Surv~PheRS	FinnGen	7646	207545	PheRS	All	1.47507	0	1.45036	1.50021	NA	NA	NA	1
Asthma	Surv~PheRS	UKB	17471	346042	PheRS	All	1.21209	2.4876e-241	1.19839	1.22594	NA	NA	NA	1
Asthma	Surv~PheRS	EstB	2700	46604	PheRS	All	1.5034	1.72466e-131	1.45496	1.55346	NA	NA	NA	1
Asthma	Surv~PheRS	Meta-analysis	27817	600191	PheRS	All	1.38971	1.86336e-06	1.25442	1.525	99.4085	97.8086	99.985	3
Asthma	Surv~PheRS+Sex+Age	FinnGen	7646	207545	PheRS	All	1.46933	0	1.44474	1.49434	NA	NA	NA	1
Asthma	Surv~PheRS+Sex+Age	UKB	17471	346042	PheRS	All	1.21096	9.19785e-240	1.1973	1.22478	NA	NA	NA	1
Asthma	Surv~PheRS+Sex+Age	EstB	2700	46604	PheRS	All	1.48819	8.12769e-126	1.44037	1.53759	NA	NA	NA	1
Asthma	Surv~PheRS+Sex+Age	Meta-analysis	27817	600191	PheRS	All	1.38277	1.26646e-06	1.25166	1.51388	99.372	97.6704	99.9841	3
Asthma	Surv~CCI+Edu+PheRS+Sex+Age	FinnGen	7646	207545	PheRS	All	1.45833	0	1.4332	1.48389	NA	NA	NA	1
Asthma	Surv~CCI+Edu+PheRS+Sex+Age	UKB	17471	346042	PheRS	All	1.21863	1.40607e-163	1.20143	1.23608	NA	NA	NA	1
Asthma	Surv~PheRS_group+Sex+Age	FinnGen	1740	20448	PheRS	Top 10%	2.79261	6.02685e-165	2.59461	3.00571	NA	NA	NA	1
Asthma	Surv~PheRS_group+Sex+Age	UKB	3083	38366	PheRS	Top 10%	1.50144	2.91953e-56	1.42763	1.57906	NA	NA	NA	1
Asthma	Surv~PheRS_group+Sex+Age	EstB	608	4647	PheRS	Top 10%	2.58658	3.39448e-53	2.29106	2.92023	NA	NA	NA	1
Asthma	Surv~PheRS+PRS+Sex+Age+PCs	FinnGen	7646	207545	PheRS (PCs removed)	All	1.45336	0	1.42915	1.47797	NA	NA	NA	1
Asthma	Surv~PheRS+PRS+Sex+Age+PCs	EstB	2700	46604	PheRS (PCs removed)	All	1.46451	8.36163e-116	1.41741	1.51318	NA	NA	NA	1
Asthma	Surv~PheRS+PRS+Sex+Age+PCs	Meta-analysis	10346	254149	PheRS (PCs removed)	All	1.45568	0	1.44074	1.47062	0	0	99.4091	2
Asthma	Surv~PheRS+Sex+Age+PCs	FinnGen	7646	207545	PheRS (PCs removed)	All	1.46147	0	1.43717	1.48619	NA	NA	NA	1
Asthma	Surv~PheRS+Sex+Age+PCs	UKB	17471	346042	PheRS (PCs removed)	All	1.20957	2.44818e-236	1.19591	1.22339	NA	NA	NA	1
Asthma	Surv~PheRS+Sex+Age+PCs	EstB	2700	46604	PheRS (PCs removed)	All	1.47505	4.28558e-120	1.4276	1.52407	NA	NA	NA	1
Asthma	Surv~PheRS+Sex+Age+PCs	Meta-analysis	27817	600191	PheRS (PCs removed)	All	1.37569	8.80379e-07	1.24854	1.50284	99.3359	97.5583	99.9831	3
Asthma	Surv~PRS+Sex+Age+PCs	FinnGen	7646	207545	PRS	All	1.29198	1.01931e-110	1.26329	1.32132	NA	NA	NA	1
Asthma	Surv~PRS+Sex+Age+PCs	EstB	2700	46604	PRS	All	1.26351	1.71499e-33	1.21638	1.31246	NA	NA	NA	1
Asthma	Surv~PRS+Sex+Age+PCs	Meta-analysis	10346	254149	PRS	All	1.28455	3.82348e-142	1.26521	1.30389	0	0	99.8996	2
Asthma	Surv~PheRS+PRS+Sex+Age+PCs	FinnGen	7646	207545	PRS	All	1.27634	3.04565e-100	1.24794	1.30538	NA	NA	NA	1
Asthma	Surv~PheRS+PRS+Sex+Age+PCs	EstB	2700	46604	PRS	All	1.24542	1.18423e-29	1.19894	1.29371	NA	NA	NA	1
Asthma	Surv~PheRS+PRS+Sex+Age+PCs	Meta-analysis	10346	254149	PRS	All	1.2671	3.49533e-99	1.24515	1.28905	15.4498	0	99.917	2
Asthma	Surv~PRS	FinnGen	7646	207545	PRS	All	1.29191	1.00322e-110	1.26322	1.32124	NA	NA	NA	1
Asthma	Surv~PRS	EstB	2700	46604	PRS	All	1.26429	9.58583e-34	1.2172	1.31321	NA	NA	NA	1
Asthma	Surv~PRS	Meta-analysis	10346	254149	PRS	All	1.28469	2.05093e-142	1.26537	1.30402	0	0	99.8935	2
Asthma	Surv~PheRS_group+Sex+Age	FinnGen	7646	207545	Age	All	0.883736	2.49197e-25	0.863388	0.904564	NA	NA	NA	1
Asthma	Surv~PheRS_group+Sex+Age	UKB	17471	346042	Age	All	0.940146	1.64095e-13	0.924851	0.955694	NA	NA	NA	1
Asthma	Surv~PheRS_group+Sex+Age	EstB	2700	46604	Age	All	0.827567	1.02435e-23	0.797546	0.858718	NA	NA	NA	1
Asthma	Surv~PRS+Sex+Age+PCs	FinnGen	7646	207545	Age	All	0.877715	6.39303e-29	0.857837	0.898053	NA	NA	NA	1
Asthma	Surv~PRS+Sex+Age+PCs	EstB	2700	46604	Age	All	0.810058	6.2152e-29	0.780644	0.840581	NA	NA	NA	1
Asthma	Surv~PheRS+PRS+Sex+Age+PCs	FinnGen	7646	207545	Age	All	0.880892	1.93044e-27	0.860946	0.9013	NA	NA	NA	1
Asthma	Surv~PheRS+PRS+Sex+Age+PCs	EstB	2700	46604	Age	All	0.822219	2.08265e-25	0.792485	0.853068	NA	NA	NA	1
Asthma	Surv~PheRS+Sex+Age+PCs	FinnGen	7646	207545	Age	All	0.881426	3.38861e-27	0.861468	0.901846	NA	NA	NA	1
Asthma	Surv~PheRS+Sex+Age+PCs	UKB	17471	346042	Age	All	0.938414	2.29654e-16	0.924273	0.952771	NA	NA	NA	1
Asthma	Surv~PheRS+Sex+Age+PCs	EstB	2700	46604	Age	All	0.821019	9.44529e-26	0.791321	0.851831	NA	NA	NA	1
Asthma	Surv~PheRS+Sex+Age	FinnGen	7646	207545	Age	All	0.886412	3.49247e-25	0.866434	0.90685	NA	NA	NA	1
Asthma	Surv~PheRS+Sex+Age	UKB	17471	346042	Age	All	0.941341	3.22216e-15	0.927297	0.955598	NA	NA	NA	1
Asthma	Surv~PheRS+Sex+Age	EstB	2700	46604	Age	All	0.823132	2.72241e-25	0.79346	0.853914	NA	NA	NA	1
Asthma	Surv~CCI+Sex+Age	FinnGen	7646	207545	Age	All	0.888074	1.95007e-24	0.868051	0.90856	NA	NA	NA	1
Asthma	Surv~CCI+Sex+Age	UKB	17471	346042	Age	All	0.939881	7.69131e-16	0.925815	0.954161	NA	NA	NA	1
Asthma	Surv~CCI+Sex+Age	EstB	2700	46604	Age	All	0.830342	3.36049e-23	0.800399	0.861407	NA	NA	NA	1
Asthma	Surv~Edu+Sex+Age	FinnGen	7646	207545	Age	All	0.903018	3.94676e-18	0.882455	0.92406	NA	NA	NA	1
Asthma	Surv~Edu+Sex+Age	UKB	17471	346042	Age	All	0.9474	2.32499e-10	0.931701	0.963363	NA	NA	NA	1
Asthma	Surv~Edu+Sex+Age	EstB	2700	46604	Age	All	0.817085	3.90451e-26	0.787057	0.848259	NA	NA	NA	1
Asthma	Surv~CCI+Edu+PheRS+Sex+Age	FinnGen	7646	207545	Age	All	0.898768	1.24164e-19	0.878265	0.919749	NA	NA	NA	1
Asthma	Surv~CCI+Edu+PheRS+Sex+Age	UKB	17471	346042	Age	All	0.944136	1.63176e-11	0.928474	0.960062	NA	NA	NA	1
Asthma	Surv~CCI+Sex+Age	FinnGen	976	21074	CCI	Top 10%	1.2594	1.9522e-11	1.17734	1.34717	NA	NA	NA	1
Asthma	Surv~CCI+Sex+Age	UKB	1891	33982	CCI	Top 10%	1.10035	8.98388e-05	1.04893	1.1543	NA	NA	NA	1
Asthma	Surv~CCI+Sex+Age	EstB	454	4385	CCI	Top 10%	1.79174	3.08126e-29	1.61826	1.98381	NA	NA	NA	1
Asthma	Surv~CCI+Sex+Age	Meta-analysis	3321	59441	CCI	Top 10%	1.3502	0.037506	1.0673	1.63311	98.0254	92.5572	99.9509	3
Asthma	Surv~CCI+Edu+PheRS+Sex+Age	FinnGen	976	21074	CCI	Top 10%	0.978802	0.541564	0.913731	1.04851	NA	NA	NA	1
Asthma	Surv~CCI+Edu+PheRS+Sex+Age	UKB	1891	33982	CCI	Top 10%	0.834344	4.16705e-09	0.785444	0.886288	NA	NA	NA	1
Asthma	Surv~Edu+Sex+Age	FinnGen	7646	207545	Edu	Basic education	1.34745	3.04392e-35	1.28535	1.41255	NA	NA	NA	1
Asthma	Surv~Edu+Sex+Age	UKB	17471	346042	Edu	Basic education	1.08761	0.00146472	1.03277	1.14537	NA	NA	NA	1
Asthma	Surv~Edu+Sex+Age	EstB	2700	46604	Edu	Basic education	1.20696	3.18653e-06	1.11512	1.30636	NA	NA	NA	1
Asthma	Surv~Edu+Sex+Age	Meta-analysis	27817	600191	Edu	Basic education	1.20988	0.002706	1.08538	1.33438	92.8813	74.5945	99.8115	3
Asthma	Surv~CCI+Edu+PheRS+Sex+Age	FinnGen	7646	207545	Edu	Basic education	1.21923	2.99186e-16	1.16264	1.27859	NA	NA	NA	1
Asthma	Surv~CCI+Edu+PheRS+Sex+Age	UKB	17471	346042	Edu	Basic education	1.07106	0.00933102	1.01704	1.12796	NA	NA	NA	1
Epilepsy	Surv~PheRS	FinnGen	1847	249169	PheRS	All	1.49467	2.46926e-112	1.4433	1.54787	NA	NA	NA	1
Epilepsy	Surv~PheRS	UKB	2223	379798	PheRS	All	1.36363	1.6953e-118	1.32828	1.39992	NA	NA	NA	1
Epilepsy	Surv~PheRS	EstB	391	51476	PheRS	All	1.23837	3.61763e-06	1.13126	1.35561	NA	NA	NA	1
Epilepsy	Surv~PheRS	Meta-analysis	4461	680443	PheRS	All	1.37037	1.24798e-09	1.2687	1.47204	94.484	75.5698	99.878	3
Epilepsy	Surv~PheRS+Sex+Age	FinnGen	1847	249169	PheRS	All	1.50009	1.31515e-111	1.44791	1.55416	NA	NA	NA	1
Epilepsy	Surv~PheRS+Sex+Age	UKB	2223	379798	PheRS	All	1.35173	1.48018e-112	1.31677	1.38761	NA	NA	NA	1
Epilepsy	Surv~PheRS+Sex+Age	EstB	391	51476	PheRS	All	1.23882	3.82412e-06	1.13125	1.35663	NA	NA	NA	1
Epilepsy	Surv~PheRS+Sex+Age	Meta-analysis	4461	680443	PheRS	All	1.36754	4.60005e-09	1.26286	1.47221	94.7388	77.4313	99.8809	3
Epilepsy	Surv~CCI+Edu+PheRS+Sex+Age	FinnGen	1847	249169	PheRS	All	1.45503	1.35885e-86	1.4018	1.51028	NA	NA	NA	1
Epilepsy	Surv~CCI+Edu+PheRS+Sex+Age	UKB	2223	379798	PheRS	All	1.3547	1.33789e-60	1.30649	1.40468	NA	NA	NA	1
Epilepsy	Surv~PheRS_group+Sex+Age	FinnGen	428	24849	PheRS	Top 10%	2.95288	1.3691e-43	2.53322	3.44206	NA	NA	NA	1
Epilepsy	Surv~PheRS_group+Sex+Age	UKB	544	42734	PheRS	Top 10%	3.11756	7.84983e-45	2.66024	3.6535	NA	NA	NA	1
Epilepsy	Surv~PheRS_group+Sex+Age	EstB	74	5506	PheRS	Top 10%	1.7698	0.000722926	1.27113	2.46412	NA	NA	NA	1
Epilepsy	Surv~PheRS+PRS+Sex+Age+PCs	FinnGen	1847	249169	PheRS (PCs removed)	All	1.49269	2.06224e-109	1.44087	1.54637	NA	NA	NA	1
Epilepsy	Surv~PheRS+PRS+Sex+Age+PCs	UKB	2422	429490	PheRS (PCs removed)	All	1.34906	1.59573e-114	1.3147	1.38432	NA	NA	NA	1
Epilepsy	Surv~PheRS+PRS+Sex+Age+PCs	EstB	391	51476	PheRS (PCs removed)	All	1.23038	7.57598e-06	1.12362	1.34729	NA	NA	NA	1
Epilepsy	Surv~PheRS+PRS+Sex+Age+PCs	Meta-analysis	4660	730135	PheRS (PCs removed)	All	1.3614	9.32954e-09	1.2561	1.4667	94.8658	77.8166	99.8844	3
Epilepsy	Surv~PheRS+Sex+Age+PCs	FinnGen	1847	249169	PheRS (PCs removed)	All	1.493	1.71569e-109	1.44117	1.5467	NA	NA	NA	1
Epilepsy	Surv~PheRS+Sex+Age+PCs	UKB	2223	379798	PheRS (PCs removed)	All	1.3527	5.6079e-113	1.3177	1.38863	NA	NA	NA	1
Epilepsy	Surv~PheRS+Sex+Age+PCs	EstB	391	51476	PheRS (PCs removed)	All	1.23042	7.55547e-06	1.12365	1.34733	NA	NA	NA	1
Epilepsy	Surv~PheRS+Sex+Age+PCs	Meta-analysis	4461	680443	PheRS (PCs removed)	All	1.36285	7.93786e-09	1.25769	1.46802	94.8005	77.4338	99.8834	3
Epilepsy	Surv~PRS+Sex+Age+PCs	FinnGen	1847	249169	PRS	All	1.08441	0.000497066	1.03606	1.13502	NA	NA	NA	1
Epilepsy	Surv~PRS+Sex+Age+PCs	UKB	2217	379052	PRS	All	1.10158	5.10956e-06	1.05672	1.14835	NA	NA	NA	1
Epilepsy	Surv~PRS+Sex+Age+PCs	EstB	391	51476	PRS	All	0.991458	0.865712	0.897624	1.0951	NA	NA	NA	1
Epilepsy	Surv~PRS+Sex+Age+PCs	Meta-analysis	4455	679697	PRS	All	1.08441	6.60218e-08	1.055	1.11381	0.199994	0	99.3799	3
Epilepsy	Surv~PheRS+PRS+Sex+Age+PCs	FinnGen	1847	249169	PRS	All	1.08315	0.000594451	1.03488	1.13368	NA	NA	NA	1
Epilepsy	Surv~PheRS+PRS+Sex+Age+PCs	UKB	2422	429490	PRS	All	1.09482	8.0827e-06	1.05212	1.13926	NA	NA	NA	1
Epilepsy	Surv~PheRS+PRS+Sex+Age+PCs	EstB	391	51476	PRS	All	0.992194	0.877199	0.898311	1.09589	NA	NA	NA	1
Epilepsy	Surv~PheRS+PRS+Sex+Age+PCs	Meta-analysis	4660	730135	PRS	All	1.08127	9.51073e-08	1.05257	1.10997	0.0164044	0	99.3349	3
Epilepsy	Surv~PRS	FinnGen	1847	249169	PRS	All	1.08434	0.000500945	1.036	1.13494	NA	NA	NA	1
Epilepsy	Surv~PRS	UKB	2217	379052	PRS	All	1.10169	5.17663e-06	1.05675	1.14855	NA	NA	NA	1
Epilepsy	Surv~PRS	EstB	391	51476	PRS	All	0.992028	0.874539	0.898209	1.09565	NA	NA	NA	1
Epilepsy	Surv~PRS	Meta-analysis	4455	679697	PRS	All	1.08435	8.08513e-08	1.05477	1.11394	0.939082	0	99.3726	3
Epilepsy	Surv~PheRS_group+Sex+Age	FinnGen	1847	249169	Age	All	0.860926	9.05112e-10	0.820646	0.903183	NA	NA	NA	1
Epilepsy	Surv~PheRS_group+Sex+Age	UKB	2223	379798	Age	All	0.882427	1.5077e-06	0.83858	0.928566	NA	NA	NA	1
Epilepsy	Surv~PheRS_group+Sex+Age	EstB	391	51476	Age	All	0.79253	2.57128e-06	0.719324	0.873186	NA	NA	NA	1
Epilepsy	Surv~PRS+Sex+Age+PCs	FinnGen	1847	249169	Age	All	0.842585	1.17116e-12	0.803719	0.883331	NA	NA	NA	1
Epilepsy	Surv~PRS+Sex+Age+PCs	UKB	2217	379052	Age	All	0.839064	4.96397e-15	0.802997	0.87675	NA	NA	NA	1
Epilepsy	Surv~PRS+Sex+Age+PCs	EstB	391	51476	Age	All	0.781838	6.46983e-07	0.709614	0.861414	NA	NA	NA	1
Epilepsy	Surv~PheRS+PRS+Sex+Age+PCs	FinnGen	1847	249169	Age	All	0.845775	2.61701e-12	0.807007	0.886406	NA	NA	NA	1
Epilepsy	Surv~PheRS+PRS+Sex+Age+PCs	UKB	2422	429490	Age	All	0.815889	3.22089e-21	0.782191	0.851038	NA	NA	NA	1
Epilepsy	Surv~PheRS+PRS+Sex+Age+PCs	EstB	391	51476	Age	All	0.784473	8.63901e-07	0.71217	0.864117	NA	NA	NA	1
Epilepsy	Surv~PheRS+Sex+Age+PCs	FinnGen	1847	249169	Age	All	0.845633	2.49691e-12	0.806868	0.886259	NA	NA	NA	1
Epilepsy	Surv~PheRS+Sex+Age+PCs	UKB	2223	379798	Age	All	0.852906	9.84965e-13	0.816419	0.891024	NA	NA	NA	1
Epilepsy	Surv~PheRS+Sex+Age+PCs	EstB	391	51476	Age	All	0.78448	8.64704e-07	0.712176	0.864124	NA	NA	NA	1
Epilepsy	Surv~PheRS+Sex+Age	FinnGen	1847	249169	Age	All	0.850479	1.10474e-11	0.811646	0.89117	NA	NA	NA	1
Epilepsy	Surv~PheRS+Sex+Age	UKB	2223	379798	Age	All	0.84278	1.11057e-14	0.806991	0.880157	NA	NA	NA	1
Epilepsy	Surv~PheRS+Sex+Age	EstB	391	51476	Age	All	0.786446	1.06591e-06	0.714098	0.866125	NA	NA	NA	1
Epilepsy	Surv~CCI+Sex+Age	FinnGen	1847	249169	Age	All	0.866381	1.94692e-09	0.826738	0.907925	NA	NA	NA	1
Epilepsy	Surv~CCI+Sex+Age	UKB	2223	379798	Age	All	0.830609	5.69017e-17	0.795289	0.867497	NA	NA	NA	1
Epilepsy	Surv~CCI+Sex+Age	EstB	391	51476	Age	All	0.827676	0.000149818	0.750581	0.912691	NA	NA	NA	1
Epilepsy	Surv~Edu+Sex+Age	FinnGen	1847	249169	Age	All	0.865202	2.16654e-09	0.825133	0.907217	NA	NA	NA	1
Epilepsy	Surv~Edu+Sex+Age	UKB	2223	379798	Age	All	0.825215	4.5575e-14	0.785037	0.867448	NA	NA	NA	1
Epilepsy	Surv~Edu+Sex+Age	EstB	391	51476	Age	All	0.794199	4.12928e-06	0.720004	0.87604	NA	NA	NA	1
Epilepsy	Surv~CCI+Edu+PheRS+Sex+Age	FinnGen	1847	249169	Age	All	0.869474	6.24413e-09	0.829402	0.911482	NA	NA	NA	1
Epilepsy	Surv~CCI+Edu+PheRS+Sex+Age	UKB	2223	379798	Age	All	0.831313	3.22522e-13	0.791	0.87368	NA	NA	NA	1
Epilepsy	Surv~CCI+Sex+Age	FinnGen	311	24628	CCI	Top 10%	1.76298	1.37702e-19	1.55934	1.99321	NA	NA	NA	1
Epilepsy	Surv~CCI+Sex+Age	UKB	375	37554	CCI	Top 10%	1.82759	1.84324e-26	1.63553	2.04219	NA	NA	NA	1
Epilepsy	Surv~CCI+Sex+Age	EstB	79	5003	CCI	Top 10%	2.10043	9.95467e-09	1.62963	2.70725	NA	NA	NA	1
Epilepsy	Surv~CCI+Sex+Age	Meta-analysis	765	67185	CCI	Top 10%	1.82503	3.37982e-51	1.74669	1.90337	0.0344386	0	98.3312	3
Epilepsy	Surv~CCI+Edu+PheRS+Sex+Age	FinnGen	311	24628	CCI	Top 10%	1.27147	0.000265416	1.1175	1.44666	NA	NA	NA	1
Epilepsy	Surv~CCI+Edu+PheRS+Sex+Age	UKB	375	37554	CCI	Top 10%	1.05047	0.530225	0.900752	1.22508	NA	NA	NA	1
Epilepsy	Surv~Edu+Sex+Age	FinnGen	1847	249169	Edu	Basic education	1.37395	1.59108e-10	1.24651	1.51443	NA	NA	NA	1
Epilepsy	Surv~Edu+Sex+Age	UKB	2223	379798	Edu	Basic education	1.15673	0.0615941	0.992953	1.34753	NA	NA	NA	1
Epilepsy	Surv~Edu+Sex+Age	EstB	391	51476	Edu	Basic education	1.65976	7.53809e-06	1.32963	2.07187	NA	NA	NA	1
Epilepsy	Surv~Edu+Sex+Age	Meta-analysis	4461	680443	Edu	Basic education	1.36407	0.00106072	1.1782	1.54995	77.8835	0	99.5468	3
Epilepsy	Surv~CCI+Edu+PheRS+Sex+Age	FinnGen	1847	249169	Edu	Basic education	1.24249	1.43033e-05	1.12642	1.37051	NA	NA	NA	1
Epilepsy	Surv~CCI+Edu+PheRS+Sex+Age	UKB	2223	379798	Edu	Basic education	1.11963	0.1471	0.961021	1.30441	NA	NA	NA	1
Type 2 diabetes (T2D)	Surv~PheRS	FinnGen	18028	212123	PheRS	All	1.40351	0	1.38853	1.41865	NA	NA	NA	1
Type 2 diabetes (T2D)	Surv~PheRS	UKB	16263	357213	PheRS	All	1.39864	0	1.38394	1.41349	NA	NA	NA	1
Type 2 diabetes (T2D)	Surv~PheRS	EstB	1974	48612	PheRS	All	1.68322	3.25703e-180	1.62426	1.74431	NA	NA	NA	1
Type 2 diabetes (T2D)	Surv~PheRS	Meta-analysis	36265	617948	PheRS	All	1.48778	5.55282e-11	1.369	1.60657	99.5221	98.18	99.9882	3
Type 2 diabetes (T2D)	Surv~PheRS+Sex+Age	FinnGen	18028	212123	PheRS	All	1.43439	0	1.41862	1.45033	NA	NA	NA	1
Type 2 diabetes (T2D)	Surv~PheRS+Sex+Age	UKB	16263	357213	PheRS	All	1.4027	0	1.38747	1.4181	NA	NA	NA	1
Type 2 diabetes (T2D)	Surv~PheRS+Sex+Age	EstB	1974	48612	PheRS	All	1.68551	2.2654e-161	1.62299	1.75045	NA	NA	NA	1
Type 2 diabetes (T2D)	Surv~PheRS+Sex+Age	Meta-analysis	36265	617948	PheRS	All	1.50044	1.31265e-12	1.38831	1.61256	99.4244	97.7607	99.9859	3
Type 2 diabetes (T2D)	Surv~CCI+Edu+PheRS+Sex+Age	FinnGen	18028	212123	PheRS	All	1.41058	0	1.39469	1.42664	NA	NA	NA	1
Type 2 diabetes (T2D)	Surv~CCI+Edu+PheRS+Sex+Age	UKB	16263	357213	PheRS	All	1.40169	0	1.38034	1.42338	NA	NA	NA	1
Type 2 diabetes (T2D)	Surv~PheRS_group+Sex+Age	FinnGen	3923	19263	PheRS	Top 10%	2.84351	0	2.70352	2.99074	NA	NA	NA	1
Type 2 diabetes (T2D)	Surv~PheRS_group+Sex+Age	UKB	4177	38274	PheRS	Top 10%	2.7403	6.60381e-273	2.59112	2.89807	NA	NA	NA	1
Type 2 diabetes (T2D)	Surv~PheRS_group+Sex+Age	EstB	565	4889	PheRS	Top 10%	3.78648	3.51623e-61	3.23265	4.43519	NA	NA	NA	1
Type 2 diabetes (T2D)	Surv~PheRS+PRS+Sex+Age+PCs	FinnGen	18028	212123	PheRS (PCs removed)	All	1.41315	0	1.39757	1.4289	NA	NA	NA	1
Type 2 diabetes (T2D)	Surv~PheRS+PRS+Sex+Age+PCs	EstB	1974	48612	PheRS (PCs removed)	All	1.60754	3.14e-134	1.54801	1.66936	NA	NA	NA	1
Type 2 diabetes (T2D)	Surv~PheRS+PRS+Sex+Age+PCs	Meta-analysis	20002	260735	PheRS (PCs removed)	All	1.50523	2.19323e-10	1.37895	1.63152	97.5761	87.8641	99.9976	2
Type 2 diabetes (T2D)	Surv~PheRS+Sex+Age+PCs	FinnGen	18028	212123	PheRS (PCs removed)	All	1.43255	0	1.41684	1.44843	NA	NA	NA	1
Type 2 diabetes (T2D)	Surv~PheRS+Sex+Age+PCs	UKB	16263	357213	PheRS (PCs removed)	All	1.39271	0	1.37753	1.40806	NA	NA	NA	1
Type 2 diabetes (T2D)	Surv~PheRS+Sex+Age+PCs	EstB	1974	48612	PheRS (PCs removed)	All	1.66576	6.14713e-154	1.6039	1.73	NA	NA	NA	1
Type 2 diabetes (T2D)	Surv~PheRS+Sex+Age+PCs	Meta-analysis	36265	617948	PheRS (PCs removed)	All	1.49028	3.68036e-13	1.38267	1.59789	99.3736	97.5687	99.9847	3
Type 2 diabetes (T2D)	Surv~PRS+Sex+Age+PCs	FinnGen	18028	212123	PRS	All	1.67682	0	1.65226	1.70176	NA	NA	NA	1
Type 2 diabetes (T2D)	Surv~PRS+Sex+Age+PCs	EstB	1974	48612	PRS	All	1.76908	1.14251e-141	1.69272	1.84889	NA	NA	NA	1
Type 2 diabetes (T2D)	Surv~PRS+Sex+Age+PCs	Meta-analysis	20002	260735	PRS	All	1.71511	1.75006e-92	1.66328	1.76695	80.3567	0	99.9807	2
Type 2 diabetes (T2D)	Surv~PheRS+PRS+Sex+Age+PCs	FinnGen	18028	212123	PRS	All	1.6551	0	1.63082	1.67975	NA	NA	NA	1
Type 2 diabetes (T2D)	Surv~PheRS+PRS+Sex+Age+PCs	EstB	1974	48612	PRS	All	1.70613	3.07497e-123	1.63211	1.7835	NA	NA	NA	1
Type 2 diabetes (T2D)	Surv~PheRS+PRS+Sex+Age+PCs	Meta-analysis	20002	260735	PRS	All	1.66787	0	1.642	1.69375	38.2952	0	99.9394	2
Type 2 diabetes (T2D)	Surv~PRS	FinnGen	18028	212123	PRS	All	1.66596	0	1.64162	1.69065	NA	NA	NA	1
Type 2 diabetes (T2D)	Surv~PRS	EstB	1974	48612	PRS	All	1.76414	2.81696e-139	1.68772	1.84403	NA	NA	NA	1
Type 2 diabetes (T2D)	Surv~PRS	Meta-analysis	20002	260735	PRS	All	1.70756	2.06212e-79	1.65198	1.76314	82.7127	0	99.983	2
Type 2 diabetes (T2D)	Surv~PheRS_group+Sex+Age	FinnGen	18028	212123	Age	All	0.724626	0	0.71303	0.73641	NA	NA	NA	1
Type 2 diabetes (T2D)	Surv~PheRS_group+Sex+Age	UKB	16263	357213	Age	All	0.723553	1.72729e-258	0.710314	0.737039	NA	NA	NA	1
Type 2 diabetes (T2D)	Surv~PheRS_group+Sex+Age	EstB	1974	48612	Age	All	0.529457	5.69517e-159	0.505454	0.5546	NA	NA	NA	1
Type 2 diabetes (T2D)	Surv~PRS+Sex+Age+PCs	FinnGen	18028	212123	Age	All	0.709025	0	0.698131	0.720089	NA	NA	NA	1
Type 2 diabetes (T2D)	Surv~PRS+Sex+Age+PCs	EstB	1974	48612	Age	All	0.508964	1.17509e-198	0.487045	0.53187	NA	NA	NA	1
Type 2 diabetes (T2D)	Surv~PheRS+PRS+Sex+Age+PCs	FinnGen	18028	212123	Age	All	0.698194	0	0.687404	0.709153	NA	NA	NA	1
Type 2 diabetes (T2D)	Surv~PheRS+PRS+Sex+Age+PCs	EstB	1974	48612	Age	All	0.506986	9.3563e-193	0.484699	0.530297	NA	NA	NA	1
Type 2 diabetes (T2D)	Surv~PheRS+Sex+Age+PCs	FinnGen	18028	212123	Age	All	0.702237	0	0.691405	0.713238	NA	NA	NA	1
Type 2 diabetes (T2D)	Surv~PheRS+Sex+Age+PCs	UKB	16263	357213	Age	All	0.663744	0	0.652398	0.675288	NA	NA	NA	1
Type 2 diabetes (T2D)	Surv~PheRS+Sex+Age+PCs	EstB	1974	48612	Age	All	0.510909	5.9393e-189	0.488479	0.534368	NA	NA	NA	1
Type 2 diabetes (T2D)	Surv~PheRS+Sex+Age	FinnGen	18028	212123	Age	All	0.703678	0	0.692867	0.714657	NA	NA	NA	1
Type 2 diabetes (T2D)	Surv~PheRS+Sex+Age	UKB	16263	357213	Age	All	0.696308	0	0.684544	0.708273	NA	NA	NA	1
Type 2 diabetes (T2D)	Surv~PheRS+Sex+Age	EstB	1974	48612	Age	All	0.514276	7.28371e-187	0.491791	0.537789	NA	NA	NA	1
Type 2 diabetes (T2D)	Surv~CCI+Sex+Age	FinnGen	18028	212123	Age	All	0.718122	0	0.70717	0.729243	NA	NA	NA	1
Type 2 diabetes (T2D)	Surv~CCI+Sex+Age	UKB	16263	357213	Age	All	0.68632	0	0.674697	0.698144	NA	NA	NA	1
Type 2 diabetes (T2D)	Surv~CCI+Sex+Age	EstB	1974	48612	Age	All	0.527053	4.33911e-178	0.504307	0.550826	NA	NA	NA	1
Type 2 diabetes (T2D)	Surv~Edu+Sex+Age	FinnGen	18028	212123	Age	All	0.732382	0	0.721115	0.743824	NA	NA	NA	1
Type 2 diabetes (T2D)	Surv~Edu+Sex+Age	UKB	16263	357213	Age	All	0.697174	2.65316e-280	0.683532	0.711089	NA	NA	NA	1
Type 2 diabetes (T2D)	Surv~Edu+Sex+Age	EstB	1974	48612	Age	All	0.520721	1.56359e-183	0.498171	0.544291	NA	NA	NA	1
Type 2 diabetes (T2D)	Surv~CCI+Edu+PheRS+Sex+Age	FinnGen	18028	212123	Age	All	0.715986	0	0.70491	0.727237	NA	NA	NA	1
Type 2 diabetes (T2D)	Surv~CCI+Edu+PheRS+Sex+Age	UKB	16263	357213	Age	All	0.70252	2.47689e-269	0.688791	0.716524	NA	NA	NA	1
Type 2 diabetes (T2D)	Surv~CCI+Sex+Age	FinnGen	2263	20692	CCI	Top 10%	1.27748	1.46569e-27	1.22234	1.33511	NA	NA	NA	1
Type 2 diabetes (T2D)	Surv~CCI+Sex+Age	UKB	2560	34613	CCI	Top 10%	1.69699	3.34855e-133	1.62686	1.77015	NA	NA	NA	1
Type 2 diabetes (T2D)	Surv~CCI+Sex+Age	EstB	333	4544	CCI	Top 10%	1.45658	7.71156e-10	1.29207	1.64204	NA	NA	NA	1
Type 2 diabetes (T2D)	Surv~CCI+Sex+Age	Meta-analysis	5156	59849	CCI	Top 10%	1.46773	8.02138e-06	1.29927	1.63618	96.1863	85.874	99.8972	3
Type 2 diabetes (T2D)	Surv~CCI+Edu+PheRS+Sex+Age	FinnGen	2263	20692	CCI	Top 10%	1.0565	0.0161117	1.01025	1.10487	NA	NA	NA	1
Type 2 diabetes (T2D)	Surv~CCI+Edu+PheRS+Sex+Age	UKB	2560	34613	CCI	Top 10%	1.01792	0.553326	0.959867	1.07948	NA	NA	NA	1
Type 2 diabetes (T2D)	Surv~Edu+Sex+Age	FinnGen	18028	212123	Edu	Basic education	1.47744	1.93444e-131	1.43182	1.5245	NA	NA	NA	1
Type 2 diabetes (T2D)	Surv~Edu+Sex+Age	UKB	16263	357213	Edu	Basic education	1.1372	8.7602e-06	1.07453	1.20352	NA	NA	NA	1
Type 2 diabetes (T2D)	Surv~Edu+Sex+Age	EstB	1974	48612	Edu	Basic education	1.45159	4.92128e-14	1.31747	1.59937	NA	NA	NA	1
Type 2 diabetes (T2D)	Surv~Edu+Sex+Age	Meta-analysis	36265	617948	Edu	Basic education	1.34484	0.000522197	1.17745	1.51223	96.2161	85.7287	99.9035	3
Type 2 diabetes (T2D)	Surv~CCI+Edu+PheRS+Sex+Age	FinnGen	18028	212123	Edu	Basic education	1.33733	1.05365e-72	1.29574	1.38025	NA	NA	NA	1
Type 2 diabetes (T2D)	Surv~CCI+Edu+PheRS+Sex+Age	UKB	16263	357213	Edu	Basic education	1.09174	0.00242563	1.03153	1.15546	NA	NA	NA	1
Hip osteoarthritis (hip OA)	Surv~PheRS	FinnGen	7434	243082	PheRS	All	1.32986	6.1178e-193	1.30502	1.35518	NA	NA	NA	1
Hip osteoarthritis (hip OA)	Surv~PheRS	UKB	11033	365491	PheRS	All	1.24867	4.68824e-244	1.23248	1.26506	NA	NA	NA	1
Hip osteoarthritis (hip OA)	Surv~PheRS	EstB	4030	45452	PheRS	All	1.47915	1.35004e-194	1.4415	1.51778	NA	NA	NA	1
Hip osteoarthritis (hip OA)	Surv~PheRS	Meta-analysis	22497	654025	PheRS	All	1.34855	1.33883e-09	1.25188	1.44523	98.7693	95.3872	99.969	3
Hip osteoarthritis (hip OA)	Surv~PheRS+Sex+Age	FinnGen	7434	243082	PheRS	All	1.33298	5.61653e-190	1.30769	1.35877	NA	NA	NA	1
Hip osteoarthritis (hip OA)	Surv~PheRS+Sex+Age	UKB	11033	365491	PheRS	All	1.23938	3.17209e-214	1.22281	1.25618	NA	NA	NA	1
Hip osteoarthritis (hip OA)	Surv~PheRS+Sex+Age	EstB	4030	45452	PheRS	All	1.46485	8.77628e-180	1.42701	1.50369	NA	NA	NA	1
Hip osteoarthritis (hip OA)	Surv~PheRS+Sex+Age	Meta-analysis	22497	654025	PheRS	All	1.34188	1.14447e-09	1.2472	1.43655	98.6641	94.9666	99.9663	3
Hip osteoarthritis (hip OA)	Surv~CCI+Edu+PheRS+Sex+Age	FinnGen	7434	243082	PheRS	All	1.32703	6.0424e-179	1.30147	1.35308	NA	NA	NA	1
Hip osteoarthritis (hip OA)	Surv~CCI+Edu+PheRS+Sex+Age	UKB	11033	365491	PheRS	All	1.24294	7.84993e-151	1.22285	1.26335	NA	NA	NA	1
Hip osteoarthritis (hip OA)	Surv~PheRS_group+Sex+Age	FinnGen	1382	23846	PheRS	Top 10%	1.98399	2.95076e-68	1.83711	2.1426	NA	NA	NA	1
Hip osteoarthritis (hip OA)	Surv~PheRS_group+Sex+Age	UKB	2288	40470	PheRS	Top 10%	1.77902	1.98449e-81	1.67697	1.88728	NA	NA	NA	1
Hip osteoarthritis (hip OA)	Surv~PheRS_group+Sex+Age	EstB	897	4478	PheRS	Top 10%	2.18065	1.58191e-52	1.97277	2.41043	NA	NA	NA	1
Hip osteoarthritis (hip OA)	Surv~PheRS+PRS+Sex+Age+PCs	FinnGen	7434	243082	PheRS (PCs removed)	All	1.31807	9.81428e-176	1.29306	1.34355	NA	NA	NA	1
Hip osteoarthritis (hip OA)	Surv~PheRS+PRS+Sex+Age+PCs	EstB	4030	45452	PheRS (PCs removed)	All	1.44312	2.69931e-165	1.40575	1.48149	NA	NA	NA	1
Hip osteoarthritis (hip OA)	Surv~PheRS+PRS+Sex+Age+PCs	Meta-analysis	11464	288534	PheRS (PCs removed)	All	1.37854	1.40365e-12	1.28972	1.46737	96.6567	83.8521	99.9967	2
Hip osteoarthritis (hip OA)	Surv~PheRS+Sex+Age+PCs	FinnGen	7434	243082	PheRS (PCs removed)	All	1.32958	6.75508e-187	1.30437	1.35529	NA	NA	NA	1
Hip osteoarthritis (hip OA)	Surv~PheRS+Sex+Age+PCs	UKB	11033	365491	PheRS (PCs removed)	All	1.23906	1.1219e-213	1.22249	1.25586	NA	NA	NA	1
Hip osteoarthritis (hip OA)	Surv~PheRS+Sex+Age+PCs	EstB	4030	45452	PheRS (PCs removed)	All	1.44654	1.1931e-167	1.40911	1.48497	NA	NA	NA	1
Hip osteoarthritis (hip OA)	Surv~PheRS+Sex+Age+PCs	Meta-analysis	22497	654025	PheRS (PCs removed)	All	1.33495	1.00689e-10	1.24738	1.42252	98.4371	94.198	99.9606	3
Hip osteoarthritis (hip OA)	Surv~PRS+Sex+Age+PCs	FinnGen	7434	243082	PRS	All	1.38354	9.11942e-172	1.35239	1.41542	NA	NA	NA	1
Hip osteoarthritis (hip OA)	Surv~PRS+Sex+Age+PCs	EstB	4030	45452	PRS	All	1.16213	2.62107e-21	1.12657	1.19881	NA	NA	NA	1
Hip osteoarthritis (hip OA)	Surv~PRS+Sex+Age+PCs	Meta-analysis	11464	288534	PRS	All	1.26843	0.00639164	1.09753	1.43934	98.7295	93.6659	99.9988	2
Hip osteoarthritis (hip OA)	Surv~PheRS+PRS+Sex+Age+PCs	FinnGen	7434	243082	PRS	All	1.37129	1.87963e-162	1.3404	1.40289	NA	NA	NA	1
Hip osteoarthritis (hip OA)	Surv~PheRS+PRS+Sex+Age+PCs	EstB	4030	45452	PRS	All	1.15306	3.00996e-19	1.11773	1.18952	NA	NA	NA	1
Hip osteoarthritis (hip OA)	Surv~PheRS+PRS+Sex+Age+PCs	Meta-analysis	11464	288534	PRS	All	1.25788	0.00811348	1.08802	1.42774	98.7107	93.4067	99.9987	2
Hip osteoarthritis (hip OA)	Surv~PRS	FinnGen	7434	243082	PRS	All	1.37927	3.49247e-169	1.34827	1.41098	NA	NA	NA	1
Hip osteoarthritis (hip OA)	Surv~PRS	EstB	4030	45452	PRS	All	1.1532	2.14797e-19	1.11797	1.18953	NA	NA	NA	1
Hip osteoarthritis (hip OA)	Surv~PRS	Meta-analysis	11464	288534	PRS	All	1.26159	0.00942864	1.08615	1.43702	98.7985	93.9723	99.9988	2
Hip osteoarthritis (hip OA)	Surv~PheRS_group+Sex+Age	FinnGen	7434	243082	Age	All	0.534246	0	0.520309	0.548555	NA	NA	NA	1
Hip osteoarthritis (hip OA)	Surv~PheRS_group+Sex+Age	UKB	11033	365491	Age	All	0.55767	0	0.545082	0.570549	NA	NA	NA	1
Hip osteoarthritis (hip OA)	Surv~PheRS_group+Sex+Age	EstB	4030	45452	Age	All	0.508701	0	0.492948	0.524957	NA	NA	NA	1
Hip osteoarthritis (hip OA)	Surv~PRS+Sex+Age+PCs	FinnGen	7434	243082	Age	All	0.536235	0	0.522292	0.55055	NA	NA	NA	1
Hip osteoarthritis (hip OA)	Surv~PRS+Sex+Age+PCs	EstB	4030	45452	Age	All	0.506903	0	0.491634	0.522646	NA	NA	NA	1
Hip osteoarthritis (hip OA)	Surv~PheRS+PRS+Sex+Age+PCs	FinnGen	7434	243082	Age	All	0.534953	0	0.520944	0.549339	NA	NA	NA	1
Hip osteoarthritis (hip OA)	Surv~PheRS+PRS+Sex+Age+PCs	EstB	4030	45452	Age	All	0.500761	0	0.485224	0.516795	NA	NA	NA	1
Hip osteoarthritis (hip OA)	Surv~PheRS+Sex+Age+PCs	FinnGen	7434	243082	Age	All	0.535957	0	0.521932	0.55036	NA	NA	NA	1
Hip osteoarthritis (hip OA)	Surv~PheRS+Sex+Age+PCs	UKB	11033	365491	Age	All	0.56099	0	0.548406	0.573864	NA	NA	NA	1
Hip osteoarthritis (hip OA)	Surv~PheRS+Sex+Age+PCs	EstB	4030	45452	Age	All	0.501456	0	0.485898	0.517511	NA	NA	NA	1
Hip osteoarthritis (hip OA)	Surv~PheRS+Sex+Age	FinnGen	7434	243082	Age	All	0.531908	0	0.518029	0.546159	NA	NA	NA	1
Hip osteoarthritis (hip OA)	Surv~PheRS+Sex+Age	UKB	11033	365491	Age	All	0.552153	0	0.539844	0.564743	NA	NA	NA	1
Hip osteoarthritis (hip OA)	Surv~PheRS+Sex+Age	EstB	4030	45452	Age	All	0.503206	0	0.48761	0.519301	NA	NA	NA	1
Hip osteoarthritis (hip OA)	Surv~CCI+Sex+Age	FinnGen	7434	243082	Age	All	0.538054	0	0.524053	0.552429	NA	NA	NA	1
Hip osteoarthritis (hip OA)	Surv~CCI+Sex+Age	UKB	11033	365491	Age	All	0.547288	0	0.535052	0.559804	NA	NA	NA	1
Hip osteoarthritis (hip OA)	Surv~CCI+Sex+Age	EstB	4030	45452	Age	All	0.522	0	0.50613	0.538367	NA	NA	NA	1
Hip osteoarthritis (hip OA)	Surv~Edu+Sex+Age	FinnGen	7434	243082	Age	All	0.537361	0	0.523328	0.551769	NA	NA	NA	1
Hip osteoarthritis (hip OA)	Surv~Edu+Sex+Age	UKB	11033	365491	Age	All	0.541825	0	0.52846	0.555529	NA	NA	NA	1
Hip osteoarthritis (hip OA)	Surv~Edu+Sex+Age	EstB	4030	45452	Age	All	0.514342	0	0.498687	0.530489	NA	NA	NA	1
Hip osteoarthritis (hip OA)	Surv~CCI+Edu+PheRS+Sex+Age	FinnGen	7434	243082	Age	All	0.53522	0	0.521058	0.549767	NA	NA	NA	1
Hip osteoarthritis (hip OA)	Surv~CCI+Edu+PheRS+Sex+Age	UKB	11033	365491	Age	All	0.545434	0	0.532041	0.559163	NA	NA	NA	1
Hip osteoarthritis (hip OA)	Surv~CCI+Sex+Age	FinnGen	1031	24005	CCI	Top 10%	1.20751	2.45827e-08	1.13007	1.29025	NA	NA	NA	1
Hip osteoarthritis (hip OA)	Surv~CCI+Sex+Age	UKB	1275	36224	CCI	Top 10%	1.17271	8.85276e-08	1.10621	1.24321	NA	NA	NA	1
Hip osteoarthritis (hip OA)	Surv~CCI+Sex+Age	EstB	685	4157	CCI	Top 10%	1.44647	5.98741e-18	1.33019	1.57292	NA	NA	NA	1
Hip osteoarthritis (hip OA)	Surv~CCI+Sex+Age	Meta-analysis	2991	64386	CCI	Top 10%	1.26632	0.000241244	1.14027	1.39237	90.0886	61.8373	99.7597	3
Hip osteoarthritis (hip OA)	Surv~CCI+Edu+PheRS+Sex+Age	FinnGen	1031	24005	CCI	Top 10%	1.07343	0.0378648	1.00398	1.1477	NA	NA	NA	1
Hip osteoarthritis (hip OA)	Surv~CCI+Edu+PheRS+Sex+Age	UKB	1275	36224	CCI	Top 10%	0.98225	0.622041	0.914737	1.05475	NA	NA	NA	1
Hip osteoarthritis (hip OA)	Surv~Edu+Sex+Age	FinnGen	7434	243082	Edu	Basic education	1.10605	3.24084e-05	1.0547	1.15989	NA	NA	NA	1
Hip osteoarthritis (hip OA)	Surv~Edu+Sex+Age	UKB	11033	365491	Edu	Basic education	1.05761	0.0917373	0.99095	1.12876	NA	NA	NA	1
Hip osteoarthritis (hip OA)	Surv~Edu+Sex+Age	EstB	4030	45452	Edu	Basic education	1.28695	6.76575e-14	1.20476	1.37475	NA	NA	NA	1
Hip osteoarthritis (hip OA)	Surv~Edu+Sex+Age	Meta-analysis	22497	654025	Edu	Basic education	1.14527	0.0204319	1.0306	1.25995	91.1307	66.2894	99.7825	3
Hip osteoarthritis (hip OA)	Surv~CCI+Edu+PheRS+Sex+Age	FinnGen	7434	243082	Edu	Basic education	1.04119	0.0976582	0.992627	1.09212	NA	NA	NA	1
Hip osteoarthritis (hip OA)	Surv~CCI+Edu+PheRS+Sex+Age	UKB	11033	365491	Edu	Basic education	1.03642	0.281703	0.971066	1.10618	NA	NA	NA	1
Knee osteoarthritis (knee OA)	Surv~PheRS	FinnGen	12874	225577	PheRS	All	1.4414	0	1.42249	1.46056	NA	NA	NA	1
Knee osteoarthritis (knee OA)	Surv~PheRS	UKB	16241	352739	PheRS	All	1.30019	0	1.28681	1.3137	NA	NA	NA	1
Knee osteoarthritis (knee OA)	Surv~PheRS	EstB	6640	39531	PheRS	All	1.42894	5.00221e-252	1.39976	1.45873	NA	NA	NA	1
Knee osteoarthritis (knee OA)	Surv~PheRS	Meta-analysis	35755	617847	PheRS	All	1.38826	5.1869e-23	1.32316	1.45335	98.4551	94.3767	99.9606	3
Knee osteoarthritis (knee OA)	Surv~PheRS+Sex+Age	FinnGen	12874	225577	PheRS	All	1.44948	0	1.43012	1.4691	NA	NA	NA	1
Knee osteoarthritis (knee OA)	Surv~PheRS+Sex+Age	UKB	16241	352739	PheRS	All	1.30591	0	1.29217	1.3198	NA	NA	NA	1
Knee osteoarthritis (knee OA)	Surv~PheRS+Sex+Age	EstB	6640	39531	PheRS	All	1.41732	2.73807e-236	1.38811	1.44715	NA	NA	NA	1
Knee osteoarthritis (knee OA)	Surv~PheRS+Sex+Age	Meta-analysis	35755	617847	PheRS	All	1.38915	7.65293e-25	1.32656	1.45175	98.2709	93.9512	99.9557	3
Knee osteoarthritis (knee OA)	Surv~CCI+Edu+PheRS+Sex+Age	FinnGen	12874	225577	PheRS	All	1.44017	0	1.42066	1.45996	NA	NA	NA	1
Knee osteoarthritis (knee OA)	Surv~CCI+Edu+PheRS+Sex+Age	UKB	16241	352739	PheRS	All	1.31653	0	1.2993	1.33399	NA	NA	NA	1
Knee osteoarthritis (knee OA)	Surv~PheRS_group+Sex+Age	FinnGen	2733	21288	PheRS	Top 10%	2.7077	9.24389e-233	2.55018	2.87494	NA	NA	NA	1
Knee osteoarthritis (knee OA)	Surv~PheRS_group+Sex+Age	UKB	3660	38340	PheRS	Top 10%	2.26075	1.01499e-189	2.14101	2.38719	NA	NA	NA	1
Knee osteoarthritis (knee OA)	Surv~PheRS_group+Sex+Age	EstB	1351	3569	PheRS	Top 10%	2.2437	3.40722e-86	2.07016	2.43178	NA	NA	NA	1
Knee osteoarthritis (knee OA)	Surv~PheRS+PRS+Sex+Age+PCs	FinnGen	12874	225577	PheRS (PCs removed)	All	1.42711	0	1.40801	1.44647	NA	NA	NA	1
Knee osteoarthritis (knee OA)	Surv~PheRS+PRS+Sex+Age+PCs	EstB	6640	39531	PheRS (PCs removed)	All	1.39271	1.40307e-211	1.36389	1.42215	NA	NA	NA	1
Knee osteoarthritis (knee OA)	Surv~PheRS+PRS+Sex+Age+PCs	Meta-analysis	19514	265108	PheRS (PCs removed)	All	1.41173	5.81628e-178	1.38797	1.43549	72.9366	0	99.9734	2
Knee osteoarthritis (knee OA)	Surv~PheRS+Sex+Age+PCs	FinnGen	12874	225577	PheRS (PCs removed)	All	1.44593	0	1.42665	1.46548	NA	NA	NA	1
Knee osteoarthritis (knee OA)	Surv~PheRS+Sex+Age+PCs	UKB	16241	352739	PheRS (PCs removed)	All	1.30441	0	1.29069	1.31829	NA	NA	NA	1
Knee osteoarthritis (knee OA)	Surv~PheRS+Sex+Age+PCs	EstB	6640	39531	PheRS (PCs removed)	All	1.40133	3.72063e-220	1.37238	1.4309	NA	NA	NA	1
Knee osteoarthritis (knee OA)	Surv~PheRS+Sex+Age+PCs	Meta-analysis	35755	617847	PheRS (PCs removed)	All	1.3823	6.41358e-26	1.32203	1.44257	98.1335	93.2134	99.9521	3
Knee osteoarthritis (knee OA)	Surv~PRS+Sex+Age+PCs	FinnGen	12874	225577	PRS	All	1.31984	3.95832e-217	1.29721	1.34287	NA	NA	NA	1
Knee osteoarthritis (knee OA)	Surv~PRS+Sex+Age+PCs	EstB	6640	39531	PRS	All	1.18114	1.26469e-41	1.15297	1.21	NA	NA	NA	1
Knee osteoarthritis (knee OA)	Surv~PRS+Sex+Age+PCs	Meta-analysis	19514	265108	PRS	All	1.24898	6.20465e-05	1.14017	1.35779	98.1377	90.6108	99.9982	2
Knee osteoarthritis (knee OA)	Surv~PheRS+PRS+Sex+Age+PCs	FinnGen	12874	225577	PRS	All	1.28835	2.41946e-180	1.2662	1.31089	NA	NA	NA	1
Knee osteoarthritis (knee OA)	Surv~PheRS+PRS+Sex+Age+PCs	EstB	6640	39531	PRS	All	1.16183	4.0991e-34	1.13412	1.19022	NA	NA	NA	1
Knee osteoarthritis (knee OA)	Surv~PheRS+PRS+Sex+Age+PCs	Meta-analysis	19514	265108	PRS	All	1.22389	9.25881e-05	1.12259	1.32519	97.8473	89.0806	99.9979	2
Knee osteoarthritis (knee OA)	Surv~PRS	FinnGen	12874	225577	PRS	All	1.31663	8.25481e-214	1.29408	1.33958	NA	NA	NA	1
Knee osteoarthritis (knee OA)	Surv~PRS	EstB	6640	39531	PRS	All	1.17199	3.13015e-38	1.14413	1.20054	NA	NA	NA	1
Knee osteoarthritis (knee OA)	Surv~PRS	Meta-analysis	19514	265108	PRS	All	1.2426	0.000189191	1.12856	1.35664	98.3135	91.6562	99.9983	2
Knee osteoarthritis (knee OA)	Surv~PheRS_group+Sex+Age	FinnGen	12874	225577	Age	All	0.675933	0	0.663119	0.688995	NA	NA	NA	1
Knee osteoarthritis (knee OA)	Surv~PheRS_group+Sex+Age	UKB	16241	352739	Age	All	0.652009	0	0.640364	0.663866	NA	NA	NA	1
Knee osteoarthritis (knee OA)	Surv~PheRS_group+Sex+Age	EstB	6640	39531	Age	All	0.570013	0	0.556632	0.583715	NA	NA	NA	1
Knee osteoarthritis (knee OA)	Surv~PRS+Sex+Age+PCs	FinnGen	12874	225577	Age	All	0.674547	0	0.662214	0.687109	NA	NA	NA	1
Knee osteoarthritis (knee OA)	Surv~PRS+Sex+Age+PCs	EstB	6640	39531	Age	All	0.566671	0	0.553732	0.579912	NA	NA	NA	1
Knee osteoarthritis (knee OA)	Surv~PheRS+PRS+Sex+Age+PCs	FinnGen	12874	225577	Age	All	0.667141	0	0.654742	0.679775	NA	NA	NA	1
Knee osteoarthritis (knee OA)	Surv~PheRS+PRS+Sex+Age+PCs	EstB	6640	39531	Age	All	0.56206	0	0.548903	0.575534	NA	NA	NA	1
Knee osteoarthritis (knee OA)	Surv~PheRS+Sex+Age+PCs	FinnGen	12874	225577	Age	All	0.668459	0	0.656039	0.681114	NA	NA	NA	1
Knee osteoarthritis (knee OA)	Surv~PheRS+Sex+Age+PCs	UKB	16241	352739	Age	All	0.640892	0	0.629698	0.652286	NA	NA	NA	1
Knee osteoarthritis (knee OA)	Surv~PheRS+Sex+Age+PCs	EstB	6640	39531	Age	All	0.563296	0	0.550107	0.5768	NA	NA	NA	1
Knee osteoarthritis (knee OA)	Surv~PheRS+Sex+Age	FinnGen	12874	225577	Age	All	0.668472	0	0.656098	0.68108	NA	NA	NA	1
Knee osteoarthritis (knee OA)	Surv~PheRS+Sex+Age	UKB	16241	352739	Age	All	0.641313	0	0.6302	0.652623	NA	NA	NA	1
Knee osteoarthritis (knee OA)	Surv~PheRS+Sex+Age	EstB	6640	39531	Age	All	0.565664	0	0.552443	0.579201	NA	NA	NA	1
Knee osteoarthritis (knee OA)	Surv~CCI+Sex+Age	FinnGen	12874	225577	Age	All	0.676603	0	0.664235	0.689201	NA	NA	NA	1
Knee osteoarthritis (knee OA)	Surv~CCI+Sex+Age	UKB	16241	352739	Age	All	0.642706	0	0.631588	0.654018	NA	NA	NA	1
Knee osteoarthritis (knee OA)	Surv~CCI+Sex+Age	EstB	6640	39531	Age	All	0.576885	0	0.563652	0.590429	NA	NA	NA	1
Knee osteoarthritis (knee OA)	Surv~Edu+Sex+Age	FinnGen	12874	225577	Age	All	0.690954	0	0.67826	0.703886	NA	NA	NA	1
Knee osteoarthritis (knee OA)	Surv~Edu+Sex+Age	UKB	16241	352739	Age	All	0.652957	0	0.640352	0.665809	NA	NA	NA	1
Knee osteoarthritis (knee OA)	Surv~Edu+Sex+Age	EstB	6640	39531	Age	All	0.573635	0	0.560398	0.587183	NA	NA	NA	1
Knee osteoarthritis (knee OA)	Surv~CCI+Edu+PheRS+Sex+Age	FinnGen	12874	225577	Age	All	0.676133	0	0.663436	0.689074	NA	NA	NA	1
Knee osteoarthritis (knee OA)	Surv~CCI+Edu+PheRS+Sex+Age	UKB	16241	352739	Age	All	0.649184	0	0.636639	0.661976	NA	NA	NA	1
Knee osteoarthritis (knee OA)	Surv~CCI+Sex+Age	FinnGen	1452	22285	CCI	Top 10%	1.03418	0.230193	0.978934	1.09254	NA	NA	NA	1
Knee osteoarthritis (knee OA)	Surv~CCI+Sex+Age	UKB	1987	34482	CCI	Top 10%	1.2698	1.98209e-23	1.21158	1.33083	NA	NA	NA	1
Knee osteoarthritis (knee OA)	Surv~CCI+Sex+Age	EstB	927	3642	CCI	Top 10%	1.25614	2.03984e-10	1.17087	1.34761	NA	NA	NA	1
Knee osteoarthritis (knee OA)	Surv~CCI+Sex+Age	Meta-analysis	4366	60409	CCI	Top 10%	1.18114	0.0129904	1.04978	1.3125	93.8147	77.3658	99.8424	3
Knee osteoarthritis (knee OA)	Surv~CCI+Edu+PheRS+Sex+Age	FinnGen	1452	22285	CCI	Top 10%	0.907492	0.000565112	0.858771	0.958977	NA	NA	NA	1
Knee osteoarthritis (knee OA)	Surv~CCI+Edu+PheRS+Sex+Age	UKB	1987	34482	CCI	Top 10%	0.914394	0.00306914	0.861794	0.970204	NA	NA	NA	1
Knee osteoarthritis (knee OA)	Surv~Edu+Sex+Age	FinnGen	12874	225577	Edu	Basic education	1.34874	1.0635e-57	1.30024	1.39904	NA	NA	NA	1
Knee osteoarthritis (knee OA)	Surv~Edu+Sex+Age	UKB	16241	352739	Edu	Basic education	1.22103	6.99917e-12	1.15329	1.29274	NA	NA	NA	1
Knee osteoarthritis (knee OA)	Surv~Edu+Sex+Age	EstB	6640	39531	Edu	Basic education	1.20843	2.26367e-13	1.14879	1.27115	NA	NA	NA	1
Knee osteoarthritis (knee OA)	Surv~Edu+Sex+Age	Meta-analysis	35755	617847	Edu	Basic education	1.26086	1.62765e-10	1.18979	1.33192	85.027	45.6073	99.5962	3
Knee osteoarthritis (knee OA)	Surv~CCI+Edu+PheRS+Sex+Age	FinnGen	12874	225577	Edu	Basic education	1.2325	8.47499e-29	1.18798	1.2787	NA	NA	NA	1
Knee osteoarthritis (knee OA)	Surv~CCI+Edu+PheRS+Sex+Age	UKB	16241	352739	Edu	Basic education	1.18049	1.24371e-08	1.11495	1.24988	NA	NA	NA	1
Major depression (MDD)	Surv~PheRS	FinnGen	7823	228857	PheRS	All	1.4196	0	1.3969	1.44268	NA	NA	NA	1
Major depression (MDD)	Surv~PheRS	UKB	14950	361001	PheRS	All	1.55133	0	1.5351	1.56773	NA	NA	NA	1
Major depression (MDD)	Surv~PheRS	EstB	4277	37956	PheRS	All	1.36881	2.38797e-129	1.33444	1.40406	NA	NA	NA	1
Major depression (MDD)	Surv~PheRS	Meta-analysis	27050	627814	PheRS	All	1.44551	4.54985e-23	1.3725	1.51853	98.3431	93.7739	99.9581	3
Major depression (MDD)	Surv~PheRS+Sex+Age	FinnGen	7823	228857	PheRS	All	1.46246	0	1.43792	1.48741	NA	NA	NA	1
Major depression (MDD)	Surv~PheRS+Sex+Age	UKB	14950	361001	PheRS	All	1.56556	0	1.54892	1.58237	NA	NA	NA	1
Major depression (MDD)	Surv~PheRS+Sex+Age	EstB	4277	37956	PheRS	All	1.36941	2.5013e-126	1.33457	1.40516	NA	NA	NA	1
Major depression (MDD)	Surv~PheRS+Sex+Age	Meta-analysis	27050	627814	PheRS	All	1.46466	4.45381e-23	1.38906	1.54027	98.3577	93.9224	99.9587	3
Major depression (MDD)	Surv~CCI+Edu+PheRS+Sex+Age	FinnGen	7823	228857	PheRS	All	1.43731	0	1.41224	1.46283	NA	NA	NA	1
Major depression (MDD)	Surv~CCI+Edu+PheRS+Sex+Age	UKB	14950	361001	PheRS	All	1.56322	0	1.54077	1.58599	NA	NA	NA	1
Major depression (MDD)	Surv~PheRS_group+Sex+Age	FinnGen	1690	22154	PheRS	Top 10%	2.91897	5.02829e-184	2.71463	3.13869	NA	NA	NA	1
Major depression (MDD)	Surv~PheRS_group+Sex+Age	UKB	4402	38292	PheRS	Top 10%	4.11269	0	3.88271	4.3563	NA	NA	NA	1
Major depression (MDD)	Surv~PheRS_group+Sex+Age	EstB	836	3716	PheRS	Top 10%	2.16675	8.56204e-54	1.96419	2.39018	NA	NA	NA	1
Major depression (MDD)	Surv~PheRS+PRS+Sex+Age+PCs	FinnGen	7823	228857	PheRS (PCs removed)	All	1.44405	0	1.41977	1.46873	NA	NA	NA	1
Major depression (MDD)	Surv~PheRS+PRS+Sex+Age+PCs	EstB	4277	37956	PheRS (PCs removed)	All	1.35114	2.83326e-115	1.31667	1.38652	NA	NA	NA	1
Major depression (MDD)	Surv~PheRS+PRS+Sex+Age+PCs	Meta-analysis	12100	266813	PheRS (PCs removed)	All	1.39786	7.02873e-24	1.33271	1.46302	94.3756	73.097	99.9945	2
Major depression (MDD)	Surv~PheRS+Sex+Age+PCs	FinnGen	7823	228857	PheRS (PCs removed)	All	1.45817	0	1.43374	1.48301	NA	NA	NA	1
Major depression (MDD)	Surv~PheRS+Sex+Age+PCs	UKB	14950	361001	PheRS (PCs removed)	All	1.56962	0	1.55292	1.58649	NA	NA	NA	1
Major depression (MDD)	Surv~PheRS+Sex+Age+PCs	EstB	4277	37956	PheRS (PCs removed)	All	1.35826	1.50391e-119	1.32364	1.39378	NA	NA	NA	1
Major depression (MDD)	Surv~PheRS+Sex+Age+PCs	Meta-analysis	27050	627814	PheRS (PCs removed)	All	1.46043	1.03478e-19	1.37873	1.54214	98.5947	94.7934	99.9647	3
Major depression (MDD)	Surv~PRS+Sex+Age+PCs	FinnGen	7823	228857	PRS	All	1.22826	1.07192e-73	1.2013	1.25582	NA	NA	NA	1
Major depression (MDD)	Surv~PRS+Sex+Age+PCs	EstB	4277	37956	PRS	All	1.13628	4.97677e-17	1.10285	1.17071	NA	NA	NA	1
Major depression (MDD)	Surv~PRS+Sex+Age+PCs	Meta-analysis	12100	266813	PRS	All	1.18216	1.70592e-05	1.10589	1.25843	94.0554	70.8926	99.9942	2
Major depression (MDD)	Surv~PheRS+PRS+Sex+Age+PCs	FinnGen	7823	228857	PRS	All	1.19616	4.5188e-56	1.16984	1.22308	NA	NA	NA	1
Major depression (MDD)	Surv~PheRS+PRS+Sex+Age+PCs	EstB	4277	37956	PRS	All	1.11794	2.52412e-13	1.08505	1.15182	NA	NA	NA	1
Major depression (MDD)	Surv~PheRS+PRS+Sex+Age+PCs	Meta-analysis	12100	266813	PRS	All	1.15727	1.5579e-05	1.09101	1.22354	92.108	61.873	99.9922	2
Major depression (MDD)	Surv~PRS	FinnGen	7823	228857	PRS	All	1.22564	2.29915e-72	1.19877	1.25311	NA	NA	NA	1
Major depression (MDD)	Surv~PRS	EstB	4277	37956	PRS	All	1.13653	4.616e-17	1.10307	1.17099	NA	NA	NA	1
Major depression (MDD)	Surv~PRS	Meta-analysis	12100	266813	PRS	All	1.18106	1.03455e-05	1.10709	1.25502	93.678	69.5698	99.9938	2
Major depression (MDD)	Surv~PheRS_group+Sex+Age	FinnGen	7823	228857	Age	All	1.50019	6.80933e-267	1.4664	1.53475	NA	NA	NA	1
Major depression (MDD)	Surv~PheRS_group+Sex+Age	UKB	14950	361001	Age	All	1.05194	1.1517e-08	1.0338	1.07039	NA	NA	NA	1
Major depression (MDD)	Surv~PheRS_group+Sex+Age	EstB	4277	37956	Age	All	1.01108	0.476386	0.980873	1.04222	NA	NA	NA	1
Major depression (MDD)	Surv~PRS+Sex+Age+PCs	FinnGen	7823	228857	Age	All	1.50024	3.45981e-275	1.46697	1.53428	NA	NA	NA	1
Major depression (MDD)	Surv~PRS+Sex+Age+PCs	EstB	4277	37956	Age	All	0.995717	0.778439	0.966385	1.02594	NA	NA	NA	1
Major depression (MDD)	Surv~PheRS+PRS+Sex+Age+PCs	FinnGen	7823	228857	Age	All	1.52722	4.37148e-291	1.49326	1.56196	NA	NA	NA	1
Major depression (MDD)	Surv~PheRS+PRS+Sex+Age+PCs	EstB	4277	37956	Age	All	1.01699	0.269863	0.987004	1.04789	NA	NA	NA	1
Major depression (MDD)	Surv~PheRS+Sex+Age+PCs	FinnGen	7823	228857	Age	All	1.52698	4.13532e-292	1.49303	1.56169	NA	NA	NA	1
Major depression (MDD)	Surv~PheRS+Sex+Age+PCs	UKB	14950	361001	Age	All	1.05894	2.645e-12	1.04208	1.07606	NA	NA	NA	1
Major depression (MDD)	Surv~PheRS+Sex+Age+PCs	EstB	4277	37956	Age	All	1.01726	0.26261	0.987252	1.04818	NA	NA	NA	1
Major depression (MDD)	Surv~PheRS+Sex+Age	FinnGen	7823	228857	Age	All	1.52751	4.31757e-292	1.49364	1.56216	NA	NA	NA	1
Major depression (MDD)	Surv~PheRS+Sex+Age	UKB	14950	361001	Age	All	1.04903	3.87654e-09	1.03245	1.06588	NA	NA	NA	1
Major depression (MDD)	Surv~PheRS+Sex+Age	EstB	4277	37956	Age	All	1.01847	0.230761	0.988437	1.04942	NA	NA	NA	1
Major depression (MDD)	Surv~CCI+Sex+Age	FinnGen	7823	228857	Age	All	1.50347	7.13071e-284	1.47046	1.53722	NA	NA	NA	1
Major depression (MDD)	Surv~CCI+Sex+Age	UKB	14950	361001	Age	All	1.02541	0.00209748	1.00914	1.04193	NA	NA	NA	1
Major depression (MDD)	Surv~CCI+Sex+Age	EstB	4277	37956	Age	All	1.00988	0.518694	0.980179	1.04047	NA	NA	NA	1
Major depression (MDD)	Surv~Edu+Sex+Age	FinnGen	7823	228857	Age	All	1.54557	9.13847e-294	1.51096	1.58097	NA	NA	NA	1
Major depression (MDD)	Surv~Edu+Sex+Age	UKB	14950	361001	Age	All	1.04599	1.55711e-06	1.02697	1.06535	NA	NA	NA	1
Major depression (MDD)	Surv~Edu+Sex+Age	EstB	4277	37956	Age	All	1.00155	0.920278	0.971554	1.03248	NA	NA	NA	1
Major depression (MDD)	Surv~CCI+Edu+PheRS+Sex+Age	FinnGen	7823	228857	Age	All	1.56087	0	1.5259	1.59663	NA	NA	NA	1
Major depression (MDD)	Surv~CCI+Edu+PheRS+Sex+Age	UKB	14950	361001	Age	All	1.05473	1.07527e-08	1.03564	1.07417	NA	NA	NA	1
Major depression (MDD)	Surv~CCI+Sex+Age	FinnGen	1015	22625	CCI	Top 10%	1.44657	5.44013e-28	1.35421	1.54523	NA	NA	NA	1
Major depression (MDD)	Surv~CCI+Sex+Age	UKB	2720	34734	CCI	Top 10%	2.05538	4.17267e-253	1.97172	2.14259	NA	NA	NA	1
Major depression (MDD)	Surv~CCI+Sex+Age	EstB	559	3489	CCI	Top 10%	1.46616	5.42816e-17	1.3406	1.60348	NA	NA	NA	1
Major depression (MDD)	Surv~CCI+Sex+Age	Meta-analysis	4294	60848	CCI	Top 10%	1.6371	2.16334e-05	1.40963	1.86457	97.4181	90.5226	99.9336	3
Major depression (MDD)	Surv~CCI+Edu+PheRS+Sex+Age	FinnGen	1015	22625	CCI	Top 10%	1.07559	0.0359868	1.00477	1.15141	NA	NA	NA	1
Major depression (MDD)	Surv~CCI+Edu+PheRS+Sex+Age	UKB	2720	34734	CCI	Top 10%	1.04404	0.128006	0.987676	1.10361	NA	NA	NA	1
Major depression (MDD)	Surv~Edu+Sex+Age	FinnGen	7823	228857	Edu	Basic education	1.45118	5.46732e-56	1.38552	1.51994	NA	NA	NA	1
Major depression (MDD)	Surv~Edu+Sex+Age	UKB	14950	361001	Edu	Basic education	1.16145	7.93173e-07	1.09445	1.23256	NA	NA	NA	1
Major depression (MDD)	Surv~Edu+Sex+Age	EstB	4277	37956	Edu	Basic education	1.15085	9.38491e-06	1.0815	1.22464	NA	NA	NA	1
Major depression (MDD)	Surv~Edu+Sex+Age	Meta-analysis	27050	627814	Edu	Basic education	1.24861	0.00365072	1.0989	1.39832	95.3964	83.0795	99.8818	3
Major depression (MDD)	Surv~CCI+Edu+PheRS+Sex+Age	FinnGen	7823	228857	Edu	Basic education	1.31979	2.45958e-31	1.25956	1.38289	NA	NA	NA	1
Major depression (MDD)	Surv~CCI+Edu+PheRS+Sex+Age	UKB	14950	361001	Edu	Basic education	1.08392	0.00792685	1.02132	1.15036	NA	NA	NA	1
Coronary heart disease (CHD)	Surv~PheRS	FinnGen	8402	237873	PheRS	All	1.36621	0	1.34545	1.38729	NA	NA	NA	1
Coronary heart disease (CHD)	Surv~PheRS	UKB	19230	346306	PheRS	All	1.31828	0	1.30625	1.33042	NA	NA	NA	1
Coronary heart disease (CHD)	Surv~PheRS	EstB	1972	48053	PheRS	All	1.37151	5.49692e-61	1.32092	1.42403	NA	NA	NA	1
Coronary heart disease (CHD)	Surv~PheRS	Meta-analysis	29604	632232	PheRS	All	1.34798	1.11174e-106	1.3213	1.37466	86.1776	61.2294	99.6239	3
Coronary heart disease (CHD)	Surv~PheRS+Sex+Age	FinnGen	8402	237873	PheRS	All	1.3776	2.0992e-295	1.3549	1.40069	NA	NA	NA	1
Coronary heart disease (CHD)	Surv~PheRS+Sex+Age	UKB	19230	346306	PheRS	All	1.339	0	1.32588	1.35225	NA	NA	NA	1
Coronary heart disease (CHD)	Surv~PheRS+Sex+Age	EstB	1972	48053	PheRS	All	1.32761	4.47579e-45	1.27629	1.381	NA	NA	NA	1
Coronary heart disease (CHD)	Surv~PheRS+Sex+Age	Meta-analysis	29604	632232	PheRS	All	1.35119	2.29732e-159	1.32926	1.37313	76.1486	0	99.4426	3
Coronary heart disease (CHD)	Surv~CCI+Edu+PheRS+Sex+Age	FinnGen	8402	237873	PheRS	All	1.32862	6.47498e-202	1.30444	1.35325	NA	NA	NA	1
Coronary heart disease (CHD)	Surv~CCI+Edu+PheRS+Sex+Age	UKB	19230	346306	PheRS	All	1.32999	0	1.31213	1.34809	NA	NA	NA	1
Coronary heart disease (CHD)	Surv~PheRS_group+Sex+Age	FinnGen	1772	22841	PheRS	Top 10%	2.28427	7.50045e-133	2.13836	2.44014	NA	NA	NA	1
Coronary heart disease (CHD)	Surv~PheRS_group+Sex+Age	UKB	4462	37191	PheRS	Top 10%	2.08373	1.13585e-248	1.99658	2.17469	NA	NA	NA	1
Coronary heart disease (CHD)	Surv~PheRS_group+Sex+Age	EstB	392	4961	PheRS	Top 10%	1.79058	5.39363e-15	1.54726	2.07217	NA	NA	NA	1
Coronary heart disease (CHD)	Surv~PheRS+PRS+Sex+Age+PCs	FinnGen	8402	237873	PheRS (PCs removed)	All	1.36122	6.68575e-288	1.33872	1.3841	NA	NA	NA	1
Coronary heart disease (CHD)	Surv~PheRS+PRS+Sex+Age+PCs	EstB	1972	48053	PheRS (PCs removed)	All	1.2958	7.28796e-38	1.24563	1.34798	NA	NA	NA	1
Coronary heart disease (CHD)	Surv~PheRS+PRS+Sex+Age+PCs	Meta-analysis	10374	285926	PheRS (PCs removed)	All	1.33261	5.49329e-32	1.2848	1.38042	80.29	0	99.9806	2
Coronary heart disease (CHD)	Surv~PheRS+Sex+Age+PCs	FinnGen	8402	237873	PheRS (PCs removed)	All	1.37427	2.39685e-291	1.35157	1.39735	NA	NA	NA	1
Coronary heart disease (CHD)	Surv~PheRS+Sex+Age+PCs	UKB	19230	346306	PheRS (PCs removed)	All	1.33446	0	1.32137	1.34768	NA	NA	NA	1
Coronary heart disease (CHD)	Surv~PheRS+Sex+Age+PCs	EstB	1972	48053	PheRS (PCs removed)	All	1.3024	2.20235e-39	1.25203	1.35479	NA	NA	NA	1
Coronary heart disease (CHD)	Surv~PheRS+Sex+Age+PCs	Meta-analysis	29604	632232	PheRS (PCs removed)	All	1.34153	2.68472e-96	1.31388	1.36919	85.0613	51.323	99.7108	3
Coronary heart disease (CHD)	Surv~PRS+Sex+Age+PCs	FinnGen	8402	237873	PRS	All	1.46877	6.25345e-273	1.43775	1.50046	NA	NA	NA	1
Coronary heart disease (CHD)	Surv~PRS+Sex+Age+PCs	EstB	1972	48053	PRS	All	1.23362	2.69644e-20	1.17983	1.28987	NA	NA	NA	1
Coronary heart disease (CHD)	Surv~PRS+Sex+Age+PCs	Meta-analysis	10374	285926	PRS	All	1.34761	0.0006258	1.17665	1.51858	97.9106	89.5718	99.9979	2
Coronary heart disease (CHD)	Surv~PheRS+PRS+Sex+Age+PCs	FinnGen	8402	237873	PRS	All	1.45483	4.43396e-259	1.42407	1.48625	NA	NA	NA	1
Coronary heart disease (CHD)	Surv~PheRS+PRS+Sex+Age+PCs	EstB	1972	48053	PRS	All	1.22321	6.9747e-19	1.16998	1.27887	NA	NA	NA	1
Coronary heart disease (CHD)	Surv~PheRS+PRS+Sex+Age+PCs	Meta-analysis	10374	285926	PRS	All	1.33553	0.000845921	1.16561	1.50545	97.8908	89.2455	99.9979	2
Coronary heart disease (CHD)	Surv~PRS	FinnGen	8402	237873	PRS	All	1.45044	4.78021e-257	1.4199	1.48164	NA	NA	NA	1
Coronary heart disease (CHD)	Surv~PRS	EstB	1972	48053	PRS	All	1.20995	3.32373e-17	1.15754	1.26474	NA	NA	NA	1
Coronary heart disease (CHD)	Surv~PRS	Meta-analysis	10374	285926	PRS	All	1.32618	0.00184142	1.14854	1.50383	98.0878	90.421	99.9981	2
Coronary heart disease (CHD)	Surv~PheRS_group+Sex+Age	FinnGen	8402	237873	Age	All	0.508596	0	0.495617	0.521915	NA	NA	NA	1
Coronary heart disease (CHD)	Surv~PheRS_group+Sex+Age	UKB	19230	346306	Age	All	0.587112	0	0.577353	0.597037	NA	NA	NA	1
Coronary heart disease (CHD)	Surv~PheRS_group+Sex+Age	EstB	1972	48053	Age	All	0.404651	1.08219e-296	0.386107	0.424086	NA	NA	NA	1
Coronary heart disease (CHD)	Surv~PRS+Sex+Age+PCs	FinnGen	8402	237873	Age	All	0.482577	0	0.470306	0.495168	NA	NA	NA	1
Coronary heart disease (CHD)	Surv~PRS+Sex+Age+PCs	EstB	1972	48053	Age	All	0.390818	0	0.373114	0.409362	NA	NA	NA	1
Coronary heart disease (CHD)	Surv~PheRS+PRS+Sex+Age+PCs	FinnGen	8402	237873	Age	All	0.492803	0	0.480266	0.505669	NA	NA	NA	1
Coronary heart disease (CHD)	Surv~PheRS+PRS+Sex+Age+PCs	EstB	1972	48053	Age	All	0.394739	0	0.37658	0.413774	NA	NA	NA	1
Coronary heart disease (CHD)	Surv~PheRS+Sex+Age+PCs	FinnGen	8402	237873	Age	All	0.496344	0	0.483739	0.509277	NA	NA	NA	1
Coronary heart disease (CHD)	Surv~PheRS+Sex+Age+PCs	UKB	19230	346306	Age	All	0.575852	0	0.566255	0.585611	NA	NA	NA	1
Coronary heart disease (CHD)	Surv~PheRS+Sex+Age+PCs	EstB	1972	48053	Age	All	0.396369	0	0.378151	0.415465	NA	NA	NA	1
Coronary heart disease (CHD)	Surv~PheRS+Sex+Age	FinnGen	8402	237873	Age	All	0.50272	0	0.490018	0.515751	NA	NA	NA	1
Coronary heart disease (CHD)	Surv~PheRS+Sex+Age	UKB	19230	346306	Age	All	0.581378	0	0.571769	0.591148	NA	NA	NA	1
Coronary heart disease (CHD)	Surv~PheRS+Sex+Age	EstB	1972	48053	Age	All	0.401353	1.0603e-291	0.383027	0.420556	NA	NA	NA	1
Coronary heart disease (CHD)	Surv~CCI+Sex+Age	FinnGen	8402	237873	Age	All	0.502869	0	0.490229	0.515835	NA	NA	NA	1
Coronary heart disease (CHD)	Surv~CCI+Sex+Age	UKB	19230	346306	Age	All	0.575376	0	0.565851	0.585061	NA	NA	NA	1
Coronary heart disease (CHD)	Surv~CCI+Sex+Age	EstB	1972	48053	Age	All	0.408962	1.04155e-298	0.390523	0.428273	NA	NA	NA	1
Coronary heart disease (CHD)	Surv~Edu+Sex+Age	FinnGen	8402	237873	Age	All	0.502209	0	0.489468	0.515282	NA	NA	NA	1
Coronary heart disease (CHD)	Surv~Edu+Sex+Age	UKB	19230	346306	Age	All	0.578072	0	0.567282	0.589068	NA	NA	NA	1
Coronary heart disease (CHD)	Surv~Edu+Sex+Age	EstB	1972	48053	Age	All	0.398916	0	0.380836	0.417855	NA	NA	NA	1
Coronary heart disease (CHD)	Surv~CCI+Edu+PheRS+Sex+Age	FinnGen	8402	237873	Age	All	0.51254	0	0.499561	0.525856	NA	NA	NA	1
Coronary heart disease (CHD)	Surv~CCI+Edu+PheRS+Sex+Age	UKB	19230	346306	Age	All	0.580647	0	0.569794	0.591707	NA	NA	NA	1
Coronary heart disease (CHD)	Surv~CCI+Sex+Age	FinnGen	1436	23000	CCI	Top 10%	1.72298	8.10647e-78	1.62735	1.82423	NA	NA	NA	1
Coronary heart disease (CHD)	Surv~CCI+Sex+Age	UKB	2915	33434	CCI	Top 10%	1.66635	3.16327e-142	1.60194	1.73334	NA	NA	NA	1
Coronary heart disease (CHD)	Surv~CCI+Sex+Age	EstB	382	4625	CCI	Top 10%	1.67396	4.52002e-19	1.49486	1.87452	NA	NA	NA	1
Coronary heart disease (CHD)	Surv~CCI+Sex+Age	Meta-analysis	4733	61059	CCI	Top 10%	1.68362	3.75144e-235	1.65244	1.7148	0	0	92.4323	3
Coronary heart disease (CHD)	Surv~CCI+Edu+PheRS+Sex+Age	FinnGen	1436	23000	CCI	Top 10%	1.21654	9.82653e-10	1.14243	1.29545	NA	NA	NA	1
Coronary heart disease (CHD)	Surv~CCI+Edu+PheRS+Sex+Age	UKB	2915	33434	CCI	Top 10%	1.07029	0.0120453	1.01501	1.12857	NA	NA	NA	1
Coronary heart disease (CHD)	Surv~Edu+Sex+Age	FinnGen	8402	237873	Edu	Basic education	1.49705	1.62469e-63	1.4283	1.5691	NA	NA	NA	1
Coronary heart disease (CHD)	Surv~Edu+Sex+Age	UKB	19230	346306	Edu	Basic education	1.0501	0.0506613	0.999858	1.10287	NA	NA	NA	1
Coronary heart disease (CHD)	Surv~Edu+Sex+Age	EstB	1972	48053	Edu	Basic education	1.40792	3.55135e-12	1.2785	1.55044	NA	NA	NA	1
Coronary heart disease (CHD)	Surv~Edu+Sex+Age	Meta-analysis	29604	632232	Edu	Basic education	1.30169	0.017263	1.08465	1.51873	97.5286	90.8808	99.9364	3
Coronary heart disease (CHD)	Surv~CCI+Edu+PheRS+Sex+Age	FinnGen	8402	237873	Edu	Basic education	1.39996	2.82005e-44	1.33535	1.46768	NA	NA	NA	1
Coronary heart disease (CHD)	Surv~CCI+Edu+PheRS+Sex+Age	UKB	19230	346306	Edu	Basic education	1.01878	0.457337	0.970003	1.07	NA	NA	NA	1
Atrial fibrillation (AF)	Surv~PheRS	FinnGen	12167	233632	PheRS	All	1.37008	0	1.35274	1.38764	NA	NA	NA	1
Atrial fibrillation (AF)	Surv~PheRS	UKB	14643	359590	PheRS	All	1.35957	0	1.34574	1.37354	NA	NA	NA	1
Atrial fibrillation (AF)	Surv~PheRS	EstB	1673	49819	PheRS	All	1.48455	2.13093e-82	1.42595	1.54556	NA	NA	NA	1
Atrial fibrillation (AF)	Surv~PheRS	Meta-analysis	28483	643041	PheRS	All	1.39905	4.15173e-37	1.34734	1.45076	96.9031	85.8496	99.9337	3
Atrial fibrillation (AF)	Surv~PheRS+Sex+Age	FinnGen	12167	233632	PheRS	All	1.29867	3.68445e-297	1.28121	1.31638	NA	NA	NA	1
Atrial fibrillation (AF)	Surv~PheRS+Sex+Age	UKB	14643	359590	PheRS	All	1.33323	0	1.31807	1.34857	NA	NA	NA	1
Atrial fibrillation (AF)	Surv~PheRS+Sex+Age	EstB	1673	49819	PheRS	All	1.38157	1.68266e-50	1.32423	1.44139	NA	NA	NA	1
Atrial fibrillation (AF)	Surv~PheRS+Sex+Age	Meta-analysis	28483	643041	PheRS	All	1.33093	3.54093e-73	1.29997	1.3619	89.3534	59.8479	99.8084	3
Atrial fibrillation (AF)	Surv~CCI+Edu+PheRS+Sex+Age	FinnGen	12167	233632	PheRS	All	1.28733	6.10638e-261	1.269	1.30594	NA	NA	NA	1
Atrial fibrillation (AF)	Surv~CCI+Edu+PheRS+Sex+Age	UKB	14643	359590	PheRS	All	1.32218	9.74581e-261	1.30137	1.34333	NA	NA	NA	1
Atrial fibrillation (AF)	Surv~PheRS_group+Sex+Age	FinnGen	2456	21498	PheRS	Top 10%	1.99172	1.81383e-128	1.88324	2.10645	NA	NA	NA	1
Atrial fibrillation (AF)	Surv~PheRS_group+Sex+Age	UKB	3450	38522	PheRS	Top 10%	2.07608	3.39263e-187	1.97667	2.18048	NA	NA	NA	1
Atrial fibrillation (AF)	Surv~PheRS_group+Sex+Age	EstB	421	5062	PheRS	Top 10%	2.00645	4.85062e-19	1.72164	2.33837	NA	NA	NA	1
Atrial fibrillation (AF)	Surv~PheRS+PRS+Sex+Age+PCs	FinnGen	12167	233632	PheRS (PCs removed)	All	1.30053	3.31054e-291	1.2828	1.3185	NA	NA	NA	1
Atrial fibrillation (AF)	Surv~PheRS+PRS+Sex+Age+PCs	EstB	1673	49819	PheRS (PCs removed)	All	1.37596	6.7015e-49	1.31863	1.43578	NA	NA	NA	1
Atrial fibrillation (AF)	Surv~PheRS+PRS+Sex+Age+PCs	Meta-analysis	13840	283451	PheRS (PCs removed)	All	1.33271	8.72295e-25	1.27794	1.38747	83.6242	21.9978	99.9839	2
Atrial fibrillation (AF)	Surv~PheRS+Sex+Age+PCs	FinnGen	12167	233632	PheRS (PCs removed)	All	1.30288	5.72441e-296	1.28514	1.32087	NA	NA	NA	1
Atrial fibrillation (AF)	Surv~PheRS+Sex+Age+PCs	UKB	14643	359590	PheRS (PCs removed)	All	1.33582	0	1.32062	1.35121	NA	NA	NA	1
Atrial fibrillation (AF)	Surv~PheRS+Sex+Age+PCs	EstB	1673	49819	PheRS (PCs removed)	All	1.37174	3.47997e-48	1.31469	1.43126	NA	NA	NA	1
Atrial fibrillation (AF)	Surv~PheRS+Sex+Age+PCs	Meta-analysis	28483	643041	PheRS (PCs removed)	All	1.32966	1.01596e-108	1.30445	1.35487	83.4296	45.3296	99.717	3
Atrial fibrillation (AF)	Surv~PRS+Sex+Age+PCs	FinnGen	12167	233632	PRS	All	1.62601	0	1.59816	1.65435	NA	NA	NA	1
Atrial fibrillation (AF)	Surv~PRS+Sex+Age+PCs	EstB	1673	49819	PRS	All	1.59801	2.07157e-83	1.5239	1.67572	NA	NA	NA	1
Atrial fibrillation (AF)	Surv~PRS+Sex+Age+PCs	Meta-analysis	13840	283451	PRS	All	1.62271	0	1.60647	1.63895	0	0	99.7836	2
Atrial fibrillation (AF)	Surv~PheRS+PRS+Sex+Age+PCs	FinnGen	12167	233632	PRS	All	1.62526	0	1.59735	1.65366	NA	NA	NA	1
Atrial fibrillation (AF)	Surv~PheRS+PRS+Sex+Age+PCs	EstB	1673	49819	PRS	All	1.60525	5.47707e-84	1.53037	1.6838	NA	NA	NA	1
Atrial fibrillation (AF)	Surv~PheRS+PRS+Sex+Age+PCs	Meta-analysis	13840	283451	PRS	All	1.62292	0	1.60664	1.63921	0	0	99.5696	2
Atrial fibrillation (AF)	Surv~PRS	FinnGen	12167	233632	PRS	All	1.59849	0	1.57125	1.62619	NA	NA	NA	1
Atrial fibrillation (AF)	Surv~PRS	EstB	1673	49819	PRS	All	1.5614	7.14946e-77	1.48962	1.63664	NA	NA	NA	1
Atrial fibrillation (AF)	Surv~PRS	Meta-analysis	13840	283451	PRS	All	1.59408	0	1.57794	1.61022	0	0	99.8836	2
Atrial fibrillation (AF)	Surv~PheRS_group+Sex+Age	FinnGen	12167	233632	Age	All	0.406886	0	0.397487	0.416506	NA	NA	NA	1
Atrial fibrillation (AF)	Surv~PheRS_group+Sex+Age	UKB	14643	359590	Age	All	0.462747	0	0.45256	0.473163	NA	NA	NA	1
Atrial fibrillation (AF)	Surv~PheRS_group+Sex+Age	EstB	1673	49819	Age	All	0.378314	1.87482e-279	0.358665	0.399039	NA	NA	NA	1
Atrial fibrillation (AF)	Surv~PRS+Sex+Age+PCs	FinnGen	12167	233632	Age	All	0.382558	0	0.373737	0.391586	NA	NA	NA	1
Atrial fibrillation (AF)	Surv~PRS+Sex+Age+PCs	EstB	1673	49819	Age	All	0.3583	0	0.340093	0.377482	NA	NA	NA	1
Atrial fibrillation (AF)	Surv~PheRS+PRS+Sex+Age+PCs	FinnGen	12167	233632	Age	All	0.401767	0	0.392519	0.411233	NA	NA	NA	1
Atrial fibrillation (AF)	Surv~PheRS+PRS+Sex+Age+PCs	EstB	1673	49819	Age	All	0.370308	3.2014e-292	0.35131	0.390332	NA	NA	NA	1
Atrial fibrillation (AF)	Surv~PheRS+Sex+Age+PCs	FinnGen	12167	233632	Age	All	0.405384	0	0.396068	0.414919	NA	NA	NA	1
Atrial fibrillation (AF)	Surv~PheRS+Sex+Age+PCs	UKB	14643	359590	Age	All	0.459888	0	0.450021	0.469972	NA	NA	NA	1
Atrial fibrillation (AF)	Surv~PheRS+Sex+Age+PCs	EstB	1673	49819	Age	All	0.374031	1.10694e-291	0.354824	0.394278	NA	NA	NA	1
Atrial fibrillation (AF)	Surv~PheRS+Sex+Age	FinnGen	12167	233632	Age	All	0.405557	0	0.396274	0.415057	NA	NA	NA	1
Atrial fibrillation (AF)	Surv~PheRS+Sex+Age	UKB	14643	359590	Age	All	0.455045	0	0.445342	0.464959	NA	NA	NA	1
Atrial fibrillation (AF)	Surv~PheRS+Sex+Age	EstB	1673	49819	Age	All	0.375098	3.98321e-292	0.355872	0.395362	NA	NA	NA	1
Atrial fibrillation (AF)	Surv~CCI+Sex+Age	FinnGen	12167	233632	Age	All	0.392759	0	0.383724	0.402007	NA	NA	NA	1
Atrial fibrillation (AF)	Surv~CCI+Sex+Age	UKB	14643	359590	Age	All	0.434902	0	0.42557	0.444439	NA	NA	NA	1
Atrial fibrillation (AF)	Surv~CCI+Sex+Age	EstB	1673	49819	Age	All	0.378912	1.91569e-283	0.3594	0.399484	NA	NA	NA	1
Atrial fibrillation (AF)	Surv~Edu+Sex+Age	FinnGen	12167	233632	Age	All	0.389312	0	0.380345	0.398491	NA	NA	NA	1
Atrial fibrillation (AF)	Surv~Edu+Sex+Age	UKB	14643	359590	Age	All	0.435987	0	0.42552	0.446712	NA	NA	NA	1
Atrial fibrillation (AF)	Surv~Edu+Sex+Age	EstB	1673	49819	Age	All	0.362854	3.76524e-295	0.344258	0.382455	NA	NA	NA	1
Atrial fibrillation (AF)	Surv~CCI+Edu+PheRS+Sex+Age	FinnGen	12167	233632	Age	All	0.408439	0	0.399028	0.418071	NA	NA	NA	1
Atrial fibrillation (AF)	Surv~CCI+Edu+PheRS+Sex+Age	UKB	14643	359590	Age	All	0.454693	0	0.44389	0.46576	NA	NA	NA	1
Atrial fibrillation (AF)	Surv~CCI+Sex+Age	FinnGen	1919	22105	CCI	Top 10%	1.38118	5.53172e-38	1.31496	1.45073	NA	NA	NA	1
Atrial fibrillation (AF)	Surv~CCI+Sex+Age	UKB	2289	34826	CCI	Top 10%	1.69671	2.21759e-119	1.62269	1.77411	NA	NA	NA	1
Atrial fibrillation (AF)	Surv~CCI+Sex+Age	EstB	380	4658	CCI	Top 10%	1.70179	5.68172e-19	1.51372	1.91324	NA	NA	NA	1
Atrial fibrillation (AF)	Surv~CCI+Sex+Age	Meta-analysis	4588	61589	CCI	Top 10%	1.57942	1.29144e-10	1.44006	1.71878	93.6082	75.9018	99.8344	3
Atrial fibrillation (AF)	Surv~CCI+Edu+PheRS+Sex+Age	FinnGen	1919	22105	CCI	Top 10%	1.06986	0.0105837	1.01587	1.12672	NA	NA	NA	1
Atrial fibrillation (AF)	Surv~CCI+Edu+PheRS+Sex+Age	UKB	2289	34826	CCI	Top 10%	1.07252	0.0258833	1.00846	1.14066	NA	NA	NA	1
Atrial fibrillation (AF)	Surv~Edu+Sex+Age	FinnGen	12167	233632	Edu	Basic education	1.1501	3.14785e-13	1.10765	1.19418	NA	NA	NA	1
Atrial fibrillation (AF)	Surv~Edu+Sex+Age	UKB	14643	359590	Edu	Basic education	1.0338	0.242233	0.977775	1.09304	NA	NA	NA	1
Atrial fibrillation (AF)	Surv~Edu+Sex+Age	EstB	1673	49819	Edu	Basic education	1.2602	1.12743e-05	1.1366	1.39723	NA	NA	NA	1
Atrial fibrillation (AF)	Surv~Edu+Sex+Age	Meta-analysis	28483	643041	Edu	Basic education	1.13721	0.018358	1.03035	1.24407	89.5373	54.5153	99.7672	3
Atrial fibrillation (AF)	Surv~CCI+Edu+PheRS+Sex+Age	FinnGen	12167	233632	Edu	Basic education	1.09209	4.89734e-06	1.05159	1.13415	NA	NA	NA	1
Atrial fibrillation (AF)	Surv~CCI+Edu+PheRS+Sex+Age	UKB	14643	359590	Edu	Basic education	1.01419	0.620128	0.959216	1.07232	NA	NA	NA	1
Gout	Surv~PheRS	FinnGen	2570	251384	PheRS	All	1.70377	0	1.66327	1.74526	NA	NA	NA	1
Gout	Surv~PheRS	UKB	4378	376851	PheRS	All	1.41547	0	1.39179	1.43955	NA	NA	NA	1
Gout	Surv~PheRS	EstB	1915	49433	PheRS	All	1.67142	1.8258e-173	1.61255	1.73244	NA	NA	NA	1
Gout	Surv~PheRS	Meta-analysis	8863	677668	PheRS	All	1.59056	4.64681e-15	1.47448	1.70664	98.5282	94.6229	99.9624	3
Gout	Surv~PheRS+Sex+Age	FinnGen	2570	251384	PheRS	All	1.7257	0	1.6798	1.77286	NA	NA	NA	1
Gout	Surv~PheRS+Sex+Age	UKB	4378	376851	PheRS	All	1.42635	8.1013e-260	1.39781	1.45547	NA	NA	NA	1
Gout	Surv~PheRS+Sex+Age	EstB	1915	49433	PheRS	All	1.71214	5.53111e-166	1.64767	1.77914	NA	NA	NA	1
Gout	Surv~PheRS+Sex+Age	Meta-analysis	8863	677668	PheRS	All	1.61427	1.95536e-14	1.49164	1.73691	98.3225	93.8321	99.9572	3
Gout	Surv~CCI+Edu+PheRS+Sex+Age	FinnGen	2570	251384	PheRS	All	1.65193	3.06582e-249	1.60443	1.70084	NA	NA	NA	1
Gout	Surv~CCI+Edu+PheRS+Sex+Age	UKB	4378	376851	PheRS	All	1.41956	1.03586e-124	1.37911	1.4612	NA	NA	NA	1
Gout	Surv~PheRS_group+Sex+Age	FinnGen	915	24656	PheRS	Top 10%	3.95436	1.51401e-88	3.45473	4.52624	NA	NA	NA	1
Gout	Surv~PheRS_group+Sex+Age	UKB	1270	41840	PheRS	Top 10%	2.29329	3.70756e-86	2.11128	2.49099	NA	NA	NA	1
Gout	Surv~PheRS_group+Sex+Age	EstB	524	4993	PheRS	Top 10%	3.98261	1.32165e-61	3.38174	4.69024	NA	NA	NA	1
Gout	Surv~PheRS+PRS+Sex+Age+PCs	FinnGen	2570	251384	PheRS (PCs removed)	All	1.70866	0	1.66331	1.75523	NA	NA	NA	1
Gout	Surv~PheRS+PRS+Sex+Age+PCs	UKB	4385	427041	PheRS (PCs removed)	All	1.45657	1.14821e-291	1.42788	1.48583	NA	NA	NA	1
Gout	Surv~PheRS+PRS+Sex+Age+PCs	EstB	1915	49433	PheRS (PCs removed)	All	1.6841	4.98805e-155	1.62047	1.75023	NA	NA	NA	1
Gout	Surv~PheRS+PRS+Sex+Age+PCs	Meta-analysis	8870	727858	PheRS (PCs removed)	All	1.61115	1.7516e-20	1.51037	1.71192	97.5364	90.8546	99.9368	3
Gout	Surv~PheRS+Sex+Age+PCs	FinnGen	2570	251384	PheRS (PCs removed)	All	1.72516	0	1.67936	1.7722	NA	NA	NA	1
Gout	Surv~PheRS+Sex+Age+PCs	UKB	4378	376851	PheRS (PCs removed)	All	1.42439	4.21658e-257	1.39584	1.45351	NA	NA	NA	1
Gout	Surv~PheRS+Sex+Age+PCs	EstB	1915	49433	PheRS (PCs removed)	All	1.701	1.5218e-161	1.63685	1.76767	NA	NA	NA	1
Gout	Surv~PheRS+Sex+Age+PCs	Meta-analysis	8863	677668	PheRS (PCs removed)	All	1.60988	1.59092e-14	1.48836	1.7314	98.2911	93.6558	99.9563	3
Gout	Surv~PRS+Sex+Age+PCs	FinnGen	2570	251384	PRS	All	1.5763	5.23734e-115	1.51581	1.63921	NA	NA	NA	1
Gout	Surv~PRS+Sex+Age+PCs	UKB	4372	376113	PRS	All	1.72824	1.25509e-276	1.67688	1.78119	NA	NA	NA	1
Gout	Surv~PRS+Sex+Age+PCs	EstB	1915	49433	PRS	All	1.58508	7.05235e-85	1.51344	1.6601	NA	NA	NA	1
Gout	Surv~PRS+Sex+Age+PCs	Meta-analysis	8857	676930	PRS	All	1.63114	2.72225e-57	1.57103	1.69126	86.603	53.6551	99.6427	3
Gout	Surv~PheRS+PRS+Sex+Age+PCs	FinnGen	2570	251384	PRS	All	1.55182	1.76864e-106	1.49202	1.61401	NA	NA	NA	1
Gout	Surv~PheRS+PRS+Sex+Age+PCs	UKB	4385	427041	PRS	All	1.71093	1.2104e-266	1.66007	1.76333	NA	NA	NA	1
Gout	Surv~PheRS+PRS+Sex+Age+PCs	EstB	1915	49433	PRS	All	1.55752	4.15721e-79	1.48732	1.63103	NA	NA	NA	1
Gout	Surv~PheRS+PRS+Sex+Age+PCs	Meta-analysis	8870	727858	PRS	All	1.60766	1.2774e-47	1.54346	1.67185	88.2426	58.826	99.6888	3
Gout	Surv~PRS	FinnGen	2570	251384	PRS	All	1.56772	1.64043e-112	1.50761	1.63022	NA	NA	NA	1
Gout	Surv~PRS	UKB	4372	376113	PRS	All	1.71798	6.39936e-272	1.66703	1.77048	NA	NA	NA	1
Gout	Surv~PRS	EstB	1915	49433	PRS	All	1.57556	4.58385e-83	1.50451	1.64998	NA	NA	NA	1
Gout	Surv~PRS	Meta-analysis	8857	676930	PRS	All	1.6217	2.79066e-56	1.56175	1.68165	86.5756	53.6928	99.642	3
Gout	Surv~PheRS_group+Sex+Age	FinnGen	2570	251384	Age	All	0.581206	1.1743e-115	0.554784	0.608887	NA	NA	NA	1
Gout	Surv~PheRS_group+Sex+Age	UKB	4378	376851	Age	All	0.651327	5.28114e-113	0.627544	0.676011	NA	NA	NA	1
Gout	Surv~PheRS_group+Sex+Age	EstB	1915	49433	Age	All	0.581996	2.62637e-117	0.555788	0.60944	NA	NA	NA	1
Gout	Surv~PRS+Sex+Age+PCs	FinnGen	2570	251384	Age	All	0.532627	3.15508e-158	0.508647	0.557738	NA	NA	NA	1
Gout	Surv~PRS+Sex+Age+PCs	UKB	4372	376113	Age	All	0.588396	1.90231e-190	0.56798	0.609546	NA	NA	NA	1
Gout	Surv~PRS+Sex+Age+PCs	EstB	1915	49433	Age	All	0.564829	6.04825e-141	0.540354	0.590412	NA	NA	NA	1
Gout	Surv~PheRS+PRS+Sex+Age+PCs	FinnGen	2570	251384	Age	All	0.567292	1.56987e-126	0.541552	0.594255	NA	NA	NA	1
Gout	Surv~PheRS+PRS+Sex+Age+PCs	UKB	4385	427041	Age	All	0.606895	6.8858e-163	0.585442	0.629134	NA	NA	NA	1
Gout	Surv~PheRS+PRS+Sex+Age+PCs	EstB	1915	49433	Age	All	0.564822	1.34934e-135	0.539873	0.590924	NA	NA	NA	1
Gout	Surv~PheRS+Sex+Age+PCs	FinnGen	2570	251384	Age	All	0.56824	9.58985e-126	0.542452	0.595254	NA	NA	NA	1
Gout	Surv~PheRS+Sex+Age+PCs	UKB	4378	376851	Age	All	0.637808	5.83489e-134	0.615387	0.661046	NA	NA	NA	1
Gout	Surv~PheRS+Sex+Age+PCs	EstB	1915	49433	Age	All	0.567781	1.74646e-133	0.542731	0.593987	NA	NA	NA	1
Gout	Surv~PheRS+Sex+Age	FinnGen	2570	251384	Age	All	0.569379	3.68904e-126	0.54367	0.596303	NA	NA	NA	1
Gout	Surv~PheRS+Sex+Age	UKB	4378	376851	Age	All	0.643163	2.92987e-131	0.62074	0.666395	NA	NA	NA	1
Gout	Surv~PheRS+Sex+Age	EstB	1915	49433	Age	All	0.569581	1.51695e-132	0.544501	0.595815	NA	NA	NA	1
Gout	Surv~CCI+Sex+Age	FinnGen	2570	251384	Age	All	0.564562	1.07008e-133	0.53943	0.590866	NA	NA	NA	1
Gout	Surv~CCI+Sex+Age	UKB	4378	376851	Age	All	0.598686	2.96391e-183	0.578193	0.619907	NA	NA	NA	1
Gout	Surv~CCI+Sex+Age	EstB	1915	49433	Age	All	0.59707	7.2237e-114	0.571043	0.624284	NA	NA	NA	1
Gout	Surv~Edu+Sex+Age	FinnGen	2570	251384	Age	All	0.542326	5.18958e-150	0.517957	0.567841	NA	NA	NA	1
Gout	Surv~Edu+Sex+Age	UKB	4378	376851	Age	All	0.603242	1.49683e-138	0.579856	0.62757	NA	NA	NA	1
Gout	Surv~Edu+Sex+Age	EstB	1915	49433	Age	All	0.573873	1.04653e-131	0.548856	0.600031	NA	NA	NA	1
Gout	Surv~CCI+Edu+PheRS+Sex+Age	FinnGen	2570	251384	Age	All	0.581745	1.23818e-116	0.555452	0.609282	NA	NA	NA	1
Gout	Surv~CCI+Edu+PheRS+Sex+Age	UKB	4378	376851	Age	All	0.649907	4.8126e-98	0.624304	0.67656	NA	NA	NA	1
Gout	Surv~CCI+Sex+Age	FinnGen	620	24702	CCI	Top 10%	2.44717	6.06316e-82	2.23324	2.6816	NA	NA	NA	1
Gout	Surv~CCI+Sex+Age	UKB	793	36958	CCI	Top 10%	1.94744	1.21721e-64	1.80321	2.10321	NA	NA	NA	1
Gout	Surv~CCI+Sex+Age	EstB	399	4730	CCI	Top 10%	1.85328	1.13369e-26	1.65506	2.07524	NA	NA	NA	1
Gout	Surv~CCI+Sex+Age	Meta-analysis	1812	66390	CCI	Top 10%	2.06965	1.43869e-17	1.90256	2.23675	89.7133	61.4981	99.7427	3
Gout	Surv~CCI+Edu+PheRS+Sex+Age	FinnGen	620	24702	CCI	Top 10%	1.41084	7.97056e-12	1.27832	1.5571	NA	NA	NA	1
Gout	Surv~CCI+Edu+PheRS+Sex+Age	UKB	793	36958	CCI	Top 10%	1.06508	0.259586	0.954502	1.18847	NA	NA	NA	1
Gout	Surv~Edu+Sex+Age	FinnGen	2570	251384	Edu	Basic education	1.39081	1.65951e-14	1.27844	1.51306	NA	NA	NA	1
Gout	Surv~Edu+Sex+Age	UKB	4378	376851	Edu	Basic education	1.02933	0.57463	0.930491	1.13867	NA	NA	NA	1
Gout	Surv~Edu+Sex+Age	EstB	1915	49433	Edu	Basic education	1.42304	1.69674e-12	1.29023	1.56953	NA	NA	NA	1
Gout	Surv~Edu+Sex+Age	Meta-analysis	8863	677668	Edu	Basic education	1.2689	0.0217261	1.06552	1.47228	92.8528	73.4204	99.8212	3
Gout	Surv~CCI+Edu+PheRS+Sex+Age	FinnGen	2570	251384	Edu	Basic education	1.19655	3.43312e-05	1.09916	1.30258	NA	NA	NA	1
Gout	Surv~CCI+Edu+PheRS+Sex+Age	UKB	4378	376851	Edu	Basic education	0.995023	0.922868	0.899426	1.10078	NA	NA	NA	1
Colorectal cancer	Surv~PheRS	FinnGen	2419	250515	PheRS	All	1.35141	4.38524e-39	1.29177	1.4138	NA	NA	NA	1
Colorectal cancer	Surv~PheRS	UKB	3745	378877	PheRS	All	1.25451	1.20765e-99	1.22847	1.2811	NA	NA	NA	1
Colorectal cancer	Surv~PheRS	EstB	249	52217	PheRS	All	1.16411	0.00257186	1.0546	1.285	NA	NA	NA	1
Colorectal cancer	Surv~PheRS	Meta-analysis	6413	681609	PheRS	All	1.26534	1.17454e-09	1.18952	1.34117	87.2152	40.5101	99.7562	3
Colorectal cancer	Surv~PheRS+Sex+Age	FinnGen	2419	250515	PheRS	All	1.27649	2.28186e-29	1.22334	1.33194	NA	NA	NA	1
Colorectal cancer	Surv~PheRS+Sex+Age	UKB	3745	378877	PheRS	All	1.24827	1.73218e-89	1.22151	1.27561	NA	NA	NA	1
Colorectal cancer	Surv~PheRS+Sex+Age	EstB	249	52217	PheRS	All	1.10053	0.0797217	0.98871	1.225	NA	NA	NA	1
Colorectal cancer	Surv~PheRS+Sex+Age	Meta-analysis	6413	681609	PheRS	All	1.22513	1.33409e-08	1.15508	1.29517	85.3014	0	99.7965	3
Colorectal cancer	Surv~CCI+Edu+PheRS+Sex+Age	FinnGen	2419	250515	PheRS	All	1.27633	3.49634e-29	1.22304	1.33193	NA	NA	NA	1
Colorectal cancer	Surv~CCI+Edu+PheRS+Sex+Age	UKB	3745	378877	PheRS	All	1.26662	1.03959e-61	1.23171	1.30251	NA	NA	NA	1
Colorectal cancer	Surv~PheRS_group+Sex+Age	FinnGen	366	25140	PheRS	Top 10%	1.30838	0.000297058	1.13108	1.51347	NA	NA	NA	1
Colorectal cancer	Surv~PheRS_group+Sex+Age	UKB	764	42604	PheRS	Top 10%	1.5776	1.03365e-18	1.42579	1.74558	NA	NA	NA	1
Colorectal cancer	Surv~PheRS_group+Sex+Age	EstB	55	5631	PheRS	Top 10%	1.86364	0.0133418	1.13819	3.05148	NA	NA	NA	1
Colorectal cancer	Surv~PheRS+PRS+Sex+Age+PCs	FinnGen	2419	250515	PheRS (PCs removed)	All	1.2715	1.68996e-28	1.21857	1.32672	NA	NA	NA	1
Colorectal cancer	Surv~PheRS+PRS+Sex+Age+PCs	EstB	249	52217	PheRS (PCs removed)	All	1.09391	0.0983582	0.98346	1.21676	NA	NA	NA	1
Colorectal cancer	Surv~PheRS+PRS+Sex+Age+PCs	Meta-analysis	2668	302732	PheRS (PCs removed)	All	1.18912	0.020519	1.04258	1.33567	84.8909	24.0287	99.9852	2
Colorectal cancer	Surv~PheRS+Sex+Age+PCs	FinnGen	2419	250515	PheRS (PCs removed)	All	1.27044	2.96279e-28	1.2175	1.32567	NA	NA	NA	1
Colorectal cancer	Surv~PheRS+Sex+Age+PCs	UKB	3745	378877	PheRS (PCs removed)	All	1.24566	8.95596e-88	1.21895	1.27296	NA	NA	NA	1
Colorectal cancer	Surv~PheRS+Sex+Age+PCs	EstB	249	52217	PheRS (PCs removed)	All	1.09734	0.0873356	0.986488	1.22066	NA	NA	NA	1
Colorectal cancer	Surv~PheRS+Sex+Age+PCs	Meta-analysis	6413	681609	PheRS (PCs removed)	All	1.22119	1.69851e-08	1.15175	1.29063	85.0593	0	99.7941	3
Colorectal cancer	Surv~PRS+Sex+Age+PCs	FinnGen	2419	250515	PRS	All	1.5737	1.20614e-109	1.51208	1.63784	NA	NA	NA	1
Colorectal cancer	Surv~PRS+Sex+Age+PCs	EstB	249	52217	PRS	All	1.44109	5.88601e-09	1.27423	1.62981	NA	NA	NA	1
Colorectal cancer	Surv~PRS+Sex+Age+PCs	Meta-analysis	2668	302732	PRS	All	1.53641	6.11908e-28	1.45959	1.61323	43.7694	0	99.9448	2
Colorectal cancer	Surv~PheRS+PRS+Sex+Age+PCs	FinnGen	2419	250515	PRS	All	1.57487	6.04648e-110	1.51318	1.63907	NA	NA	NA	1
Colorectal cancer	Surv~PheRS+PRS+Sex+Age+PCs	EstB	249	52217	PRS	All	1.43954	6.43552e-09	1.27292	1.62797	NA	NA	NA	1
Colorectal cancer	Surv~PheRS+PRS+Sex+Age+PCs	Meta-analysis	2668	302732	PRS	All	1.5355	2.68911e-26	1.45627	1.61472	46.0626	0	99.947	2
Colorectal cancer	Surv~PRS	FinnGen	2419	250515	PRS	All	1.56807	4.2516e-108	1.50671	1.63194	NA	NA	NA	1
Colorectal cancer	Surv~PRS	EstB	249	52217	PRS	All	1.44572	4.67419e-09	1.27798	1.63546	NA	NA	NA	1
Colorectal cancer	Surv~PRS	Meta-analysis	2668	302732	PRS	All	1.53885	2.80001e-36	1.47168	1.60602	33.738	0	99.9349	2
Colorectal cancer	Surv~PheRS_group+Sex+Age	FinnGen	2419	250515	Age	All	0.497657	1.96864e-167	0.473578	0.52296	NA	NA	NA	1
Colorectal cancer	Surv~PheRS_group+Sex+Age	UKB	3745	378877	Age	All	0.578798	1.83441e-170	0.556933	0.601521	NA	NA	NA	1
Colorectal cancer	Surv~PheRS_group+Sex+Age	EstB	249	52217	Age	All	0.334036	5.89595e-47	0.287697	0.387839	NA	NA	NA	1
Colorectal cancer	Surv~PRS+Sex+Age+PCs	FinnGen	2419	250515	Age	All	0.487071	2.95788e-186	0.46404	0.511246	NA	NA	NA	1
Colorectal cancer	Surv~PRS+Sex+Age+PCs	EstB	249	52217	Age	All	0.319433	2.91164e-54	0.276537	0.368983	NA	NA	NA	1
Colorectal cancer	Surv~PheRS+PRS+Sex+Age+PCs	FinnGen	2419	250515	Age	All	0.494798	3.67271e-178	0.471393	0.519364	NA	NA	NA	1
Colorectal cancer	Surv~PheRS+PRS+Sex+Age+PCs	EstB	249	52217	Age	All	0.322551	3.07385e-53	0.279183	0.372654	NA	NA	NA	1
Colorectal cancer	Surv~PheRS+Sex+Age+PCs	FinnGen	2419	250515	Age	All	0.496679	6.63985e-177	0.473228	0.521293	NA	NA	NA	1
Colorectal cancer	Surv~PheRS+Sex+Age+PCs	UKB	3745	378877	Age	All	0.577059	1.0679e-171	0.55522	0.599757	NA	NA	NA	1
Colorectal cancer	Surv~PheRS+Sex+Age+PCs	EstB	249	52217	Age	All	0.322698	2.57509e-53	0.279357	0.372763	NA	NA	NA	1
Colorectal cancer	Surv~PheRS+Sex+Age	FinnGen	2419	250515	Age	All	0.492801	3.36888e-182	0.469618	0.517129	NA	NA	NA	1
Colorectal cancer	Surv~PheRS+Sex+Age	UKB	3745	378877	Age	All	0.575646	8.39691e-176	0.55402	0.598115	NA	NA	NA	1
Colorectal cancer	Surv~PheRS+Sex+Age	EstB	249	52217	Age	All	0.326958	3.74428e-53	0.283455	0.377137	NA	NA	NA	1
Colorectal cancer	Surv~CCI+Sex+Age	FinnGen	2419	250515	Age	All	0.482819	2.90591e-190	0.459959	0.506816	NA	NA	NA	1
Colorectal cancer	Surv~CCI+Sex+Age	UKB	3745	378877	Age	All	0.568946	5.46651e-182	0.547499	0.591233	NA	NA	NA	1
Colorectal cancer	Surv~CCI+Sex+Age	EstB	249	52217	Age	All	0.34097	5.34011e-48	0.294982	0.394127	NA	NA	NA	1
Colorectal cancer	Surv~Edu+Sex+Age	FinnGen	2419	250515	Age	All	0.484862	1.34139e-188	0.461936	0.508926	NA	NA	NA	1
Colorectal cancer	Surv~Edu+Sex+Age	UKB	3745	378877	Age	All	0.564388	3.23176e-156	0.541118	0.588658	NA	NA	NA	1
Colorectal cancer	Surv~Edu+Sex+Age	EstB	249	52217	Age	All	0.323436	2.87878e-53	0.280059	0.373531	NA	NA	NA	1
Colorectal cancer	Surv~CCI+Edu+PheRS+Sex+Age	FinnGen	2419	250515	Age	All	0.492424	2.55466e-178	0.468986	0.517032	NA	NA	NA	1
Colorectal cancer	Surv~CCI+Edu+PheRS+Sex+Age	UKB	3745	378877	Age	All	0.569709	1.65182e-152	0.54632	0.594099	NA	NA	NA	1
Colorectal cancer	Surv~CCI+Sex+Age	FinnGen	263	24758	CCI	Top 10%	0.903625	0.122946	0.794447	1.02781	NA	NA	NA	1
Colorectal cancer	Surv~CCI+Sex+Age	UKB	434	37379	CCI	Top 10%	1.18459	0.000906991	1.07179	1.30926	NA	NA	NA	1
Colorectal cancer	Surv~CCI+Sex+Age	EstB	63	5161	CCI	Top 10%	1.77995	0.000111102	1.32868	2.38447	NA	NA	NA	1
Colorectal cancer	Surv~CCI+Sex+Age	Meta-analysis	760	67298	CCI	Top 10%	1.21615	0.29876	0.847028	1.58527	94.5012	76.0213	99.8766	3
Colorectal cancer	Surv~CCI+Edu+PheRS+Sex+Age	FinnGen	263	24758	CCI	Top 10%	0.947487	0.411858	0.832954	1.07777	NA	NA	NA	1
Colorectal cancer	Surv~CCI+Edu+PheRS+Sex+Age	UKB	434	37379	CCI	Top 10%	0.830745	0.00520463	0.729417	0.946149	NA	NA	NA	1
Colorectal cancer	Surv~Edu+Sex+Age	FinnGen	2419	250515	Edu	Basic education	0.99915	0.983886	0.920036	1.08507	NA	NA	NA	1
Colorectal cancer	Surv~Edu+Sex+Age	UKB	3745	378877	Edu	Basic education	0.947593	0.314291	0.853269	1.05234	NA	NA	NA	1
Colorectal cancer	Surv~Edu+Sex+Age	EstB	249	52217	Edu	Basic education	1.13783	0.339551	0.87296	1.48306	NA	NA	NA	1
Colorectal cancer	Surv~Edu+Sex+Age	Meta-analysis	6413	681609	Edu	Basic education	0.987458	0.694474	0.924479	1.05044	0.00694061	0	98.8534	3
Colorectal cancer	Surv~CCI+Edu+PheRS+Sex+Age	FinnGen	2419	250515	Edu	Basic education	1.02316	0.586799	0.942081	1.11121	NA	NA	NA	1
Colorectal cancer	Surv~CCI+Edu+PheRS+Sex+Age	UKB	3745	378877	Edu	Basic education	0.948336	0.321362	0.853942	1.05316	NA	NA	NA	1
Lung cancer	Surv~PheRS	FinnGen	825	165472	PheRS	All	1.3836	1.80082e-58	1.33005	1.43931	NA	NA	NA	1
Lung cancer	Surv~PheRS	UKB	2864	382516	PheRS	All	1.51525	0	1.49165	1.53922	NA	NA	NA	1
Lung cancer	Surv~PheRS	EstB	138	52475	PheRS	All	1.54024	1.1423e-08	1.32793	1.78649	NA	NA	NA	1
Lung cancer	Surv~PheRS	Meta-analysis	3827	600463	PheRS	All	1.46475	6.01997e-26	1.39374	1.53577	86.7636	45.5966	99.6644	3
Lung cancer	Surv~PheRS+Sex+Age	FinnGen	825	165472	PheRS	All	1.31092	3.28611e-39	1.25888	1.36511	NA	NA	NA	1
Lung cancer	Surv~PheRS+Sex+Age	UKB	2864	382516	PheRS	All	1.49581	0	1.47214	1.51987	NA	NA	NA	1
Lung cancer	Surv~PheRS+Sex+Age	EstB	138	52475	PheRS	All	1.51778	1.36939e-06	1.28134	1.79784	NA	NA	NA	1
Lung cancer	Surv~PheRS+Sex+Age	Meta-analysis	3827	600463	PheRS	All	1.424	2.92745e-12	1.32476	1.52324	92.8793	69.247	99.8177	3
Lung cancer	Surv~CCI+Edu+PheRS+Sex+Age	FinnGen	825	165472	PheRS	All	1.2879	7.16992e-31	1.23379	1.34439	NA	NA	NA	1
Lung cancer	Surv~CCI+Edu+PheRS+Sex+Age	UKB	2864	382516	PheRS	All	1.54716	2.03059e-241	1.50779	1.58756	NA	NA	NA	1
Lung cancer	Surv~PheRS_group+Sex+Age	FinnGen	189	16228	PheRS	Top 10%	2.17544	4.7894e-14	1.77735	2.66268	NA	NA	NA	1
Lung cancer	Surv~PheRS_group+Sex+Age	UKB	1077	42568	PheRS	Top 10%	4.53915	2.89812e-96	3.93663	5.23389	NA	NA	NA	1
Lung cancer	Surv~PheRS_group+Sex+Age	EstB	40	5612	PheRS	Top 10%	2.39933	0.00069162	1.44717	3.97797	NA	NA	NA	1
Lung cancer	Surv~PheRS+PRS+Sex+Age+PCs	FinnGen	825	165472	PheRS (PCs removed)	All	1.30981	4.17505e-38	1.25721	1.36461	NA	NA	NA	1
Lung cancer	Surv~PheRS+PRS+Sex+Age+PCs	EstB	138	52475	PheRS (PCs removed)	All	1.50076	2.19457e-06	1.2686	1.77541	NA	NA	NA	1
Lung cancer	Surv~PheRS+PRS+Sex+Age+PCs	Meta-analysis	963	217947	PheRS (PCs removed)	All	1.36687	7.38852e-07	1.24314	1.49059	57.9412	0	99.9587	2
Lung cancer	Surv~PheRS+Sex+Age+PCs	FinnGen	825	165472	PheRS (PCs removed)	All	1.31416	6.3803e-39	1.26133	1.36921	NA	NA	NA	1
Lung cancer	Surv~PheRS+Sex+Age+PCs	UKB	2864	382516	PheRS (PCs removed)	All	1.48942	0	1.46577	1.51345	NA	NA	NA	1
Lung cancer	Surv~PheRS+Sex+Age+PCs	EstB	138	52475	PheRS (PCs removed)	All	1.50306	1.95945e-06	1.27077	1.77782	NA	NA	NA	1
Lung cancer	Surv~PheRS+Sex+Age+PCs	Meta-analysis	3827	600463	PheRS (PCs removed)	All	1.41973	2.75867e-13	1.32571	1.51376	91.8601	64.6554	99.7847	3
Lung cancer	Surv~PRS+Sex+Age+PCs	FinnGen	825	165472	PRS	All	1.31561	2.35501e-15	1.22928	1.40801	NA	NA	NA	1
Lung cancer	Surv~PRS+Sex+Age+PCs	EstB	138	52475	PRS	All	1.22924	0.0152663	1.04044	1.4523	NA	NA	NA	1
Lung cancer	Surv~PRS+Sex+Age+PCs	Meta-analysis	963	217947	PRS	All	1.30298	1.56827e-16	1.24011	1.36584	0	0	99.8203	2
Lung cancer	Surv~PheRS+PRS+Sex+Age+PCs	FinnGen	825	165472	PRS	All	1.30933	8.16743e-15	1.22322	1.4015	NA	NA	NA	1
Lung cancer	Surv~PheRS+PRS+Sex+Age+PCs	EstB	138	52475	PRS	All	1.22323	0.0174367	1.03601	1.44428	NA	NA	NA	1
Lung cancer	Surv~PheRS+PRS+Sex+Age+PCs	Meta-analysis	963	217947	PRS	All	1.2966	6.13019e-16	1.23364	1.35956	0	0	99.822	2
Lung cancer	Surv~PRS	FinnGen	825	165472	PRS	All	1.30787	9.57405e-15	1.22198	1.39979	NA	NA	NA	1
Lung cancer	Surv~PRS	EstB	138	52475	PRS	All	1.21477	0.0220845	1.02835	1.43499	NA	NA	NA	1
Lung cancer	Surv~PRS	Meta-analysis	963	217947	PRS	All	1.29418	9.29831e-16	1.23128	1.35707	0	0	99.8482	2
Lung cancer	Surv~PheRS_group+Sex+Age	FinnGen	825	165472	Age	All	0.414312	3.91781e-82	0.378667	0.453313	NA	NA	NA	1
Lung cancer	Surv~PheRS_group+Sex+Age	UKB	2864	382516	Age	All	0.50473	5.38583e-131	0.477705	0.533283	NA	NA	NA	1
Lung cancer	Surv~PheRS_group+Sex+Age	EstB	138	52475	Age	All	0.343289	8.73944e-27	0.282303	0.41745	NA	NA	NA	1
Lung cancer	Surv~PRS+Sex+Age+PCs	FinnGen	825	165472	Age	All	0.384718	1.72302e-96	0.351668	0.420874	NA	NA	NA	1
Lung cancer	Surv~PRS+Sex+Age+PCs	EstB	138	52475	Age	All	0.327211	2.0445e-30	0.270312	0.396088	NA	NA	NA	1
Lung cancer	Surv~PheRS+PRS+Sex+Age+PCs	FinnGen	825	165472	Age	All	0.404893	1.57916e-87	0.370283	0.442739	NA	NA	NA	1
Lung cancer	Surv~PheRS+PRS+Sex+Age+PCs	EstB	138	52475	Age	All	0.332149	4.66905e-29	0.273827	0.402893	NA	NA	NA	1
Lung cancer	Surv~PheRS+Sex+Age+PCs	FinnGen	825	165472	Age	All	0.40628	4.79023e-87	0.371583	0.444217	NA	NA	NA	1
Lung cancer	Surv~PheRS+Sex+Age+PCs	UKB	2864	382516	Age	All	0.475475	1.23521e-200	0.453094	0.498962	NA	NA	NA	1
Lung cancer	Surv~PheRS+Sex+Age+PCs	EstB	138	52475	Age	All	0.332872	5.50788e-29	0.274458	0.403718	NA	NA	NA	1
Lung cancer	Surv~PheRS+Sex+Age	FinnGen	825	165472	Age	All	0.406495	1.1389e-87	0.37192	0.444284	NA	NA	NA	1
Lung cancer	Surv~PheRS+Sex+Age	UKB	2864	382516	Age	All	0.478498	4.46418e-200	0.456131	0.501961	NA	NA	NA	1
Lung cancer	Surv~PheRS+Sex+Age	EstB	138	52475	Age	All	0.334896	4.82077e-29	0.276477	0.405659	NA	NA	NA	1
Lung cancer	Surv~CCI+Sex+Age	FinnGen	825	165472	Age	All	0.393059	2.94259e-92	0.359287	0.430006	NA	NA	NA	1
Lung cancer	Surv~CCI+Sex+Age	UKB	2864	382516	Age	All	0.47166	3.07937e-209	0.449683	0.494711	NA	NA	NA	1
Lung cancer	Surv~CCI+Sex+Age	EstB	138	52475	Age	All	0.379773	9.84471e-23	0.313	0.46079	NA	NA	NA	1
Lung cancer	Surv~Edu+Sex+Age	FinnGen	825	165472	Age	All	0.399428	5.51286e-89	0.365072	0.437016	NA	NA	NA	1
Lung cancer	Surv~Edu+Sex+Age	UKB	2864	382516	Age	All	0.49212	2.19469e-132	0.464965	0.520861	NA	NA	NA	1
Lung cancer	Surv~Edu+Sex+Age	EstB	138	52475	Age	All	0.33823	2.57112e-28	0.278996	0.410041	NA	NA	NA	1
Lung cancer	Surv~CCI+Edu+PheRS+Sex+Age	FinnGen	825	165472	Age	All	0.417429	7.98639e-81	0.381526	0.45671	NA	NA	NA	1
Lung cancer	Surv~CCI+Edu+PheRS+Sex+Age	UKB	2864	382516	Age	All	0.498434	1.17553e-128	0.471027	0.527434	NA	NA	NA	1
Lung cancer	Surv~CCI+Sex+Age	FinnGen	138	16635	CCI	Top 10%	1.34104	0.0018216	1.11513	1.6127	NA	NA	NA	1
Lung cancer	Surv~CCI+Sex+Age	UKB	575	37695	CCI	Top 10%	2.21033	9.45049e-65	2.01708	2.42209	NA	NA	NA	1
Lung cancer	Surv~CCI+Sex+Age	EstB	53	5177	CCI	Top 10%	3.25095	9.51646e-11	2.27515	4.64527	NA	NA	NA	1
Lung cancer	Surv~CCI+Sex+Age	Meta-analysis	766	59507	CCI	Top 10%	2.09284	0.00303922	1.60444	2.58125	95.1886	80.0378	99.8879	3
Lung cancer	Surv~CCI+Edu+PheRS+Sex+Age	FinnGen	138	16635	CCI	Top 10%	1.01063	0.914922	0.83241	1.22701	NA	NA	NA	1
Lung cancer	Surv~CCI+Edu+PheRS+Sex+Age	UKB	575	37695	CCI	Top 10%	0.796906	0.00224039	0.688939	0.921792	NA	NA	NA	1
Lung cancer	Surv~Edu+Sex+Age	FinnGen	825	165472	Edu	Basic education	1.85847	1.81278e-14	1.58604	2.17768	NA	NA	NA	1
Lung cancer	Surv~Edu+Sex+Age	UKB	2864	382516	Edu	Basic education	1.28055	0.00127214	1.10172	1.48842	NA	NA	NA	1
Lung cancer	Surv~Edu+Sex+Age	EstB	138	52475	Edu	Basic education	2.8248	5.91615e-06	1.80232	4.42736	NA	NA	NA	1
Lung cancer	Surv~Edu+Sex+Age	Meta-analysis	3827	600463	Edu	Basic education	1.81323	0.00560254	1.39217	2.23429	91.8407	62.5108	99.8274	3
Lung cancer	Surv~CCI+Edu+PheRS+Sex+Age	FinnGen	825	165472	Edu	Basic education	1.73002	1.61465e-11	1.47502	2.02911	NA	NA	NA	1
Lung cancer	Surv~CCI+Edu+PheRS+Sex+Age	UKB	2864	382516	Edu	Basic education	1.20347	0.0158786	1.0353	1.39897	NA	NA	NA	1
Prostate cancer	Surv~PheRS	FinnGen	4698	101721	PheRS	All	1.39782	4.44663e-100	1.35527	1.44171	NA	NA	NA	1
Prostate cancer	Surv~PheRS	UKB	6255	161062	PheRS	All	1.29496	5.982e-209	1.27387	1.3164	NA	NA	NA	1
Prostate cancer	Surv~PheRS	EstB	429	16473	PheRS	All	1.03658	0.44726	0.944856	1.1372	NA	NA	NA	1
Prostate cancer	Surv~PheRS	Meta-analysis	11382	279256	PheRS	All	1.23959	0.0137403	1.06874	1.41044	98.716	94.6561	99.97	3
Prostate cancer	Surv~PheRS+Sex+Age	FinnGen	4698	101721	PheRS	All	1.19449	9.43556e-29	1.15767	1.23247	NA	NA	NA	1
Prostate cancer	Surv~PheRS+Sex+Age	UKB	6255	161062	PheRS	All	1.25636	7.16542e-148	1.23485	1.27825	NA	NA	NA	1
Prostate cancer	Surv~PheRS+Sex+Age	EstB	429	16473	PheRS	All	0.971929	0.477547	0.898485	1.05138	NA	NA	NA	1
Prostate cancer	Surv~PheRS+Sex+Age	Meta-analysis	11382	279256	PheRS	All	1.13883	0.0895879	0.988732	1.28894	98.3433	93.228	99.9608	3
Prostate cancer	Surv~CCI+Edu+PheRS+Sex+Age	FinnGen	4698	101721	PheRS	All	1.17588	9.577e-23	1.13845	1.21454	NA	NA	NA	1
Prostate cancer	Surv~CCI+Edu+PheRS+Sex+Age	UKB	6255	161062	PheRS	All	1.26179	3.36234e-117	1.23705	1.28703	NA	NA	NA	1
Prostate cancer	Surv~PheRS_group+Sex+Age	FinnGen	571	10122	PheRS	Top 10%	1.18838	0.00163619	1.06735	1.32314	NA	NA	NA	1
Prostate cancer	Surv~PheRS_group+Sex+Age	UKB	1175	17077	PheRS	Top 10%	1.47976	2.02314e-22	1.36756	1.60117	NA	NA	NA	1
Prostate cancer	Surv~PheRS_group+Sex+Age	EstB	74	1703	PheRS	Top 10%	1.4971	0.0234594	1.05598	2.12249	NA	NA	NA	1
Prostate cancer	Surv~PheRS+PRS+Sex+Age+PCs	FinnGen	4698	101721	PheRS (PCs removed)	All	1.17929	3.55973e-25	1.14308	1.21664	NA	NA	NA	1
Prostate cancer	Surv~PheRS+PRS+Sex+Age+PCs	UKB	6250	185495	PheRS (PCs removed)	All	1.26093	5.93471e-148	1.23901	1.28325	NA	NA	NA	1
Prostate cancer	Surv~PheRS+PRS+Sex+Age+PCs	EstB	429	16473	PheRS (PCs removed)	All	0.979965	0.615233	0.905599	1.06044	NA	NA	NA	1
Prostate cancer	Surv~PheRS+PRS+Sex+Age+PCs	Meta-analysis	11377	303689	PheRS (PCs removed)	All	1.13867	0.0773983	0.994542	1.28279	98.1946	92.5628	99.9574	3
Prostate cancer	Surv~PheRS+Sex+Age+PCs	FinnGen	4698	101721	PheRS (PCs removed)	All	1.18326	3.86226e-26	1.14693	1.22074	NA	NA	NA	1
Prostate cancer	Surv~PheRS+Sex+Age+PCs	UKB	6255	161062	PheRS (PCs removed)	All	1.25605	5.94939e-147	1.23449	1.27798	NA	NA	NA	1
Prostate cancer	Surv~PheRS+Sex+Age+PCs	EstB	429	16473	PheRS (PCs removed)	All	0.974968	0.527364	0.901257	1.05471	NA	NA	NA	1
Prostate cancer	Surv~PheRS+Sex+Age+PCs	Meta-analysis	11382	279256	PheRS (PCs removed)	All	1.13645	0.0862478	0.990313	1.28259	98.2574	92.8338	99.9588	3
Prostate cancer	Surv~PRS+Sex+Age+PCs	FinnGen	4698	101721	PRS	All	1.85537	0	1.80274	1.90954	NA	NA	NA	1
Prostate cancer	Surv~PRS+Sex+Age+PCs	UKB	6242	160717	PRS	All	1.76691	0	1.72377	1.81113	NA	NA	NA	1
Prostate cancer	Surv~PRS+Sex+Age+PCs	EstB	429	16473	PRS	All	1.79878	2.02503e-34	1.63731	1.97617	NA	NA	NA	1
Prostate cancer	Surv~PRS+Sex+Age+PCs	Meta-analysis	11369	278911	PRS	All	1.80784	8.20476e-204	1.76974	1.84594	66.9617	0	98.6184	3
Prostate cancer	Surv~PheRS+PRS+Sex+Age+PCs	FinnGen	4698	101721	PRS	All	1.85324	0	1.80069	1.90731	NA	NA	NA	1
Prostate cancer	Surv~PheRS+PRS+Sex+Age+PCs	UKB	6250	185495	PRS	All	1.75232	0	1.70968	1.79603	NA	NA	NA	1
Prostate cancer	Surv~PheRS+PRS+Sex+Age+PCs	EstB	429	16473	PRS	All	1.79855	2.20887e-34	1.63705	1.97599	NA	NA	NA	1
Prostate cancer	Surv~PheRS+PRS+Sex+Age+PCs	Meta-analysis	11377	303689	PRS	All	1.80043	4.20818e-163	1.75808	1.84278	73.0786	0	98.9272	3
Prostate cancer	Surv~PRS	FinnGen	4698	101721	PRS	All	1.81759	0	1.76632	1.87035	NA	NA	NA	1
Prostate cancer	Surv~PRS	UKB	6242	160717	PRS	All	1.7546	0	1.71186	1.79841	NA	NA	NA	1
Prostate cancer	Surv~PRS	EstB	429	16473	PRS	All	1.76807	9.50235e-33	1.60989	1.94179	NA	NA	NA	1
Prostate cancer	Surv~PRS	Meta-analysis	11369	278911	PRS	All	1.78268	0	1.75326	1.81211	48.2273	0	97.5593	3
Prostate cancer	Surv~PheRS_group+Sex+Age	FinnGen	4698	101721	Age	All	0.37041	0	0.354901	0.386597	NA	NA	NA	1
Prostate cancer	Surv~PheRS_group+Sex+Age	UKB	6255	161062	Age	All	0.46622	0	0.450341	0.482659	NA	NA	NA	1
Prostate cancer	Surv~PheRS_group+Sex+Age	EstB	429	16473	Age	All	0.305295	6.70427e-95	0.272807	0.341653	NA	NA	NA	1
Prostate cancer	Surv~PRS+Sex+Age+PCs	FinnGen	4698	101721	Age	All	0.347931	0	0.334177	0.362252	NA	NA	NA	1
Prostate cancer	Surv~PRS+Sex+Age+PCs	UKB	6242	160717	Age	All	0.452219	0	0.437463	0.467472	NA	NA	NA	1
Prostate cancer	Surv~PRS+Sex+Age+PCs	EstB	429	16473	Age	All	0.305719	2.56792e-104	0.274672	0.340277	NA	NA	NA	1
Prostate cancer	Surv~PheRS+PRS+Sex+Age+PCs	FinnGen	4698	101721	Age	All	0.369093	0	0.354214	0.384596	NA	NA	NA	1
Prostate cancer	Surv~PheRS+PRS+Sex+Age+PCs	UKB	6250	185495	Age	All	0.436354	0	0.422074	0.451118	NA	NA	NA	1
Prostate cancer	Surv~PheRS+PRS+Sex+Age+PCs	EstB	429	16473	Age	All	0.305065	4.41883e-104	0.273996	0.339656	NA	NA	NA	1
Prostate cancer	Surv~PheRS+Sex+Age+PCs	FinnGen	4698	101721	Age	All	0.376369	0	0.36132	0.392046	NA	NA	NA	1
Prostate cancer	Surv~PheRS+Sex+Age+PCs	UKB	6255	161062	Age	All	0.471658	0	0.456458	0.487365	NA	NA	NA	1
Prostate cancer	Surv~PheRS+Sex+Age+PCs	EstB	429	16473	Age	All	0.308962	5.63307e-103	0.277655	0.3438	NA	NA	NA	1
Prostate cancer	Surv~PheRS+Sex+Age	FinnGen	4698	101721	Age	All	0.371961	0	0.35716	0.387375	NA	NA	NA	1
Prostate cancer	Surv~PheRS+Sex+Age	UKB	6255	161062	Age	All	0.473958	0	0.458796	0.489623	NA	NA	NA	1
Prostate cancer	Surv~PheRS+Sex+Age	EstB	429	16473	Age	All	0.308593	2.71925e-103	0.277339	0.343368	NA	NA	NA	1
Prostate cancer	Surv~CCI+Sex+Age	FinnGen	4698	101721	Age	All	0.345953	0	0.332339	0.360124	NA	NA	NA	1
Prostate cancer	Surv~CCI+Sex+Age	UKB	6255	161062	Age	All	0.456655	0	0.441878	0.471927	NA	NA	NA	1
Prostate cancer	Surv~CCI+Sex+Age	EstB	429	16473	Age	All	0.30907	2.6286e-100	0.277361	0.344404	NA	NA	NA	1
Prostate cancer	Surv~Edu+Sex+Age	FinnGen	4698	101721	Age	All	0.349368	0	0.335699	0.363594	NA	NA	NA	1
Prostate cancer	Surv~Edu+Sex+Age	UKB	6255	161062	Age	All	0.450701	0	0.43488	0.467098	NA	NA	NA	1
Prostate cancer	Surv~Edu+Sex+Age	EstB	429	16473	Age	All	0.312076	3.67906e-100	0.280286	0.347471	NA	NA	NA	1
Prostate cancer	Surv~CCI+Edu+PheRS+Sex+Age	FinnGen	4698	101721	Age	All	0.367545	0	0.35272	0.382994	NA	NA	NA	1
Prostate cancer	Surv~CCI+Edu+PheRS+Sex+Age	UKB	6255	161062	Age	All	0.467334	0	0.451109	0.484142	NA	NA	NA	1
Prostate cancer	Surv~CCI+Sex+Age	FinnGen	394	10111	CCI	Top 10%	0.703497	2.64324e-11	0.634376	0.780148	NA	NA	NA	1
Prostate cancer	Surv~CCI+Sex+Age	UKB	547	15778	CCI	Top 10%	0.887252	0.00752561	0.812732	0.968606	NA	NA	NA	1
Prostate cancer	Surv~CCI+Sex+Age	EstB	69	1601	CCI	Top 10%	0.980345	0.881844	0.754561	1.27369	NA	NA	NA	1
Prostate cancer	Surv~CCI+Sex+Age	Meta-analysis	1010	27490	CCI	Top 10%	0.832247	0.0576775	0.642638	1.02186	84.5852	38.3569	99.6476	3
Prostate cancer	Surv~CCI+Edu+PheRS+Sex+Age	FinnGen	394	10111	CCI	Top 10%	0.799113	3.15018e-05	0.71903	0.888114	NA	NA	NA	1
Prostate cancer	Surv~CCI+Edu+PheRS+Sex+Age	UKB	547	15778	CCI	Top 10%	0.839198	0.000894367	0.756731	0.930653	NA	NA	NA	1
Prostate cancer	Surv~Edu+Sex+Age	FinnGen	4698	101721	Edu	Basic education	0.932472	0.0201454	0.87907	0.989118	NA	NA	NA	1
Prostate cancer	Surv~Edu+Sex+Age	UKB	6255	161062	Edu	Basic education	0.941163	0.122206	0.871503	1.01639	NA	NA	NA	1
Prostate cancer	Surv~Edu+Sex+Age	EstB	429	16473	Edu	Basic education	1.01697	0.868577	0.83321	1.24125	NA	NA	NA	1
Prostate cancer	Surv~Edu+Sex+Age	Meta-analysis	11382	279256	Edu	Basic education	0.939764	0.00752113	0.894206	0.985321	0	0	97.5306	3
Prostate cancer	Surv~CCI+Edu+PheRS+Sex+Age	FinnGen	4698	101721	Edu	Basic education	0.953194	0.111656	0.898525	1.01119	NA	NA	NA	1
Prostate cancer	Surv~CCI+Edu+PheRS+Sex+Age	UKB	6255	161062	Edu	Basic education	0.94903	0.182431	0.878781	1.02489	NA	NA	NA	1
Breast cancer	Surv~PheRS	FinnGen	6591	136091	PheRS	All	1.25005	3.37225e-54	1.21526	1.28582	NA	NA	NA	1
Breast cancer	Surv~PheRS	UKB	6425	200291	PheRS	All	1.27344	3.61511e-163	1.25147	1.2958	NA	NA	NA	1
Breast cancer	Surv~PheRS	EstB	481	34670	PheRS	All	1.00946	0.831411	0.925611	1.10091	NA	NA	NA	1
Breast cancer	Surv~PheRS	Meta-analysis	13497	371052	PheRS	All	1.17791	0.022246	1.03753	1.31829	98.2809	92.4934	99.9609	3
Breast cancer	Surv~PheRS+Sex+Age	FinnGen	6591	136091	PheRS	All	1.24056	1.66902e-53	1.20698	1.27506	NA	NA	NA	1
Breast cancer	Surv~PheRS+Sex+Age	UKB	6425	200291	PheRS	All	1.27236	1.57246e-161	1.25037	1.29473	NA	NA	NA	1
Breast cancer	Surv~PheRS+Sex+Age	EstB	481	34670	PheRS	All	1.01492	0.73224	0.932351	1.10481	NA	NA	NA	1
Breast cancer	Surv~PheRS+Sex+Age	Meta-analysis	13497	371052	PheRS	All	1.17669	0.0177645	1.04216	1.31121	98.1977	92.071	99.9592	3
Breast cancer	Surv~CCI+Edu+PheRS+Sex+Age	FinnGen	6591	136091	PheRS	All	1.23158	2.43164e-46	1.19689	1.26726	NA	NA	NA	1
Breast cancer	Surv~CCI+Edu+PheRS+Sex+Age	UKB	6425	200291	PheRS	All	1.30393	3.54622e-138	1.2771	1.33132	NA	NA	NA	1
Breast cancer	Surv~PheRS_group+Sex+Age	FinnGen	841	13469	PheRS	Top 10%	1.13865	0.00309451	1.04479	1.24095	NA	NA	NA	1
Breast cancer	Surv~PheRS_group+Sex+Age	UKB	1118	22174	PheRS	Top 10%	1.35219	1.7337e-13	1.2479	1.4652	NA	NA	NA	1
Breast cancer	Surv~PheRS_group+Sex+Age	EstB	58	3679	PheRS	Top 10%	1.38956	0.0706871	0.972621	1.98523	NA	NA	NA	1
Breast cancer	Surv~PheRS+PRS+Sex+Age+PCs	FinnGen	6591	136091	PheRS (PCs removed)	All	1.23391	3.83876e-51	1.20057	1.26817	NA	NA	NA	1
Breast cancer	Surv~PheRS+PRS+Sex+Age+PCs	UKB	6425	226057	PheRS (PCs removed)	All	1.29766	1.04947e-182	1.27488	1.32086	NA	NA	NA	1
Breast cancer	Surv~PheRS+PRS+Sex+Age+PCs	EstB	481	34670	PheRS (PCs removed)	All	1.00547	0.899636	0.923701	1.09448	NA	NA	NA	1
Breast cancer	Surv~PheRS+PRS+Sex+Age+PCs	Meta-analysis	13497	396818	PheRS (PCs removed)	All	1.17796	0.0302436	1.02981	1.32611	98.5117	93.7041	99.9655	3
Breast cancer	Surv~PheRS+Sex+Age+PCs	FinnGen	6591	136091	PheRS (PCs removed)	All	1.23526	1.37173e-51	1.20187	1.26958	NA	NA	NA	1
Breast cancer	Surv~PheRS+Sex+Age+PCs	UKB	6425	200291	PheRS (PCs removed)	All	1.27227	2.91135e-161	1.25028	1.29466	NA	NA	NA	1
Breast cancer	Surv~PheRS+Sex+Age+PCs	EstB	481	34670	PheRS (PCs removed)	All	1.01451	0.739171	0.932022	1.1043	NA	NA	NA	1
Breast cancer	Surv~PheRS+Sex+Age+PCs	Meta-analysis	13497	371052	PheRS (PCs removed)	All	1.17485	0.0181431	1.04117	1.30853	98.1765	91.9589	99.9587	3
Breast cancer	Surv~PRS+Sex+Age+PCs	FinnGen	6591	136091	PRS	All	1.59041	8.7471e-292	1.5523	1.62945	NA	NA	NA	1
Breast cancer	Surv~PRS+Sex+Age+PCs	UKB	6414	199921	PRS	All	1.55095	1.13693e-272	1.5136	1.58923	NA	NA	NA	1
Breast cancer	Surv~PRS+Sex+Age+PCs	EstB	481	34670	PRS	All	1.57949	6.99008e-24	1.44513	1.72636	NA	NA	NA	1
Breast cancer	Surv~PRS+Sex+Age+PCs	Meta-analysis	13486	370682	PRS	All	1.57113	0	1.54909	1.59317	29.1992	0	95.8783	3
Breast cancer	Surv~PheRS+PRS+Sex+Age+PCs	FinnGen	6591	136091	PRS	All	1.58957	2.48473e-291	1.5515	1.62858	NA	NA	NA	1
Breast cancer	Surv~PheRS+PRS+Sex+Age+PCs	UKB	6425	226057	PRS	All	1.55243	9.74649e-275	1.5151	1.59068	NA	NA	NA	1
Breast cancer	Surv~PheRS+PRS+Sex+Age+PCs	EstB	481	34670	PRS	All	1.57928	7.36957e-24	1.4449	1.72616	NA	NA	NA	1
Breast cancer	Surv~PheRS+PRS+Sex+Age+PCs	Meta-analysis	13497	396818	PRS	All	1.57139	0	1.55038	1.5924	24.3377	0	95.3496	3
Breast cancer	Surv~PRS	FinnGen	6591	136091	PRS	All	1.5849	5.91344e-292	1.54704	1.6237	NA	NA	NA	1
Breast cancer	Surv~PRS	UKB	6414	199921	PRS	All	1.55234	4.30795e-273	1.51491	1.5907	NA	NA	NA	1
Breast cancer	Surv~PRS	EstB	481	34670	PRS	All	1.58009	6.75163e-24	1.44561	1.72708	NA	NA	NA	1
Breast cancer	Surv~PRS	Meta-analysis	13486	370682	PRS	All	1.56916	0	1.5505	1.58781	11.3892	0	94.3774	3
Breast cancer	Surv~PheRS_group+Sex+Age	FinnGen	6591	136091	Age	All	0.710639	2.75156e-149	0.692589	0.72916	NA	NA	NA	1
Breast cancer	Surv~PheRS_group+Sex+Age	UKB	6425	200291	Age	All	0.848382	1.16879e-33	0.82607	0.871298	NA	NA	NA	1
Breast cancer	Surv~PheRS_group+Sex+Age	EstB	481	34670	Age	All	0.699584	1.90907e-15	0.640579	0.764024	NA	NA	NA	1
Breast cancer	Surv~PRS+Sex+Age+PCs	FinnGen	6591	136091	Age	All	0.714564	1.47302e-150	0.696779	0.732804	NA	NA	NA	1
Breast cancer	Surv~PRS+Sex+Age+PCs	UKB	6414	199921	Age	All	0.854972	2.73008e-33	0.833407	0.877094	NA	NA	NA	1
Breast cancer	Surv~PRS+Sex+Age+PCs	EstB	481	34670	Age	All	0.700473	1.72095e-15	0.641685	0.764647	NA	NA	NA	1
Breast cancer	Surv~PheRS+PRS+Sex+Age+PCs	FinnGen	6591	136091	Age	All	0.712411	4.99996e-150	0.694491	0.730794	NA	NA	NA	1
Breast cancer	Surv~PheRS+PRS+Sex+Age+PCs	UKB	6425	226057	Age	All	0.833091	4.32038e-44	0.811955	0.854778	NA	NA	NA	1
Breast cancer	Surv~PheRS+PRS+Sex+Age+PCs	EstB	481	34670	Age	All	0.700389	1.72315e-15	0.641588	0.764579	NA	NA	NA	1
Breast cancer	Surv~PheRS+Sex+Age+PCs	FinnGen	6591	136091	Age	All	0.715164	3.04882e-147	0.697208	0.733582	NA	NA	NA	1
Breast cancer	Surv~PheRS+Sex+Age+PCs	UKB	6425	200291	Age	All	0.857391	4.72095e-32	0.835727	0.879616	NA	NA	NA	1
Breast cancer	Surv~PheRS+Sex+Age+PCs	EstB	481	34670	Age	All	0.699785	1.56882e-15	0.640981	0.763985	NA	NA	NA	1
Breast cancer	Surv~PheRS+Sex+Age	FinnGen	6591	136091	Age	All	0.711216	1.00907e-152	0.693397	0.729493	NA	NA	NA	1
Breast cancer	Surv~PheRS+Sex+Age	UKB	6425	200291	Age	All	0.851999	3.69804e-35	0.830652	0.873895	NA	NA	NA	1
Breast cancer	Surv~PheRS+Sex+Age	EstB	481	34670	Age	All	0.701463	1.9781e-15	0.642694	0.765607	NA	NA	NA	1
Breast cancer	Surv~CCI+Sex+Age	FinnGen	6591	136091	Age	All	0.713609	2.96238e-152	0.695877	0.731792	NA	NA	NA	1
Breast cancer	Surv~CCI+Sex+Age	UKB	6425	200291	Age	All	0.850831	6.38093e-36	0.829571	0.872635	NA	NA	NA	1
Breast cancer	Surv~CCI+Sex+Age	EstB	481	34670	Age	All	0.697638	1.67806e-15	0.638472	0.762286	NA	NA	NA	1
Breast cancer	Surv~Edu+Sex+Age	FinnGen	6591	136091	Age	All	0.694171	2.95785e-170	0.676542	0.712259	NA	NA	NA	1
Breast cancer	Surv~Edu+Sex+Age	UKB	6425	200291	Age	All	0.846257	1.65556e-32	0.823253	0.869904	NA	NA	NA	1
Breast cancer	Surv~Edu+Sex+Age	EstB	481	34670	Age	All	0.691876	6.61797e-16	0.632719	0.756565	NA	NA	NA	1
Breast cancer	Surv~CCI+Edu+PheRS+Sex+Age	FinnGen	6591	136091	Age	All	0.694203	4.3171e-167	0.676409	0.712465	NA	NA	NA	1
Breast cancer	Surv~CCI+Edu+PheRS+Sex+Age	UKB	6425	200291	Age	All	0.849016	3.19901e-31	0.8259	0.872779	NA	NA	NA	1
Breast cancer	Surv~CCI+Sex+Age	FinnGen	515	13405	CCI	Top 10%	0.794309	5.23219e-07	0.725977	0.869073	NA	NA	NA	1
Breast cancer	Surv~CCI+Sex+Age	UKB	621	19134	CCI	Top 10%	1.02186	0.608626	0.940684	1.11004	NA	NA	NA	1
Breast cancer	Surv~CCI+Sex+Age	EstB	49	3423	CCI	Top 10%	0.880551	0.403956	0.653148	1.18713	NA	NA	NA	1
Breast cancer	Surv~CCI+Sex+Age	Meta-analysis	1185	35962	CCI	Top 10%	0.897641	0.229791	0.721397	1.07388	83.9516	40.7517	99.4534	3
Breast cancer	Surv~CCI+Edu+PheRS+Sex+Age	FinnGen	515	13405	CCI	Top 10%	0.994308	0.904738	0.905567	1.09175	NA	NA	NA	1
Breast cancer	Surv~CCI+Edu+PheRS+Sex+Age	UKB	621	19134	CCI	Top 10%	0.772485	4.22453e-07	0.698959	0.853746	NA	NA	NA	1
Breast cancer	Surv~Edu+Sex+Age	FinnGen	6591	136091	Edu	Basic education	0.783378	3.87963e-22	0.745573	0.823101	NA	NA	NA	1
Breast cancer	Surv~Edu+Sex+Age	UKB	6425	200291	Edu	Basic education	0.939767	0.138385	0.865634	1.02025	NA	NA	NA	1
Breast cancer	Surv~Edu+Sex+Age	EstB	481	34670	Edu	Basic education	0.786152	0.00986628	0.654845	0.943788	NA	NA	NA	1
Breast cancer	Surv~Edu+Sex+Age	Meta-analysis	13497	371052	Edu	Basic education	0.838038	0.00635117	0.71114	0.964937	83.0471	37.3884	99.5369	3
Breast cancer	Surv~CCI+Edu+PheRS+Sex+Age	FinnGen	6591	136091	Edu	Basic education	0.803649	4.88176e-18	0.76484	0.844427	NA	NA	NA	1
Breast cancer	Surv~CCI+Edu+PheRS+Sex+Age	UKB	6425	200291	Edu	Basic education	0.936955	0.120378	0.863039	1.0172	NA	NA	NA	1
Asthma	Surv~PheRS+Sex+Age	UKB->FinnGen	7646	208882	Age	All	0.886413	4.46409e-25	0.866391	0.906898	NA	NA	NA	1
Asthma	Surv~PheRS+Sex+Age	EstB->FinnGen	7646	208882	Age	All	0.887451	4.84827e-25	0.867583	0.907774	NA	NA	NA	1
Asthma	Surv~PheRS+Sex+Age	EstB->UKB	17516	396968	Age	All	0.896983	3.87956e-45	0.883528	0.910643	NA	NA	NA	1
Asthma	Surv~PheRS+Sex+Age	UKB->FinnGen	7646	208882	PheRS (transfer)	All	1.31604	5.96533e-194	1.29241	1.34011	NA	NA	NA	1
Asthma	Surv~PheRS+Sex+Age	EstB->FinnGen	7646	208882	PheRS (transfer)	All	1.32406	3.3112e-234	1.30196	1.34654	NA	NA	NA	1
Asthma	Surv~PheRS+Sex+Age	EstB->UKB	17516	396968	PheRS (transfer)	All	1.13384	2.52158e-87	1.11984	1.14802	NA	NA	NA	1
Asthma	Surv~PheRS+Sex+Age	UKB->FinnGen	2769	90148	SEXmale	All	0.744185	3.86267e-35	0.710145	0.779857	NA	NA	NA	1
Asthma	Surv~PheRS+Sex+Age	EstB->FinnGen	2769	90148	SEXmale	All	0.734536	4.75879e-38	0.700888	0.769799	NA	NA	NA	1
Asthma	Surv~PheRS+Sex+Age	EstB->UKB	7146	180447	SEXmale	All	0.826078	1.90633e-35	0.801552	0.851355	NA	NA	NA	1
Epilepsy	Surv~PheRS+Sex+Age	UKB->FinnGen	1847	250919	Age	All	0.855343	7.42492e-11	0.816047	0.896531	NA	NA	NA	1
Epilepsy	Surv~PheRS+Sex+Age	EstB->FinnGen	1847	250919	Age	All	0.84695	4.25207e-12	0.808071	0.887699	NA	NA	NA	1
Epilepsy	Surv~PheRS+Sex+Age	EstB->UKB	2428	430349	Age	All	0.792785	1.50718e-27	0.760293	0.826665	NA	NA	NA	1
Epilepsy	Surv~PheRS+Sex+Age	UKB->FinnGen	1847	250919	PheRS (transfer)	All	1.28567	4.4625e-49	1.24338	1.3294	NA	NA	NA	1
Epilepsy	Surv~PheRS+Sex+Age	EstB->FinnGen	1847	250919	PheRS (transfer)	All	1.22671	4.12333e-23	1.17808	1.27735	NA	NA	NA	1
Epilepsy	Surv~PheRS+Sex+Age	EstB->UKB	2428	430349	PheRS (transfer)	All	1.20501	3.36482e-28	1.16567	1.24569	NA	NA	NA	1
Epilepsy	Surv~PheRS+Sex+Age	UKB->FinnGen	1004	106632	SEXmale	All	1.57211	4.92348e-22	1.43408	1.72341	NA	NA	NA	1
Epilepsy	Surv~PheRS+Sex+Age	EstB->FinnGen	1004	106632	SEXmale	All	1.57004	6.27357e-22	1.43224	1.72109	NA	NA	NA	1
Epilepsy	Surv~PheRS+Sex+Age	EstB->UKB	1262	192941	SEXmale	All	1.32593	3.80168e-12	1.22445	1.43583	NA	NA	NA	1
Type 2 diabetes (T2D)	Surv~PheRS+Sex+Age	UKB->FinnGen	18099	213762	Age	All	0.728888	0	0.7178	0.740147	NA	NA	NA	1
Type 2 diabetes (T2D)	Surv~PheRS+Sex+Age	EstB->FinnGen	18099	213762	Age	All	0.713071	0	0.702166	0.724145	NA	NA	NA	1
Type 2 diabetes (T2D)	Surv~PheRS+Sex+Age	EstB->UKB	16322	408182	Age	All	0.64597	0	0.63493	0.657202	NA	NA	NA	1
Type 2 diabetes (T2D)	Surv~PheRS+Sex+Age	UKB->FinnGen	18099	213762	PheRS (transfer)	All	1.25894	1.10598e-291	1.24365	1.27442	NA	NA	NA	1
Type 2 diabetes (T2D)	Surv~PheRS+Sex+Age	EstB->FinnGen	18099	213762	PheRS (transfer)	All	1.29625	0	1.28073	1.31195	NA	NA	NA	1
Type 2 diabetes (T2D)	Surv~PheRS+Sex+Age	EstB->UKB	16322	408182	PheRS (transfer)	All	1.3228	0	1.30675	1.33904	NA	NA	NA	1
Type 2 diabetes (T2D)	Surv~PheRS+Sex+Age	UKB->FinnGen	9567	86224	SEXmale	All	1.54901	2.1614e-188	1.50428	1.59507	NA	NA	NA	1
Type 2 diabetes (T2D)	Surv~PheRS+Sex+Age	EstB->FinnGen	9567	86224	SEXmale	All	1.59475	1.8921e-214	1.54876	1.64212	NA	NA	NA	1
Type 2 diabetes (T2D)	Surv~PheRS+Sex+Age	EstB->UKB	9806	179541	SEXmale	All	1.92814	0	1.86858	1.9896	NA	NA	NA	1
Hip osteoarthritis (hip OA)	Surv~PheRS+Sex+Age	UKB->FinnGen	7434	244839	Age	All	0.544344	0	0.530348	0.558709	NA	NA	NA	1
Hip osteoarthritis (hip OA)	Surv~PheRS+Sex+Age	EstB->FinnGen	7434	244839	Age	All	0.53353	0	0.519659	0.547772	NA	NA	NA	1
Hip osteoarthritis (hip OA)	Surv~PheRS+Sex+Age	EstB->UKB	11060	416512	Age	All	0.518315	0	0.50657	0.530332	NA	NA	NA	1
Hip osteoarthritis (hip OA)	Surv~PheRS+Sex+Age	UKB->FinnGen	7434	244839	PheRS (transfer)	All	1.22053	2.54698e-98	1.19809	1.2434	NA	NA	NA	1
Hip osteoarthritis (hip OA)	Surv~PheRS+Sex+Age	EstB->FinnGen	7434	244839	PheRS (transfer)	All	1.24973	8.70665e-118	1.22628	1.27362	NA	NA	NA	1
Hip osteoarthritis (hip OA)	Surv~PheRS+Sex+Age	EstB->UKB	11060	416512	PheRS (transfer)	All	1.224	6.66382e-144	1.20516	1.24313	NA	NA	NA	1
Hip osteoarthritis (hip OA)	Surv~PheRS+Sex+Age	UKB->FinnGen	3174	104106	SEXmale	All	0.944332	0.0148905	0.901783	0.988888	NA	NA	NA	1
Hip osteoarthritis (hip OA)	Surv~PheRS+Sex+Age	EstB->FinnGen	3174	104106	SEXmale	All	0.944823	0.015801	0.902262	0.989392	NA	NA	NA	1
Hip osteoarthritis (hip OA)	Surv~PheRS+Sex+Age	EstB->UKB	4303	187879	SEXmale	All	0.768416	1.56195e-41	0.739583	0.798373	NA	NA	NA	1
Knee osteoarthritis (knee OA)	Surv~PheRS+Sex+Age	UKB->FinnGen	12874	227334	Age	All	0.680325	0	0.66797	0.692908	NA	NA	NA	1
Knee osteoarthritis (knee OA)	Surv~PheRS+Sex+Age	EstB->FinnGen	12874	227334	Age	All	0.675036	0	0.66265	0.687654	NA	NA	NA	1
Knee osteoarthritis (knee OA)	Surv~PheRS+Sex+Age	EstB->UKB	16269	403729	Age	All	0.603297	0	0.592683	0.614102	NA	NA	NA	1
Knee osteoarthritis (knee OA)	Surv~PheRS+Sex+Age	UKB->FinnGen	12874	227334	PheRS (transfer)	All	1.32532	0	1.3085	1.34236	NA	NA	NA	1
Knee osteoarthritis (knee OA)	Surv~PheRS+Sex+Age	EstB->FinnGen	12874	227334	PheRS (transfer)	All	1.33536	0	1.31802	1.35292	NA	NA	NA	1
Knee osteoarthritis (knee OA)	Surv~PheRS+Sex+Age	EstB->UKB	16269	403729	PheRS (transfer)	All	1.33608	0	1.32037	1.35198	NA	NA	NA	1
Knee osteoarthritis (knee OA)	Surv~PheRS+Sex+Age	UKB->FinnGen	4801	97629	SEXmale	All	0.758039	8.78439e-52	0.731336	0.785717	NA	NA	NA	1
Knee osteoarthritis (knee OA)	Surv~PheRS+Sex+Age	EstB->FinnGen	4801	97629	SEXmale	All	0.768172	3.41725e-47	0.741138	0.796193	NA	NA	NA	1
Knee osteoarthritis (knee OA)	Surv~PheRS+Sex+Age	EstB->UKB	7185	180789	SEXmale	All	0.989093	0.487731	0.958924	1.02021	NA	NA	NA	1
Major depression (MDD)	Surv~PheRS+Sex+Age	UKB->FinnGen	7823	230614	Age	All	1.51617	7.94437e-291	1.48267	1.55042	NA	NA	NA	1
Major depression (MDD)	Surv~PheRS+Sex+Age	EstB->FinnGen	7823	230614	Age	All	1.51064	1.70881e-287	1.47731	1.54473	NA	NA	NA	1
Major depression (MDD)	Surv~PheRS+Sex+Age	EstB->UKB	15037	411895	Age	All	0.9974	0.751544	0.981452	1.01361	NA	NA	NA	1
Major depression (MDD)	Surv~PheRS+Sex+Age	UKB->FinnGen	7823	230614	PheRS (transfer)	All	1.37925	4.25927e-265	1.35448	1.40447	NA	NA	NA	1
Major depression (MDD)	Surv~PheRS+Sex+Age	EstB->FinnGen	7823	230614	PheRS (transfer)	All	1.33774	9.67432e-234	1.31457	1.36132	NA	NA	NA	1
Major depression (MDD)	Surv~PheRS+Sex+Age	EstB->UKB	15037	411895	PheRS (transfer)	All	1.43022	0	1.41646	1.44411	NA	NA	NA	1
Major depression (MDD)	Surv~PheRS+Sex+Age	UKB->FinnGen	2724	100383	SEXmale	All	0.750516	1.94745e-33	0.716285	0.786383	NA	NA	NA	1
Major depression (MDD)	Surv~PheRS+Sex+Age	EstB->FinnGen	2724	100383	SEXmale	All	0.745937	9.84891e-35	0.711879	0.781625	NA	NA	NA	1
Major depression (MDD)	Surv~PheRS+Sex+Age	EstB->UKB	5417	187122	SEXmale	All	0.66796	2.03685e-124	0.646059	0.690604	NA	NA	NA	1
Coronary heart disease (CHD)	Surv~PheRS+Sex+Age	UKB->FinnGen	8402	239625	Age	All	0.518858	0	0.505719	0.532339	NA	NA	NA	1
Coronary heart disease (CHD)	Surv~PheRS+Sex+Age	EstB->FinnGen	8402	239625	Age	All	0.493996	0	0.48141	0.506912	NA	NA	NA	1
Coronary heart disease (CHD)	Surv~PheRS+Sex+Age	EstB->UKB	19289	397238	Age	All	0.5194	0	0.510422	0.528537	NA	NA	NA	1
Coronary heart disease (CHD)	Surv~PheRS+Sex+Age	UKB->FinnGen	8402	239625	PheRS (transfer)	All	1.26555	4.33876e-163	1.24427	1.2872	NA	NA	NA	1
Coronary heart disease (CHD)	Surv~PheRS+Sex+Age	EstB->FinnGen	8402	239625	PheRS (transfer)	All	1.25894	9.50944e-110	1.23367	1.28473	NA	NA	NA	1
Coronary heart disease (CHD)	Surv~PheRS+Sex+Age	EstB->UKB	19289	397238	PheRS (transfer)	All	1.28337	0	1.26753	1.29942	NA	NA	NA	1
Coronary heart disease (CHD)	Surv~PheRS+Sex+Age	UKB->FinnGen	5646	97460	SEXmale	All	2.61743	0	2.50055	2.73978	NA	NA	NA	1
Coronary heart disease (CHD)	Surv~PheRS+Sex+Age	EstB->FinnGen	5646	97460	SEXmale	All	2.76903	0	2.64556	2.89826	NA	NA	NA	1
Coronary heart disease (CHD)	Surv~PheRS+Sex+Age	EstB->UKB	12563	169805	SEXmale	All	2.6519	0	2.57327	2.73293	NA	NA	NA	1
Atrial fibrillation (AF)	Surv~PheRS+Sex+Age	UKB->FinnGen	12168	235382	Age	All	0.421543	0	0.411576	0.43175	NA	NA	NA	1
Atrial fibrillation (AF)	Surv~PheRS+Sex+Age	EstB->FinnGen	12168	235382	Age	All	0.390907	0	0.381887	0.40014	NA	NA	NA	1
Atrial fibrillation (AF)	Surv~PheRS+Sex+Age	EstB->UKB	14694	410556	Age	All	0.396359	0	0.38757	0.405347	NA	NA	NA	1
Atrial fibrillation (AF)	Surv~PheRS+Sex+Age	UKB->FinnGen	12168	235382	PheRS (transfer)	All	1.1932	4.14406e-92	1.17307	1.21366	NA	NA	NA	1
Atrial fibrillation (AF)	Surv~PheRS+Sex+Age	EstB->FinnGen	12168	235382	PheRS (transfer)	All	1.24553	7.09754e-143	1.22465	1.26677	NA	NA	NA	1
Atrial fibrillation (AF)	Surv~PheRS+Sex+Age	EstB->UKB	14694	410556	PheRS (transfer)	All	1.27567	2.09834e-213	1.25629	1.29534	NA	NA	NA	1
Atrial fibrillation (AF)	Surv~PheRS+Sex+Age	UKB->FinnGen	7170	96034	SEXmale	All	1.73521	5.48385e-191	1.67278	1.79998	NA	NA	NA	1
Atrial fibrillation (AF)	Surv~PheRS+Sex+Age	EstB->FinnGen	7170	96034	SEXmale	All	1.86258	3.62877e-249	1.79644	1.93116	NA	NA	NA	1
Atrial fibrillation (AF)	Surv~PheRS+Sex+Age	EstB->UKB	9243	179702	SEXmale	All	2.24428	0	2.16967	2.32146	NA	NA	NA	1
Gout	Surv~PheRS+Sex+Age	UKB->FinnGen	2570	253141	Age	All	0.631537	2.40657e-82	0.602624	0.661837	NA	NA	NA	1
Gout	Surv~PheRS+Sex+Age	EstB->FinnGen	2570	253141	Age	All	0.52499	2.76483e-162	0.501125	0.549992	NA	NA	NA	1
Gout	Surv~PheRS+Sex+Age	EstB->UKB	4391	427893	Age	All	0.549114	9.75898e-243	0.530061	0.568851	NA	NA	NA	1
Gout	Surv~PheRS+Sex+Age	UKB->FinnGen	2570	253141	PheRS (transfer)	All	1.60037	6.35708e-266	1.55859	1.64328	NA	NA	NA	1
Gout	Surv~PheRS+Sex+Age	EstB->FinnGen	2570	253141	PheRS (transfer)	All	1.60633	7.79841e-213	1.55912	1.65498	NA	NA	NA	1
Gout	Surv~PheRS+Sex+Age	EstB->UKB	4391	427893	PheRS (transfer)	All	1.45121	4.49769e-189	1.41554	1.48778	NA	NA	NA	1
Gout	Surv~PheRS+Sex+Age	UKB->FinnGen	1944	106362	SEXmale	All	3.39066	1.34921e-150	3.094	3.71576	NA	NA	NA	1
Gout	Surv~PheRS+Sex+Age	EstB->FinnGen	1944	106362	SEXmale	All	4.42868	5.3422e-223	4.04146	4.85299	NA	NA	NA	1
Gout	Surv~PheRS+Sex+Age	EstB->UKB	3696	189129	SEXmale	All	7.15699	0	6.59445	7.76751	NA	NA	NA	1
Colorectal cancer	Surv~PheRS+Sex+Age	UKB->FinnGen	2419	252258	Age	All	0.484247	5.17901e-189	0.461335	0.508297	NA	NA	NA	1
Colorectal cancer	Surv~PheRS+Sex+Age	EstB->FinnGen	2419	252258	Age	All	0.483138	1.26417e-192	0.460422	0.506976	NA	NA	NA	1
Colorectal cancer	Surv~PheRS+Sex+Age	EstB->UKB	3764	429923	Age	All	0.538011	5.73641e-217	0.517617	0.559209	NA	NA	NA	1
Colorectal cancer	Surv~PheRS+Sex+Age	UKB->FinnGen	2419	252258	PheRS (transfer)	All	1.01568	0.454328	0.975115	1.05793	NA	NA	NA	1
Colorectal cancer	Surv~PheRS+Sex+Age	EstB->FinnGen	2419	252258	PheRS (transfer)	All	0.997964	0.915479	0.961099	1.03624	NA	NA	NA	1
Colorectal cancer	Surv~PheRS+Sex+Age	EstB->UKB	3764	429923	PheRS (transfer)	All	1.01102	0.491674	0.979934	1.04308	NA	NA	NA	1
Colorectal cancer	Surv~PheRS+Sex+Age	UKB->FinnGen	1325	106715	SEXmale	All	1.49509	1.04492e-22	1.37963	1.62023	NA	NA	NA	1
Colorectal cancer	Surv~PheRS+Sex+Age	EstB->FinnGen	1325	106715	SEXmale	All	1.49815	5.18556e-23	1.38268	1.62326	NA	NA	NA	1
Colorectal cancer	Surv~PheRS+Sex+Age	EstB->UKB	2105	192451	SEXmale	All	1.53777	3.07674e-39	1.44191	1.63999	NA	NA	NA	1
Lung cancer	Surv~PheRS+Sex+Age	UKB->FinnGen	825	166287	Age	All	0.390013	5.46087e-95	0.356713	0.426421	NA	NA	NA	1
Lung cancer	Surv~PheRS+Sex+Age	EstB->FinnGen	825	166287	Age	All	0.379598	2.30117e-97	0.346696	0.415623	NA	NA	NA	1
Lung cancer	Surv~PheRS+Sex+Age	EstB->UKB	2877	433573	Age	All	0.431159	1.25456e-241	0.410265	0.453116	NA	NA	NA	1
Lung cancer	Surv~PheRS+Sex+Age	UKB->FinnGen	825	166287	PheRS (transfer)	All	1.18129	3.58762e-13	1.12941	1.23556	NA	NA	NA	1
Lung cancer	Surv~PheRS+Sex+Age	EstB->FinnGen	825	166287	PheRS (transfer)	All	1.1782	2.23489e-05	1.09219	1.27099	NA	NA	NA	1
Lung cancer	Surv~PheRS+Sex+Age	EstB->UKB	2877	433573	PheRS (transfer)	All	1.16753	2.39286e-12	1.11804	1.21921	NA	NA	NA	1
Lung cancer	Surv~PheRS+Sex+Age	UKB->FinnGen	447	69924	SEXmale	All	1.39831	1.69884e-06	1.21893	1.60409	NA	NA	NA	1
Lung cancer	Surv~PheRS+Sex+Age	EstB->FinnGen	447	69924	SEXmale	All	1.44549	1.69292e-07	1.25907	1.65952	NA	NA	NA	1
Lung cancer	Surv~PheRS+Sex+Age	EstB->UKB	1446	194588	SEXmale	All	1.25504	1.77336e-09	1.16552	1.35142	NA	NA	NA	1
Prostate cancer	Surv~PheRS+Sex+Age	UKB->FinnGen	4698	103055	Age	All	0.337159	0	0.322106	0.352916	NA	NA	NA	1
Prostate cancer	Surv~PheRS+Sex+Age	EstB->FinnGen	4698	103055	Age	All	0.347353	0	0.333739	0.361522	NA	NA	NA	1
Prostate cancer	Surv~PheRS+Sex+Age	EstB->UKB	6263	185903	Age	All	0.418033	0	0.404004	0.43255	NA	NA	NA	1
Prostate cancer	Surv~PheRS+Sex+Age	UKB->FinnGen	4698	103055	PheRS (transfer)	All	0.956824	0.00585777	0.927254	0.987337	NA	NA	NA	1
Prostate cancer	Surv~PheRS+Sex+Age	EstB->FinnGen	4698	103055	PheRS (transfer)	All	1.02542	0.0876662	0.996301	1.05539	NA	NA	NA	1
Prostate cancer	Surv~PheRS+Sex+Age	EstB->UKB	6263	185903	PheRS (transfer)	All	1.0586	1.93129e-05	1.0313	1.08662	NA	NA	NA	1
Prostate cancer	Surv~PheRS+Sex+Age	UKB->FinnGen	4698	103055	SEXmale	All	NA	NA	NA	NA	NA	NA	NA	1
Prostate cancer	Surv~PheRS+Sex+Age	EstB->FinnGen	4698	103055	SEXmale	All	NA	NA	NA	NA	NA	NA	NA	1
Prostate cancer	Surv~PheRS+Sex+Age	EstB->UKB	6263	185903	SEXmale	All	NA	NA	NA	NA	NA	NA	NA	1
Breast cancer	Surv~PheRS+Sex+Age	UKB->FinnGen	6591	136514	Age	All	0.713259	2.96977e-153	0.695569	0.7314	NA	NA	NA	1
Breast cancer	Surv~PheRS+Sex+Age	EstB->FinnGen	6591	136514	Age	All	0.713146	2.46257e-153	0.695454	0.731287	NA	NA	NA	1
Breast cancer	Surv~PheRS+Sex+Age	EstB->UKB	6436	226478	Age	All	0.826996	1.07407e-48	0.806266	0.84826	NA	NA	NA	1
Breast cancer	Surv~PheRS+Sex+Age	UKB->FinnGen	6591	136514	PheRS (transfer)	All	1.00892	0.468783	0.984975	1.03344	NA	NA	NA	1
Breast cancer	Surv~PheRS+Sex+Age	EstB->FinnGen	6591	136514	PheRS (transfer)	All	1.04123	0.00117604	1.01612	1.06695	NA	NA	NA	1
Breast cancer	Surv~PheRS+Sex+Age	EstB->UKB	6436	226478	PheRS (transfer)	All	0.99929	0.954587	0.975167	1.02401	NA	NA	NA	1
Breast cancer	Surv~PheRS+Sex+Age	UKB->FinnGen	6591	136514	SEXmale	All	NA	NA	NA	NA	NA	NA	NA	1
Breast cancer	Surv~PheRS+Sex+Age	EstB->FinnGen	6591	136514	SEXmale	All	NA	NA	NA	NA	NA	NA	NA	1
Breast cancer	Surv~PheRS+Sex+Age	EstB->UKB	6436	226478	SEXmale	All	NA	NA	NA	NA	NA	NA	NA	1
Asthma	Surv~N_DIAG+Sex+Age	FinnGen	7646	207545	N_DIAG	All	1.37355	1.75495e-298	1.35116	1.39632	NA	NA	NA	1
Asthma	Surv~N_DIAG+PheRS+Sex+Age	FinnGen	7646	207545	N_DIAG	All	0.998353	0.921943	0.965973	1.03182	NA	NA	NA	1
Asthma	Surv~N_DIAG+PheRS+Sex+Age	FinnGen	7646	207545	PheRS	All	1.46656	1.02397e-118	1.4198	1.51485	NA	NA	NA	1
Type 2 diabetes (T2D)	Surv~N_DIAG+Sex+Age	FinnGen	18028	212123	N_DIAG	All	1.20638	4.32728e-188	1.19131	1.22164	NA	NA	NA	1
Type 2 diabetes (T2D)	Surv~N_DIAG+PheRS+Sex+Age	FinnGen	18028	212123	N_DIAG	All	0.981844	0.0222067	0.966546	0.997385	NA	NA	NA	1
Type 2 diabetes (T2D)	Surv~N_DIAG+PheRS+Sex+Age	FinnGen	18028	212123	PheRS	All	1.44616	0	1.42665	1.46594	NA	NA	NA	1
Gout	Surv~N_DIAG+Sex+Age	FinnGen	2570	251384	N_DIAG	All	1.46641	2.86956e-165	1.4268	1.50712	NA	NA	NA	1
Gout	Surv~N_DIAG+PheRS+Sex+Age	FinnGen	2570	251384	N_DIAG	All	1.03956	0.0653463	0.997537	1.08336	NA	NA	NA	1
Gout	Surv~N_DIAG+PheRS+Sex+Age	FinnGen	2570	251384	PheRS	All	1.68333	3.57169e-168	1.6223	1.74665	NA	NA	NA	1
Prostate cancer	Surv~N_DIAG+Sex+Age	FinnGen	4698	101721	N_DIAG	All	0.919639	8.29318e-09	0.893804	0.946221	NA	NA	NA	1
Prostate cancer	Surv~N_DIAG+PheRS+Sex+Age	FinnGen	4698	101721	N_DIAG	All	0.969226	0.0389688	0.940886	0.998419	NA	NA	NA	1
Prostate cancer	Surv~N_DIAG+PheRS+Sex+Age	FinnGen	4698	101721	PheRS	All	1.182	1.94701e-23	1.1438	1.22148	NA	NA	NA	1
Breast cancer	Surv~N_DIAG+Sex+Age	FinnGen	6591	136091	N_DIAG	All	0.849408	9.19827e-32	0.826552	0.872897	NA	NA	NA	1
Breast cancer	Surv~N_DIAG+PheRS+Sex+Age	FinnGen	6591	136091	N_DIAG	All	0.95734	0.0113954	0.92555	0.990221	NA	NA	NA	1
Breast cancer	Surv~N_DIAG+PheRS+Sex+Age	FinnGen	6591	136091	PheRS	All	1.20857	1.07023e-27	1.16812	1.25043	NA	NA	NA	1
Colorectal cancer	Surv~N_DIAG+Sex+Age	FinnGen	2419	250515	N_DIAG	All	0.815828	1.17381e-17	0.778658	0.854773	NA	NA	NA	1
Colorectal cancer	Surv~N_DIAG+PheRS+Sex+Age	FinnGen	2419	250515	N_DIAG	All	0.909479	0.000290421	0.863981	0.957373	NA	NA	NA	1
Colorectal cancer	Surv~N_DIAG+PheRS+Sex+Age	FinnGen	2419	250515	PheRS	All	1.22963	3.11282e-17	1.17201	1.29009	NA	NA	NA	1
Lung cancer	Surv~N_DIAG+Sex+Age	FinnGen	825	165472	N_DIAG	All	1.053	0.120752	0.986501	1.12398	NA	NA	NA	1
Lung cancer	Surv~N_DIAG+PheRS+Sex+Age	FinnGen	825	165472	N_DIAG	All	0.900495	0.00453664	0.83762	0.968089	NA	NA	NA	1
Lung cancer	Surv~N_DIAG+PheRS+Sex+Age	FinnGen	825	165472	PheRS	All	1.35542	1.80787e-39	1.29533	1.4183	NA	NA	NA	1
Hip osteoarthritis (hip OA)	Surv~N_DIAG+Sex+Age	FinnGen	7434	243082	N_DIAG	All	1.24646	3.91342e-126	1.22413	1.26919	NA	NA	NA	1
Hip osteoarthritis (hip OA)	Surv~N_DIAG+PheRS+Sex+Age	FinnGen	7434	243082	N_DIAG	All	1.07414	5.56468e-08	1.04677	1.10221	NA	NA	NA	1
Hip osteoarthritis (hip OA)	Surv~N_DIAG+PheRS+Sex+Age	FinnGen	7434	243082	PheRS	All	1.26553	1.37196e-67	1.23235	1.29961	NA	NA	NA	1
Knee osteoarthritis (knee OA)	Surv~N_DIAG+Sex+Age	FinnGen	12874	225577	N_DIAG	All	1.30267	0	1.28583	1.31974	NA	NA	NA	1
Knee osteoarthritis (knee OA)	Surv~N_DIAG+PheRS+Sex+Age	FinnGen	12874	225577	N_DIAG	All	1.02569	0.0136453	1.00522	1.04658	NA	NA	NA	1
Knee osteoarthritis (knee OA)	Surv~N_DIAG+PheRS+Sex+Age	FinnGen	12874	225577	PheRS	All	1.42154	1.6433e-261	1.39346	1.4502	NA	NA	NA	1
Major depression (MDD)	Surv~N_DIAG+Sex+Age	FinnGen	7823	228857	N_DIAG	All	1.34798	1.59814e-262	1.32538	1.37097	NA	NA	NA	1
Major depression (MDD)	Surv~N_DIAG+PheRS+Sex+Age	FinnGen	7823	228857	N_DIAG	All	1.05407	9.70008e-05	1.02653	1.08236	NA	NA	NA	1
Major depression (MDD)	Surv~N_DIAG+PheRS+Sex+Age	FinnGen	7823	228857	PheRS	All	1.40582	5.31939e-146	1.36981	1.44277	NA	NA	NA	1
Epilepsy	Surv~N_DIAG+Sex+Age	FinnGen	1847	249169	N_DIAG	All	1.28294	1.39545e-41	1.23739	1.33017	NA	NA	NA	1
Epilepsy	Surv~N_DIAG+PheRS+Sex+Age	FinnGen	1847	249169	N_DIAG	All	1.0313	0.2051	0.983287	1.08167	NA	NA	NA	1
Epilepsy	Surv~N_DIAG+PheRS+Sex+Age	FinnGen	1847	249169	PheRS	All	1.47155	2.04646e-63	1.40674	1.53935	NA	NA	NA	1
Atrial fibrillation (AF)	Surv~N_DIAG+Sex+Age	FinnGen	12167	233632	N_DIAG	All	1.17898	2.79806e-95	1.16075	1.19749	NA	NA	NA	1
Atrial fibrillation (AF)	Surv~N_DIAG+PheRS+Sex+Age	FinnGen	12167	233632	N_DIAG	All	0.989144	0.29567	0.969114	1.00959	NA	NA	NA	1
Atrial fibrillation (AF)	Surv~N_DIAG+PheRS+Sex+Age	FinnGen	12167	233632	PheRS	All	1.31066	3.10598e-198	1.28772	1.334	NA	NA	NA	1
Coronary heart disease (CHD)	Surv~N_DIAG+Sex+Age	FinnGen	8402	237873	N_DIAG	All	1.2261	7.90224e-104	1.20367	1.24895	NA	NA	NA	1
Coronary heart disease (CHD)	Surv~N_DIAG+PheRS+Sex+Age	FinnGen	8402	237873	N_DIAG	All	1.0076	0.537484	0.983641	1.03214	NA	NA	NA	1
Coronary heart disease (CHD)	Surv~N_DIAG+PheRS+Sex+Age	FinnGen	8402	237873	PheRS	All	1.37177	4.90406e-184	1.3427	1.40146	NA	NA	NA	1
Asthma	Surv~N_DIAG+Sex+Age	EstB	2700	46604	N_DIAG	All	1.4362	2.84022e-113	1.39185	1.48197	NA	NA	NA	1
Asthma	Surv~N_DIAG+PheRS+Sex+Age	EstB	2700	46604	N_DIAG	All	1.2181	2.88597e-20	1.16809	1.27026	NA	NA	NA	1
Asthma	Surv~N_DIAG+PheRS+Sex+Age	EstB	2700	46604	PheRS	All	1.30709	1.90488e-34	1.25222	1.36436	NA	NA	NA	1
Gout	Surv~N_DIAG+Sex+Age	EstB	1915	49433	N_DIAG	All	1.25557	8.65452e-28	1.20534	1.30789	NA	NA	NA	1
Gout	Surv~N_DIAG+PheRS+Sex+Age	EstB	1915	49433	N_DIAG	All	1.0905	0.000156514	1.0426	1.14061	NA	NA	NA	1
Gout	Surv~N_DIAG+PheRS+Sex+Age	EstB	1915	49433	PheRS	All	1.66966	2.77682e-137	1.60373	1.73829	NA	NA	NA	1
Knee osteoarthritis (knee OA)	Surv~N_DIAG+Sex+Age	EstB	6640	39531	N_DIAG	All	1.32017	8.71629e-157	1.2935	1.34739	NA	NA	NA	1
Knee osteoarthritis (knee OA)	Surv~N_DIAG+PheRS+Sex+Age	EstB	6640	39531	N_DIAG	All	1.09693	1.89322e-10	1.06614	1.1286	NA	NA	NA	1
Knee osteoarthritis (knee OA)	Surv~N_DIAG+PheRS+Sex+Age	EstB	6640	39531	PheRS	All	1.32995	2.42268e-84	1.2923	1.3687	NA	NA	NA	1
Major depression (MDD)	Surv~N_DIAG+Sex+Age	EstB	4277	37956	N_DIAG	All	1.37756	6.2511e-139	1.34352	1.41247	NA	NA	NA	1
Major depression (MDD)	Surv~N_DIAG+PheRS+Sex+Age	EstB	4277	37956	N_DIAG	All	1.23054	9.0364e-32	1.18861	1.27395	NA	NA	NA	1
Major depression (MDD)	Surv~N_DIAG+PheRS+Sex+Age	EstB	4277	37956	PheRS	All	1.18978	4.07054e-22	1.1486	1.23244	NA	NA	NA	1
Atrial fibrillation (AF)	Surv~N_DIAG+Sex+Age	EstB	1673	49819	N_DIAG	All	1.20043	2.21722e-17	1.15081	1.25219	NA	NA	NA	1
Atrial fibrillation (AF)	Surv~N_DIAG+PheRS+Sex+Age	EstB	1673	49819	N_DIAG	All	1.11518	2.07047e-06	1.06609	1.16653	NA	NA	NA	1
Atrial fibrillation (AF)	Surv~N_DIAG+PheRS+Sex+Age	EstB	1673	49819	PheRS	All	1.3376	1.00621e-38	1.28027	1.39749	NA	NA	NA	1
Hip osteoarthritis (hip OA)	Surv~N_DIAG+Sex+Age	EstB	4030	45452	N_DIAG	All	1.39019	4.43736e-157	1.35698	1.42422	NA	NA	NA	1
Hip osteoarthritis (hip OA)	Surv~N_DIAG+PheRS+Sex+Age	EstB	4030	45452	N_DIAG	All	1.16225	1.43109e-15	1.12013	1.20596	NA	NA	NA	1
Hip osteoarthritis (hip OA)	Surv~N_DIAG+PheRS+Sex+Age	EstB	4030	45452	PheRS	All	1.30922	2.65753e-43	1.26006	1.36031	NA	NA	NA	1
Type 2 diabetes (T2D)	Surv~N_DIAG+Sex+Age	EstB	1974	48612	N_DIAG	All	1.13945	1.34426e-10	1.09494	1.18576	NA	NA	NA	1
Type 2 diabetes (T2D)	Surv~N_DIAG+PheRS+Sex+Age	EstB	1974	48612	N_DIAG	All	1.04006	0.0705457	0.996712	1.08529	NA	NA	NA	1
Type 2 diabetes (T2D)	Surv~N_DIAG+PheRS+Sex+Age	EstB	1974	48612	PheRS	All	1.67098	3.38544e-148	1.60737	1.73712	NA	NA	NA	1
Epilepsy	Surv~N_DIAG+Sex+Age	EstB	391	51476	N_DIAG	All	1.13908	0.00693061	1.03634	1.25201	NA	NA	NA	1
Epilepsy	Surv~N_DIAG+PheRS+Sex+Age	EstB	391	51476	N_DIAG	All	1.08541	0.105516	0.982867	1.19864	NA	NA	NA	1
Epilepsy	Surv~N_DIAG+PheRS+Sex+Age	EstB	391	51476	PheRS	All	1.21163	5.65845e-05	1.10354	1.3303	NA	NA	NA	1
Coronary heart disease (CHD)	Surv~N_DIAG+Sex+Age	EstB	1972	48053	N_DIAG	All	1.26924	1.98765e-33	1.22095	1.31944	NA	NA	NA	1
Coronary heart disease (CHD)	Surv~N_DIAG+PheRS+Sex+Age	EstB	1972	48053	N_DIAG	All	1.14726	1.98044e-09	1.09691	1.19993	NA	NA	NA	1
Coronary heart disease (CHD)	Surv~N_DIAG+PheRS+Sex+Age	EstB	1972	48053	PheRS	All	1.2401	6.81057e-21	1.18555	1.29715	NA	NA	NA	1
Lung cancer	Surv~N_DIAG+Sex+Age	EstB	138	52475	N_DIAG	All	1.18309	0.0271668	1.01914	1.37342	NA	NA	NA	1
Lung cancer	Surv~N_DIAG+PheRS+Sex+Age	EstB	138	52475	N_DIAG	All	1.28543	0.000958413	1.10746	1.492	NA	NA	NA	1
Lung cancer	Surv~N_DIAG+PheRS+Sex+Age	EstB	138	52475	PheRS	All	1.55061	6.52726e-08	1.32253	1.81802	NA	NA	NA	1
Colorectal cancer	Surv~N_DIAG+Sex+Age	EstB	249	52217	N_DIAG	All	1.14032	0.0171092	1.02365	1.2703	NA	NA	NA	1
Colorectal cancer	Surv~N_DIAG+PheRS+Sex+Age	EstB	249	52217	N_DIAG	All	1.12204	0.0428215	1.00373	1.25429	NA	NA	NA	1
Colorectal cancer	Surv~N_DIAG+PheRS+Sex+Age	EstB	249	52217	PheRS	All	1.07014	0.225084	0.959123	1.19401	NA	NA	NA	1
Breast cancer	Surv~N_DIAG+Sex+Age	EstB	481	34670	N_DIAG	All	1.04396	0.323281	0.958541	1.13698	NA	NA	NA	1
Breast cancer	Surv~N_DIAG+PheRS+Sex+Age	EstB	481	34670	N_DIAG	All	1.04656	0.29919	0.960396	1.14046	NA	NA	NA	1
Breast cancer	Surv~N_DIAG+PheRS+Sex+Age	EstB	481	34670	PheRS	All	1.02032	0.641253	0.937522	1.11044	NA	NA	NA	1
Prostate cancer	Surv~N_DIAG+Sex+Age	EstB	429	16473	N_DIAG	All	1.08416	0.0529631	0.998966	1.17662	NA	NA	NA	1
Prostate cancer	Surv~N_DIAG+PheRS+Sex+Age	EstB	429	16473	N_DIAG	All	1.0817	0.0618113	0.996124	1.17464	NA	NA	NA	1
Prostate cancer	Surv~N_DIAG+PheRS+Sex+Age	EstB	429	16473	PheRS	All	0.980344	0.615045	0.907353	1.05921	NA	NA	NA	1
Asthma	Surv~N_DIAG+Sex+Age	UKB	17516	396968	N_DIAG	All	1.14021	2.28572e-95	1.12614	1.15445	NA	NA	NA	1
Asthma	Surv~N_DIAG+PheRS+Sex+Age	UKB	17516	396968	N_DIAG	All	0.992144	0.338352	0.976252	1.00829	NA	NA	NA	1
Asthma	Surv~N_DIAG+PheRS+Sex+Age	UKB	17516	396968	PheRS	All	1.25825	1.23531e-193	1.23931	1.27748	NA	NA	NA	1
Type 2 diabetes (T2D)	Surv~N_DIAG+Sex+Age	UKB	16322	408182	N_DIAG	All	1.29181	0	1.27839	1.30537	NA	NA	NA	1
Type 2 diabetes (T2D)	Surv~N_DIAG+PheRS+Sex+Age	UKB	16322	408182	N_DIAG	All	0.967154	0.000292033	0.949833	0.984791	NA	NA	NA	1
Type 2 diabetes (T2D)	Surv~N_DIAG+PheRS+Sex+Age	UKB	16322	408182	PheRS	All	1.49802	0	1.47158	1.52494	NA	NA	NA	1
Gout	Surv~N_DIAG+Sex+Age	UKB	4391	427893	N_DIAG	All	1.30619	3.3285e-150	1.28026	1.33266	NA	NA	NA	1
Gout	Surv~N_DIAG+PheRS+Sex+Age	UKB	4391	427893	N_DIAG	All	0.987256	0.442617	0.955454	1.02012	NA	NA	NA	1
Gout	Surv~N_DIAG+PheRS+Sex+Age	UKB	4391	427893	PheRS	All	1.48989	9.38071e-142	1.44466	1.53654	NA	NA	NA	1
Hip osteoarthritis (hip OA)	Surv~N_DIAG+Sex+Age	UKB	11060	416512	N_DIAG	All	1.19325	2.30803e-136	1.17674	1.20999	NA	NA	NA	1
Hip osteoarthritis (hip OA)	Surv~N_DIAG+PheRS+Sex+Age	UKB	11060	416512	N_DIAG	All	1.04615	1.72564e-06	1.02698	1.06566	NA	NA	NA	1
Hip osteoarthritis (hip OA)	Surv~N_DIAG+PheRS+Sex+Age	UKB	11060	416512	PheRS	All	1.24367	2.30785e-128	1.22181	1.26592	NA	NA	NA	1
Knee osteoarthritis (knee OA)	Surv~N_DIAG+Sex+Age	UKB	16269	403729	N_DIAG	All	1.26976	0	1.25647	1.28318	NA	NA	NA	1
Knee osteoarthritis (knee OA)	Surv~N_DIAG+PheRS+Sex+Age	UKB	16269	403729	N_DIAG	All	1.04832	1.37246e-08	1.03138	1.06554	NA	NA	NA	1
Knee osteoarthritis (knee OA)	Surv~N_DIAG+PheRS+Sex+Age	UKB	16269	403729	PheRS	All	1.31479	4.95859e-263	1.29459	1.33531	NA	NA	NA	1
Major depression (MDD)	Surv~N_DIAG+Sex+Age	UKB	15037	411895	N_DIAG	All	1.46219	0	1.44873	1.47578	NA	NA	NA	1
Major depression (MDD)	Surv~N_DIAG+PheRS+Sex+Age	UKB	15037	411895	N_DIAG	All	1.03897	5.83309e-05	1.01978	1.05852	NA	NA	NA	1
Major depression (MDD)	Surv~N_DIAG+PheRS+Sex+Age	UKB	15037	411895	PheRS	All	1.58084	0	1.55108	1.61118	NA	NA	NA	1
Atrial fibrillation (AF)	Surv~N_DIAG+Sex+Age	UKB	14694	410556	N_DIAG	All	1.23955	1.44751e-282	1.22511	1.25416	NA	NA	NA	1
Atrial fibrillation (AF)	Surv~N_DIAG+PheRS+Sex+Age	UKB	14694	410556	N_DIAG	All	1.01553	0.0710953	0.998676	1.03267	NA	NA	NA	1
Atrial fibrillation (AF)	Surv~N_DIAG+PheRS+Sex+Age	UKB	14694	410556	PheRS	All	1.36279	7.31642e-298	1.34113	1.3848	NA	NA	NA	1
Coronary heart disease (CHD)	Surv~N_DIAG+Sex+Age	UKB	19289	397238	N_DIAG	All	1.29402	0	1.28102	1.30715	NA	NA	NA	1
Coronary heart disease (CHD)	Surv~N_DIAG+PheRS+Sex+Age	UKB	19289	397238	N_DIAG	All	1.04979	1.03303e-09	1.03354	1.0663	NA	NA	NA	1
Coronary heart disease (CHD)	Surv~N_DIAG+PheRS+Sex+Age	UKB	19289	397238	PheRS	All	1.34349	0	1.32395	1.36332	NA	NA	NA	1
Epilepsy	Surv~N_DIAG+Sex+Age	UKB	2428	430349	N_DIAG	All	1.25448	6.81389e-55	1.21926	1.29072	NA	NA	NA	1
Epilepsy	Surv~N_DIAG+PheRS+Sex+Age	UKB	2428	430349	N_DIAG	All	0.943067	0.0204041	0.89748	0.99097	NA	NA	NA	1
Epilepsy	Surv~N_DIAG+PheRS+Sex+Age	UKB	2428	430349	PheRS	All	1.40787	4.68202e-53	1.34763	1.4708	NA	NA	NA	1
Prostate cancer	Surv~N_DIAG+Sex+Age	UKB	6263	185903	N_DIAG	All	1.01451	0.199122	0.992443	1.03708	NA	NA	NA	1
Prostate cancer	Surv~N_DIAG+PheRS+Sex+Age	UKB	6263	185903	N_DIAG	All	0.971391	0.013222	0.949341	0.993953	NA	NA	NA	1
Prostate cancer	Surv~N_DIAG+PheRS+Sex+Age	UKB	6263	185903	PheRS	All	1.28745	1.19953e-161	1.26413	1.3112	NA	NA	NA	1
Breast cancer	Surv~N_DIAG+Sex+Age	UKB	6436	226478	N_DIAG	All	1.0633	8.06013e-08	1.03973	1.08741	NA	NA	NA	1
Breast cancer	Surv~N_DIAG+PheRS+Sex+Age	UKB	6436	226478	N_DIAG	All	0.981594	0.132992	0.95809	1.00567	NA	NA	NA	1
Breast cancer	Surv~N_DIAG+PheRS+Sex+Age	UKB	6436	226478	PheRS	All	1.30889	4.61716e-167	1.28406	1.3342	NA	NA	NA	1
Colorectal cancer	Surv~N_DIAG+Sex+Age	UKB	3764	429923	N_DIAG	All	1.03705	0.0144164	1.00726	1.06771	NA	NA	NA	1
Colorectal cancer	Surv~N_DIAG+PheRS+Sex+Age	UKB	3764	429923	N_DIAG	All	0.933132	2.72854e-05	0.903441	0.963799	NA	NA	NA	1
Colorectal cancer	Surv~N_DIAG+PheRS+Sex+Age	UKB	3764	429923	PheRS	All	1.30525	3.42022e-104	1.27419	1.33707	NA	NA	NA	1
Lung cancer	Surv~N_DIAG+Sex+Age	UKB	2877	433573	N_DIAG	All	1.30353	1.46291e-107	1.27315	1.33463	NA	NA	NA	1
Lung cancer	Surv~N_DIAG+PheRS+Sex+Age	UKB	2877	433573	N_DIAG	All	0.907893	1.16925e-08	0.878243	0.938543	NA	NA	NA	1
Lung cancer	Surv~N_DIAG+PheRS+Sex+Age	UKB	2877	433573	PheRS	All	1.58953	0	1.55641	1.62335	NA	NA	NA	1

## Sheet: 5 - HR difference p-values
Supplementary Table 5. P-values of beta differences. In the p-value column, blue shading highlights p-values<0.05, green shading p-values after Bonferroni correction for one study (N=13 tests) <0.05/13, and yellow shading p-values after Bonferroni correction for all three studies (N=3*13) <0.05/(13*3).
Figure	Disease	x-axis Model			y-axis Model			P-values of difference
		Short description	Beta	SE	Short description	Beta	SE
3b-1.1	Asthma	FinnGen-trained FinnGen-tested	0.385	0.00861	UKB-trained FinnGen-tested	0.275	0.00924	2.76e-18
	Epilepsy		0.406	0.0181		0.251	0.0171	5.4e-10
	Type 2 diabetes (T2D)		0.361	0.00564		0.23	0.00623	2.51e-54
	Hip osteoarthritis (hip OA)		0.287	0.00978		0.199	0.00947	9.47e-11
	Knee osteoarthritis (knee OA)		0.371	0.00686		0.282	0.00652	2.98e-21
	Major depression (MDD)		0.38	0.00863		0.322	0.00924	3.63e-06
	Coronary heart disease (CHD)		0.32	0.00848		0.236	0.00865	2.51e-12
	Atrial fibrillation (AF)		0.261	0.00691		0.177	0.00868	2.22e-14
	Gout		0.546	0.0138		0.47	0.0135	9.13e-05
	Colorectal cancer		0.244	0.0217		0.0156	0.0208	2.85e-14
	Lung cancer		0.271	0.0207		0.167	0.0229	0.00074
	Prostate cancer		0.178	0.016		-0.0441	0.016	1.05e-22
	Breast cancer		0.216	0.014		0.00888	0.0123	1.12e-28
3b-1.2	Asthma	FinnGen-trained FinnGen-tested	0.191	0.00579	EstB-trained FinnGen-tested	0.126	0.00634	1.14e-17
	Epilepsy		0.301	0.0134		0.186	0.0169	2.21e-13
	Type 2 diabetes (T2D)		0.338	0.00557		0.28	0.00623	6.28e-34
	Hip osteoarthritis (hip OA)		0.215	0.00687		0.372	0.00791	2.7e-06
	Knee osteoarthritis (knee OA)		0.267	0.0054		0.29	0.00604	1e-17
	Major depression (MDD)		0.448	0.00545		0.358	0.00493	6.8e-13
	Coronary heart disease (CHD)		0.292	0.00502		0.249	0.00634	1.65e-11
	Atrial fibrillation (AF)		0.288	0.00584		0.243	0.00781	0.000157
	Gout		0.355	0.0103		0.372	0.0127	0.000476
	Colorectal cancer		0.222	0.0111		0.011	0.0159	1.97e-17
	Lung cancer		0.403	0.00814		0.155	0.0221	0.0149
	Prostate cancer		0.228	0.00881		0.0569	0.0133	2.06e-12
	Breast cancer		0.241	0.00889		-0.00071	0.0125	8.8e-21
3b-2	Asthma	UKB-trained UKB-tested	0.191	0.00579	EstB-trained UKB-tested	0.126	0.00634	1.81e-14
	Epilepsy		0.301	0.0134		0.249	0.0169	1.01e-07
	Type 2 diabetes (T2D)		0.338	0.00557		0.28	0.00623	2.22e-12
	Hip osteoarthritis (hip OA)		0.215	0.00687		0.202	0.00791	0.233
	Knee osteoarthritis (knee OA)		0.267	0.0054		0.29	0.00604	0.00479
	Major depression (MDD)		0.448	0.00545		0.358	0.00493	8.82e-35
	Coronary heart disease (CHD)		0.292	0.00502		0.249	0.00634	1.55e-07
	Atrial fibrillation (AF)		0.288	0.00584		0.243	0.00634	5.97e-06
	Gout		0.355	0.0103		0.249	0.0127	0.291
	Colorectal cancer		0.222	0.0111		0.011	0.0159	1.59e-27
	Lung cancer		0.403	0.00814		0.155	0.0221	6.84e-26
	Prostate cancer		0.228	0.00881		0.0569	0.0133	8.29e-27
	Breast cancer		0.241	0.00889		-0.00071	0.0125	4.66e-56
5a-1	Asthma	Meta-analyzed PRS HRs (Top 10% vs. 40-60%) PRS model	0.466	0.466	Meta-analyzed PheRS HRs (Top 10% vs. 40-60%) PheRS model	0.786	0.189	0.0954
	Epilepsy		0.156	0.0442		0.927	0.153	1.42e-06
	Type 2 diabetes (T2D)		0.906	0.068		1.11	0.101	0.091
	Hip osteoarthritis (hip OA)		0.425	0.181		0.679	0.065	0.186
	Knee osteoarthritis (knee OA)		0.418	0.126		0.862	0.0635	0.00165
	Major depression (MDD)		0.266	0.106		1.07	0.194	0.000272
	Coronary heart disease (CHD)		0.558	0.118		0.688	0.0877	0.375
	Atrial fibrillation (AF)		0.897	0.079		0.723	0.0191	0.0321
	Gout		0.913	0.0363		1.2	0.194	0.149
	Colorectal cancer		0.701	0.0615		0.409	0.0857	0.00558
	Lung cancer		0.417	0.109		1.09	0.255	0.0158
	Prostate cancer		1.04	0.0389		0.314	0.098	6.71e-12
	Breast cancer		0.815	0.0229		0.24	0.0676	7.44e-16
5a-2	Asthma	Meta-analyzed PheRS HRs PRS model	0.319	0.0649	Meta-analyzed PheRS HRs PRS+PheRS model	0.375	0.00762	0.387
	Epilepsy		0.31	0.0537		0.309	0.0514	0.989
	Type 2 diabetes (T2D)		0.399	0.0549		0.409	0.0644	0.906
	Hip osteoarthritis (hip OA)		0.289	0.0447		0.321	0.0453	0.614
	Knee osteoarthritis (knee OA)		0.324	0.0308		0.345	0.0121	0.524
	Major depression (MDD)		0.379	0.0417		0.335	0.0332	0.411
	Coronary heart disease (CHD)		0.294	0.0141		0.287	0.0244	0.813
	Atrial fibrillation (AF)		0.285	0.0129		0.287	0.287	0.941
	Gout		0.476	0.062		0.477	0.0514	0.992
	Colorectal cancer		0.2	0.0354		0.173	0.0748	0.748
	Lung cancer		0.35	0.048		0.313	0.0631	0.632
	Prostate cancer		0.128	0.0746		0.13	0.0735	0.985
	Breast cancer		0.161	0.0682		0.164	0.0756	0.979
Ext 3-A	Asthma	FinnGen number of unique phecodes	0.317402	0.00838592	FinnGen PheRS	0.384807	0.00861079	2.04694e-08
	Atrial Fibrillation		0.164649	0.00795011		0.261343	0.0069084	4.28431e-20
	Breast Cancer		-0.163215	0.0139171		0.215559	0.0139985	4.59718e-82
	Colorectal Cancer		-0.203551	0.0237919		0.244112	0.0216963	6.07848e-44
	Coronary Heart Disease		0.203838	0.00942041		0.320345	0.00847839	3.83017e-20
	Epilepsy		0.249156	0.0184446		0.405528	0.0180646	1.38798e-09
	Gout		0.382817	0.0139723		0.545635	0.0137542	1.00286e-16
	Hip Osteoarthritis		0.220305	0.00922174		0.287421	0.00977647	5.9167e-07
	Knee Osteoarthritis		0.264419	0.00664114		0.371205	0.00686	4.87627e-29
	Lung Cancer		0.0516403	0.0332814		0.270732	0.0206663	2.23809e-08
	Major Depression		0.298609	0.00862703		0.380117	0.00863252	2.41239e-11
	Prostate Cancer		-0.083774	0.0145381		0.177715	0.0159738	9.75268e-34
	Type 2 Diabetes		0.187623	0.0064142		0.36074	0.00563915	2.37275e-91
Ext 3-A	Asthma	UKB number of unique phecodes	0.131211	0.00633256	UKB PheRS	0.191415	0.0057889	2.26689e-12
	Atrial Fibrillation		0.214747	0.00597835		0.287608	0.00583635	2.76347e-18
	Breast Cancer		0.0613793	0.011439		0.240873	0.00889398	3.04974e-35
	Colorectal Cancer		0.0363766	0.0148675		0.221755	0.0110559	1.44224e-23
	Coronary Heart Disease		0.257755	0.00515175		0.291922	0.00502349	2.0516e-06
	Epilepsy		0.226725	0.0145297		0.301382	0.0133676	0.000155961
	Gout		0.267117	0.010233		0.355118	0.0103133	1.3863e-09
	Hip Osteoarthritis		0.176682	0.00710865		0.214613	0.00687008	0.000124636
	Knee Osteoarthritis		0.238825	0.00536679		0.266899	0.00539677	0.000225426
	Lung Cancer		0.265074	0.012032		0.40267	0.00813867	2.73659e-21
	Major Depression		0.379936	0.00471885		0.448241	0.00544897	2.64639e-21
	Prostate Cancer		0.0144095	0.0112219		0.228219	0.00881251	9.2433e-51
	Type 2 Diabetes		0.256042	0.00532754		0.338401	0.00556942	1.18446e-26
Ext 3-A	Asthma	EstB number of unique phecodes	0.362002	0.0160046	EstB number of unique phecodes	0.397559	0.0166627	0.123812
	Atrial Fibrillation		0.182679	0.0215377		0.32322	0.0216275	4.13409e-06
	Breast Cancer		0.0430164	0.0435505		0.0148134	0.0432954	0.646047
	Colorectal Cancer		0.131312	0.0550725		0.095795	0.054668	0.647164
	Coronary Heart Disease		0.23842	0.0197892		0.283381	0.0201145	0.111067
	Epilepsy		0.130225	0.0482286		0.214163	0.0463483	0.209524
	Gout		0.227587	0.0208298		0.537746	0.0195841	2.03109e-27
	Hip Osteoarthritis		0.32944	0.0123376		0.381752	0.0133523	0.00400812
	Knee Osteoarthritis		0.277759	0.0104119		0.348769	0.0106256	1.81271e-06
	Lung Cancer		0.168132	0.0761085		0.417246	0.0863968	0.0304957
	Major Depression		0.320316	0.0127662		0.31438	0.0131493	0.746045
	Prostate Cancer		0.0808075	0.0417562		-0.0284728	0.0400883	0.0590403
	Type 2 Diabetes		0.130544	0.0203274		0.522071	0.0192865	2.28926e-44
Ext 3-A	Asthma	Meta-analysis number of unique phecodes	0.269735	0.0707694	Meta-analysis number of unique phecodes	0.324092	0.0668927	0.576712
	Atrial Fibrillation		0.188349	0.0167199		0.285881	0.0157996	2.23704e-05
	Breast Cancer		-0.0216024	0.0735146		0.162702	0.0686365	0.0668761
	Colorectal Cancer		-0.0155995	0.0992082		0.203045	0.035737	0.0381289
	Coronary Heart Disease		0.233547	0.0173941		0.300989	0.0111899	0.00111092
	Epilepsy		0.218322	0.0254781		0.313011	0.0534055	0.109542
	Gout		0.293167	0.0464056		0.478886	0.0625706	0.0171239
	Hip Osteoarthritis		0.241704	0.0452921		0.294069	0.0483043	0.429054
	Knee Osteoarthritis		0.259149	0.0114386		0.328694	0.0319367	0.0403597
	Lung Cancer		0.163896	0.0684989		0.353468	0.0506317	0.026045
	Major Depression		0.333608	0.0248386		0.381624	0.0385742	0.295294
	Prostate Cancer		-0.0016375	0.0465092		0.130005	0.0765827	0.141769
	Type 2 Diabetes		0.19337	0.035825		0.405756	0.0572054	0.00165191
Ext 3-B	Asthma	FinnGen PheRS HRs without adjusting for number of unique phecodes	0.384807	0.00861079	FinnGen PheRS HRs with adjusting for number of unique phecodes	0.382918	0.0165299	0.919258
	Atrial Fibrillation		0.261343	0.0069084		0.270528	0.00900611	0.41839
	Breast Cancer		0.215559	0.0139985		0.189441	0.0173692	0.241676
	Colorectal Cancer		0.244112	0.0216963		0.206716	0.0244859	0.253009
	Coronary Heart Disease		0.320345	0.00847839		0.316101	0.0109261	0.75892
	Epilepsy		0.405528	0.0180646		0.386319	0.0229809	0.511084
	Gout		0.545635	0.0137542		0.520774	0.0188406	0.286522
	Hip Osteoarthritis		0.287421	0.00977647		0.235494	0.0135569	0.00189172
	Knee Osteoarthritis		0.371205	0.00686		0.351744	0.0101819	0.112941
	Lung Cancer		0.270732	0.0206663		0.304113	0.0231345	0.281894
	Major Depression		0.380117	0.00863252		0.340621	0.013238	0.0124486
	Prostate Cancer		0.177715	0.0159738		0.167207	0.0167615	0.649952
	Type 2 Diabetes		0.36074	0.00563915		0.36891	0.0069305	0.360556
Ext 3-B	Asthma	UKB PheRS HRs without adjusting for number of unique phecodes	0.191415	0.0057889	UKB PheRS HRs with adjusting for number of unique phecodes	0.22972	0.00773883	7.38785e-05
	Atrial Fibrillation		0.287608	0.00583635		0.309534	0.00817307	0.0290192
	Breast Cancer		0.240873	0.00889398		0.269179	0.00977112	0.0321683
	Colorectal Cancer		0.221755	0.0110559		0.266395	0.0122896	0.00692484
	Coronary Heart Disease		0.291922	0.00502349		0.295271	0.00747399	0.709986
	Epilepsy		0.301382	0.0133676		0.342076	0.0223114	0.117685
	Gout		0.355118	0.0103133		0.398705	0.015729	0.0204827
	Hip Osteoarthritis		0.214613	0.00687008		0.218064	0.00904704	0.76131
	Knee Osteoarthritis		0.266899	0.00539677		0.273678	0.00789904	0.478583
	Lung Cancer		0.40267	0.00813867		0.46344	0.0107425	6.5132e-06
	Major Depression		0.448241	0.00544897		0.457959	0.00969822	0.382302
	Prostate Cancer		0.228219	0.00881251		0.252664	0.0093259	0.0567622
	Type 2 Diabetes		0.338401	0.00556942		0.404147	0.0090875	6.89474e-10
Ext 3-B	Asthma	EstB PheRS HRs without adjusting for number of unique phecodes	0.397559	0.0166627	EstB PheRS HRs with adjusting for number of unique phecodes	0.2678	0.0218795	2.37994e-06
	Atrial Fibrillation		0.32322	0.0216275		0.290875	0.0223493	0.298335
	Breast Cancer		0.0148134	0.0432954		0.0201202	0.0431812	0.930843
	Colorectal Cancer		0.095795	0.054668		0.0677902	0.0558809	0.720169
	Coronary Heart Disease		0.283381	0.0201145		0.215192	0.0229498	0.0254516
	Epilepsy		0.214163	0.0463483		0.191963	0.0476734	0.738469
	Gout		0.537746	0.0195841		0.512618	0.0205545	0.3761
	Hip Osteoarthritis		0.381752	0.0133523		0.269434	0.0195284	2.05608e-06
	Knee Osteoarthritis		0.348769	0.0106256		0.285142	0.0146531	0.000439397
	Lung Cancer		0.417246	0.0863968		0.438645	0.0811747	0.856749
	Major Depression		0.31438	0.0131493		0.17377	0.0179713	2.71219e-10
	Prostate Cancer		-0.0284728	0.0400883		-0.0198517	0.0394757	0.878216
	Type 2 Diabetes		0.522071	0.0192865		0.513413	0.019803	0.754131
Ext 3-B	Asthma	Meta-analysis PheRS HRs without adjusting for number of unique phecodes	0.324092	0.0668927	Meta-analysis PheRS HRs with adjusting for number of unique phecodes	0.293019	0.0464391	0.702775
	Atrial Fibrillation		0.285881	0.0157996		0.290442	0.0136423	0.827058
	Breast Cancer		0.162702	0.0686365		0.164642	0.0714453	0.984375
	Colorectal Cancer		0.203045	0.035737		0.191312	0.0542615	0.856704
	Coronary Heart Disease		0.300989	0.0111899		0.278716	0.0289973	0.473607
	Epilepsy		0.313011	0.0534055		0.313601	0.055339	0.993885
	Gout		0.478886	0.0625706		0.476599	0.0398053	0.975397
	Hip Osteoarthritis		0.294069	0.0483043		0.236872	0.013942	0.255268
	Knee Osteoarthritis		0.328694	0.0319367		0.303645	0.0246428	0.53463
	Lung Cancer		0.353468	0.0506317		0.397442	0.0561192	0.56071
	Major Depression		0.381624	0.0385742		0.324658	0.0823549	0.531048
	Prostate Cancer		0.130005	0.0765827		0.13715	0.0790023	0.94822
	Type 2 Diabetes		0.405756	0.0572054		0.427138	0.0427632	0.76465
Ext 5-A	Prostate Cancer	FinnGen PheRS HRs trained on all phecodes	0.177715	0.0159738	FinnGen PheRS HRs trained on common phecodes	0.118525	0.0162928	0.00948333
	Breast Cancer		0.215559	0.0139985		0.172352	0.0136122	0.0269076
	Asthma		0.384807	0.00861079		0.301946	0.00888698	2.13895e-11
	Type 2 Diabetes		0.36074	0.00563915		0.261374	0.00575971	6.45405e-35
	Gout		0.545635	0.0137542		0.380357	0.0123597	3.96137e-19
	Colorectal Cancer		0.244112	0.0216963		0.0752398	0.0175841	1.4769e-09
	Lung Cancer		0.270732	0.0206663		0.0927377	0.0295369	7.91023e-07
	Hip Osteoarthritis		0.287421	0.00977647		0.108998	0.0106366	4.86238e-35
	Knee Osteoarthritis		0.371205	0.00686		0.284657	0.00684545	4.24011e-19
	Major Depression		0.380117	0.00863252		0.321259	0.00892294	2.1289e-06
	Epilepsy		0.405528	0.0180646		0.20974	0.0131091	1.75701e-18
	Atrial Fibrillation		0.261343	0.0069084		0.230588	0.0076847	0.00291803
	Coronary Heart Disease		0.320345	0.00847839		0.288556	0.00821055	0.00707059
Ext 5-A	Prostate Cancer	UKB PheRS HRs trained on all phecodes	0.116128	0.0119053	UKB PheRS HRs trained on common phecodes	0.0856042	0.0124176	0.0760041
	Breast Cancer		0.181084	0.00933904		0.215638	0.00857591	0.0064262
	Asthma		0.21248	0.00600739		0.198868	0.00585904	0.104782
	Type 2 Diabetes		0.372609	0.00554934		0.342592	0.00540498	0.00010671
	Gout		0.376766	0.0107118		0.308688	0.0112389	1.16117e-05
	Colorectal Cancer		0.220895	0.0130168		0.121603	0.0170755	3.75583e-06
	Lung Cancer		0.500085	0.0109087		0.32085	0.00736274	3.09604e-42
	Hip Osteoarthritis		0.222729	0.00705214		0.223726	0.00673972	0.918597
	Knee Osteoarthritis		0.2838	0.00555521		0.291108	0.00523293	0.338336
	Major Depression		0.475944	0.00537532		0.458885	0.00539757	0.0251243
	Epilepsy		0.248479	0.0183703		0.198988	0.00950956	0.0167345
	Atrial Fibrillation		0.288195	0.00599337		0.274949	0.00615837	0.123207
	Coronary Heart Disease		0.314489	0.00502793		0.307177	0.00503368	0.304095
Ext 5-A	Prostate Cancer	EstB PheRS HRs trained on all phecodes	-0.0284728	0.0400883	EstB PheRS HRs trained on common phecodes	-0.0428775	0.0499743	0.822104
	Breast Cancer		0.0148134	0.0432954		0.026947	0.0437484	0.843724
	Asthma		0.397559	0.0166627		0.26979	0.0155505	2.0717e-08
	Type 2 Diabetes		0.522071	0.0192865		0.444991	0.0173065	0.00293405
	Gout		0.537746	0.0195841		0.462589	0.018204	0.00494064
	Colorectal Cancer		0.095795	0.054668		0.0321397	0.0531056	0.403605
	Lung Cancer		0.417246	0.0863968		-0.0744026	0.0637723	4.68514e-06
	Hip Osteoarthritis		0.381752	0.0133523		0.324614	0.0127411	0.00196205
	Knee Osteoarthritis		0.348769	0.0106256		0.281796	0.0099952	4.41271e-06
	Major Depression		0.31438	0.0131493		0.272402	0.0127625	0.0219733
	Epilepsy		0.214163	0.0463483		0.108829	0.0408691	0.0882679
	Atrial Fibrillation		0.32322	0.0216275		0.282932	0.0204897	0.176274
	Coronary Heart Disease		0.283381	0.0201145		0.255594	0.018404	0.308105
Ext 5-B	Prostate Cancer	UKB->FinnGen PheRS HRs trained on all phecodes	-0.0441358	0.0160165	UKB->FinnGen PheRS HRs trained on common phecodes	-0.0481755	0.0168308	0.861964
	Breast Cancer		0.00887663	0.0122527		-0.0132636	0.0127826	0.211156
	Asthma		0.274631	0.00924418		0.288752	0.00882511	0.269193
	Type 2 Diabetes		0.230272	0.0062339		0.233883	0.00603894	0.677403
	Gout		0.470236	0.0134976		0.359333	0.0153337	5.66885e-08
	Colorectal Cancer		0.0155596	0.0207955		0.0808522	0.0195908	0.0222924
	Lung Cancer		0.166609	0.0229164		0.166415	0.0215453	0.995077
	Hip Osteoarthritis		0.199288	0.00946968		0.209608	0.00929099	0.436664
	Knee Osteoarthritis		0.281655	0.00651811		0.281801	0.0065181	0.987377
	Major Depression		0.321539	0.00924389		0.334394	0.00943751	0.33051
	Epilepsy		0.251283	0.0170652		0.189422	0.0147755	0.00613456
	Atrial Fibrillation		0.176635	0.0086775		0.191058	0.00835515	0.231184
	Coronary Heart Disease		0.235509	0.00865372		0.240346	0.00874373	0.694217
Ext 5-B	Prostate Cancer	EstB->FinnGen PheRS HRs trained on all phecodes	0.056948	0.0133284	EstB->FinnGen PheRS HRs trained on common phecodes	0.112332	0.0128791	0.00166463
	Breast Cancer		-0.000709995	0.0124676		0.0506541	0.0128601	4.58544e-31
	Asthma		0.125613	0.00634144		0.142461	0.00629722	3.53659e-15
	Type 2 Diabetes		0.279749	0.00622796		0.27646	0.00566434	3.07921e-24
	Gout		0.372396	0.0126974		0.343225	0.01174	2.45108e-18
	Colorectal Cancer		0.0109552	0.0159314		0.0533575	0.0144651	1.49903e-06
	Lung Cancer		0.154891	0.0220976		-0.0462619	0.0157984	6.77487e-05
	Hip Osteoarthritis		0.202122	0.00791317		0.187201	0.00763133	0.945806
	Knee Osteoarthritis		0.289741	0.0060363		0.267556	0.00555194	0.821687
	Major Depression		0.357829	0.00493163		0.375942	0.00491435	2.07544e-58
	Epilepsy		0.186491	0.0169361		0.132024	0.0146492	0.813988
	Atrial Fibrillation		0.243468	0.00780891		0.232668	0.00684746	1.73992e-07
	Coronary Heart Disease		0.249491	0.00633904		0.259251	0.00603827	2.31367e-11
Ext 5-B	Prostate Cancer	EstB->UKB PheRS HRs trained on all phecodes	0.0251023	0.0146983	EstB->UKB PheRS HRs trained on all phecodes	0.0856042	0.0124176	0.00280607
	Breast Cancer		0.0403991	0.0124511		0.215638	0.00857591	0.00413531
	Asthma		0.280705	0.00859028		0.198868	0.00585904	0.059415
	Type 2 Diabetes		0.259473	0.00614438		0.342592	0.00540498	0.696071
	Gout		0.473955	0.015222		0.308688	0.0112389	0.0916256
	Colorectal Cancer		-0.00203813	0.0192041		0.121603	0.0170755	0.0487812
	Lung Cancer		0.163991	0.0386769		0.32085	0.00736274	1.31055e-13
	Hip Osteoarthritis		0.222925	0.00966186		0.223726	0.00673972	0.1747
	Knee Osteoarthritis		0.289198	0.0066656		0.291108	0.00523293	0.00682901
	Major Depression		0.290981	0.0089137		0.458885	0.00539757	0.00927586
	Epilepsy		0.204335	0.0206379		0.198988	0.00950956	0.0150013
	Atrial Fibrillation		0.219563	0.0086273		0.274949	0.00615837	0.298378
	Coronary Heart Disease		0.230268	0.0103456		0.307177	0.00503368	0.264905
Ext 9A-2	Asthma	Meta-analyzed PGS HRs without accounting for PheRS	0.250409	0.00986496	Meta-analyzed PGS HRs when accounting for PheRS	0.236728	0.0111987	0.29618
	Atrial Fibrillation		0.484099	0.00828492		0.484228	0.00830831	9.69237e-39
	Breast Cancer		0.451796	0.0112436		0.451959	0.010719	2.61167e-05
	Colorectal Cancer		0.429448	0.0391922		0.428854	0.0404213	1.38493e-05
	Coronary Heart Disease		0.298334	0.0872277		0.289328	0.0866947	0.959182
	Epilepsy		0.0810329	0.0150014		0.0781386	0.0146441	4.09213e-05
	Gout		0.489281	0.0306704		0.474777	0.0327514	0.849535
	Hip Osteoarthritis		0.237784	0.0871967		0.229426	0.0866636	0.6019
	Knee Osteoarthritis		0.22233	0.0555145		0.202035	0.0516813	0.110016
	Lung Cancer		0.26465	0.0320742		0.259746	0.0321201	0.136976
	Major Depression		0.167345	0.038915		0.146065	0.0338087	0.000209929
	Prostate Cancer		0.592132	0.0194381		0.588026	0.021606	1.69486e-09
	Type 2 Diabetes		0.539479	0.0264479		0.51155	0.0132031	0.0211238
Ext 4	Asthma	PheRS HRs in 30-51 aged individuals	0.358241	0.0187624	PheRS HRs in 52-70 aged individuals	0.346652	0.0168411	0.645743
	Gout		0.473777	0.0305869		0.454118	0.0230139	0.60754
	Knee Osteoarthritis		0.400805	0.0157629		0.314496	0.0126002	1.89453e-05
	Major Depression		0.356111	0.0158081		0.306585	0.0199357	0.0515852
	Atrial Fibrillation		0.251392	0.0207169		0.217933	0.0113903	0.156998
	Hip Osteoarthritis		0.292772	0.0277232		0.248776	0.0165005	0.172657
	Type 2 Diabetes		0.389332	0.0122529		0.299802	0.0103192	2.28602e-08
	Epilepsy		0.346744	0.0420024		0.264794	0.0359862	0.138436
	Coronary Heart Disease		0.349161	0.0202093		0.226819	0.0141804	7.21374e-07
	Lung Cancer		0.207883	0.0848734		0.290942	0.0345451	0.364716
	Breast Cancer		0.0366665	0.0314643		0.152622	0.0247301	0.00376189
	Colorectal Cancer		0.123438	0.0665365		0.111109	0.0345707	0.869393
	Prostate Cancer		0.173039	0.0777266		0.106228	0.0228738	0.4096
Ext 4	Asthma	PGS HRs in 30-51 aged individuals	0.270079	0.0256736	PGS HRs in 52-70 aged individuals	0.240352	0.0212001	0.371947
	Gout		0.549608	0.0640126		0.480858	0.0320732	0.336944
	Knee Osteoarthritis		0.293497	0.0230446		0.248007	0.0152475	0.0997112
	Major Depression		0.203876	0.0206129		0.221191	0.0269922	0.61019
	Atrial Fibrillation		0.589599	0.0334568		0.454226	0.0134476	0.000173841
	Hip Osteoarthritis		0.373415	0.0355535		0.281019	0.0190014	0.0219067
	Type 2 Diabetes		0.569267	0.0191065		0.466555	0.0130683	9.11628e-06
	Epilepsy		0.0800451	0.0562605		0.0979467	0.041465	0.797843
	Coronary Heart Disease		0.446713	0.0341865		0.373457	0.0174829	0.0564133
	Lung Cancer		0.379961	0.134581		0.289582	0.053152	0.532232
	Breast Cancer		0.535918	0.0307928		0.458998	0.0219184	0.0418423
	Colorectal Cancer		0.426003	0.0660651		0.45003	0.0324069	0.744032
	Prostate Cancer		0.849857	0.0808647		0.620464	0.0218169	0.00616602
Ext 10	Asthma	PGS HRs FinnGen	0.25612	0.0114553	PheRS HRs FinnGen	0.388708	0.00862008	2.27869e-20
	Atrial Fibrillation		0.469056	0.00876737		0.314868	0.00649908	2.54678e-45
	Breast Cancer		0.460524	0.0123374		0.22318	0.014397	5.95018e-36
	Colorectal Cancer		0.449848	0.0203675		0.301146	0.0230265	1.31725e-06
	Coronary Heart Disease		0.371867	0.0108583		0.312039	0.00781128	7.72151e-06
	Epilepsy		0.0809741	0.0232667		0.401905	0.0178442	7.00704e-28
	Gout		0.449621	0.0199467		0.532844	0.0122741	0.000380222
	Hip Osteoarthritis		0.321555	0.011598		0.285074	0.0096211	0.015484
	Knee Osteoarthritis		0.275078	0.00881428		0.365613	0.00673815	3.34503e-16
	Lung Cancer		0.268398	0.0346553		0.324691	0.0201402	0.160191
	Major Depression		0.203461	0.0113092		0.350378	0.00822575	8.12304e-26
	Prostate Cancer		0.597514	0.0145984		0.334916	0.0157712	2.45363e-34
	Type 2 Diabetes		0.510399	0.00750722		0.338975	0.00547311	5.06734e-76
Ext 10	Asthma	PGS HRs UKB	NA	NA	PheRS HRs UKB	0.192346	0.00579795	NA
	Atrial Fibrillation		NA	NA		0.307169	0.00521642	NA
	Breast Cancer		0.439764	0.0124548		0.241723	0.00887986	2.44137e-38
	Colorectal Cancer		NA	NA		0.226745	0.0107011	NA
	Coronary Heart Disease		NA	NA		0.276328	0.00467596	NA
	Epilepsy		0.0968465	0.0212499		0.310152	0.0134013	2.0574e-17
	Gout		0.541148	0.0153594		0.347459	0.00860774	3.79114e-28
	Hip Osteoarthritis		NA	NA		0.222075	0.00665629	NA
	Knee Osteoarthritis		NA	NA		0.262509	0.00527596	NA
	Lung Cancer		NA	NA		0.415581	0.00800883	NA
	Major Depression		NA	NA		0.439112	0.00536457	NA
	Prostate Cancer		0.562242	0.0125827		0.25848	0.0083792	8.39295e-90
	Type 2 Diabetes		NA	NA		0.335498	0.00538838	NA
Ext 10	Asthma	PGS HRs EstB	0.234512	0.0193685	PheRS HRs EstB	0.407732	0.0167105	1.27497e-11
	Atrial Fibrillation		0.445581	0.0240114		0.395112	0.0205481	0.110276
	Breast Cancer		0.457481	0.0453836		0.00941939	0.0442449	1.55816e-12
	Colorectal Cancer		0.368605	0.0629192		0.15196	0.0504055	0.00720459
	Coronary Heart Disease		0.19058	0.022595		0.315909	0.0191744	2.34522e-05
	Epilepsy		-0.00800344	0.0506881		0.213792	0.0461533	0.00121461
	Gout		0.454613	0.0235451		0.513676	0.0182947	0.0476099
	Hip Osteoarthritis		0.142539	0.0158281		0.391467	0.0131548	1.12174e-33
	Knee Osteoarthritis		0.158706	0.0122762		0.356935	0.0105264	1.52094e-34
	Lung Cancer		0.194559	0.0850006		0.431937	0.0756707	0.0369903
	Major Depression		0.127976	0.0152423		0.313941	0.0129743	1.53475e-20
	Prostate Cancer		0.569889	0.0478163		0.0359235	0.0472683	1.99506e-15
	Type 2 Diabetes		0.567666	0.0225958		0.520707	0.0181905	0.105487
Ext 10	Asthma	Meta-analyzed PGS HRs	0.25052	0.00985985	Meta-analyzed PheRS HRs	0.329093	0.0690253	0.259797
	Atrial Fibrillation		0.466295	0.00823555		0.335796	0.0263832	2.33973e-06
	Breast Cancer		0.450537	0.00951654		0.163743	0.0716241	7.20907e-05
	Colorectal Cancer		0.431037	0.0342699		0.235344	0.0386844	0.000152738
	Coronary Heart Disease		0.282306	0.0906371		0.298607	0.013611	0.858841
	Epilepsy		0.0809853	0.0150945		0.315081	0.0518742	1.47057e-05
	Gout		0.483474	0.0305864		0.464089	0.0592243	0.77118
	Hip Osteoarthritis		0.232371	0.0895074		0.299031	0.0493234	0.514227
	Knee Osteoarthritis		0.217206	0.0581848		0.328048	0.03321	0.0980311
	Lung Cancer		0.257874	0.0320907		0.381687	0.0362337	0.0105259
	Major Depression		0.16641	0.0377363		0.368464	0.0372521	0.0001387
	Prostate Cancer		0.57812	0.0150135		0.214779	0.0871674	3.99398e-05
	Type 2 Diabetes		0.535067	0.0283573		0.397288	0.0606056	0.0394841

## Sheet: 6 - C-indices
Supplementary Table 6. C-index of the Cox-proportional hazards models.
Disease	Survival model	Study	Number of Cases	Number of Controls	C-index	CI lower bound	CI upper bound	Number of studies included
Asthma	Surv~CCI+Edu+PheRS+Sex+Age	FinnGen	7646	207545	0.640325	0.634025	0.646625	1
Asthma	Surv~CCI+Edu+PheRS+Sex+Age	FinnGen	7646	207545	0.640317	0.634016	0.646618	1
Asthma	Surv~CCI+Edu+PheRS+Sex+Age	UKB	13963	287814	0.56153	0.556719	0.566341	1
Asthma	Surv~CCI+Edu+PheRS+Sex+Age	UKB	13963	287814	0.561718	0.556912	0.566523	1
Asthma	Surv~CCI+Edu+PheRS+Sex+Age	EstB	2670	46192	0.640266	0.629446	0.651086	1
Asthma	Surv~CCI+Edu+PheRS+Sex+Age	Meta-analysis	24279	541551	0.61392	0.56234	0.665499	3
Asthma	Surv~CCI+Edu+Sex+Age	FinnGen	7646	207545	0.571951	0.565682	0.578219	1
Asthma	Surv~CCI+Edu+Sex+Age	FinnGen	7646	207545	0.568811	0.562559	0.575062	1
Asthma	Surv~CCI+Edu+Sex+Age	UKB	13963	287814	0.528204	0.523417	0.532991	1
Asthma	Surv~CCI+Edu+Sex+Age	UKB	13963	287814	0.528169	0.523382	0.532955	1
Asthma	Surv~CCI+Edu+Sex+Age	EstB	2670	46192	0.599131	0.588084	0.610178	1
Asthma	Surv~CCI+Edu+Sex+Age	Meta-analysis	24279	541551	0.566203	0.525735	0.606672	3
Asthma	Surv~CCI+Edu+Sex+Age	Meta-analysis	21609	495359	0.548438	0.508609	0.588267	2
Asthma	Surv~CCI+EduPheRS(PCs removed)+PRS+Sex+Age+PCs	FinnGen	7646	207545	0.657947	0.651828	0.664066	1
Asthma	Surv~CCI+EduPheRS(PCs removed)+PRS+Sex+Age+PCs	EstB	2670	46192	0.659578	0.649057	0.670098	1
Asthma	Surv~CCI+Sex+Age	FinnGen	7646	207545	0.560284	0.553997	0.566572	1
Asthma	Surv~CCI+Sex+Age	FinnGen	7646	207545	0.555871	0.549607	0.562134	1
Asthma	Surv~CCI+Sex+Age	UKB	17471	346042	0.531295	0.527003	0.535586	1
Asthma	Surv~CCI+Sex+Age	UKB	17471	346042	0.531333	0.527027	0.535638	1
Asthma	Surv~CCI+Sex+Age	EstB	2700	46604	0.596318	0.585302	0.607335	1
Asthma	Surv~CCI+Sex+Age	EstB	2700	46604	0.582759	0.571828	0.593691	1
Asthma	Surv~CCI+Sex+Age	Meta-analysis	27817	600191	0.562353	0.525615	0.59909	3
Asthma	Surv~Edu+Sex+Age	FinnGen	7646	207545	0.565651	0.559387	0.571916	1
Asthma	Surv~Edu+Sex+Age	UKB	13963	287814	0.528199	0.523412	0.532987	1
Asthma	Surv~Edu+Sex+Age	EstB	2670	46192	0.573043	0.562114	0.583972	1
Asthma	Surv~Edu+Sex+Age	Meta-analysis	24279	541551	0.555359	0.528019	0.582699	3
Asthma	Surv~PRS	FinnGen	7646	207545	0.570018	0.563626	0.57641	1
Asthma	Surv~PRS	EstB	2700	46604	0.564916	0.553932	0.575899	1
Asthma	Surv~PRS	Meta-analysis	10346	254149	0.568727	0.563203	0.574251	2
Asthma	Surv~PRS+Sex+Age+PCs	FinnGen	7646	207545	0.592605	0.586384	0.598825	1
Asthma	Surv~PRS+Sex+Age+PCs	EstB	2700	46604	0.608686	0.598101	0.619272	1
Asthma	Surv~PRS+Sex+Age+PCs	Meta-analysis	10346	254149	0.600052	0.584335	0.615769	2
Asthma	Surv~PheRS	FinnGen	7646	207545	0.625625	0.619054	0.632197	1
Asthma	Surv~PheRS	UKB	17471	346042	0.55759	0.55332	0.56186	1
Asthma	Surv~PheRS	EstB	2700	46604	0.618176	0.607091	0.629261	1
Asthma	Surv~PheRS	Meta-analysis	27817	600191	0.600311	0.557883	0.642738	3
Asthma	Surv~PheRS(PCs removed)+PRS+Sex+Age+PCs	FinnGen	7646	207545	0.655447	0.649291	0.661603	1
Asthma	Surv~PheRS(PCs removed)+PRS+Sex+Age+PCs	EstB	2700	46604	0.655923	0.64543	0.666415	1
Asthma	Surv~PheRS(PCs removed)+PRS+Sex+Age+PCs	Meta-analysis	10346	254149	0.655569	0.65026	0.660878	2
Asthma	Surv~PheRS(PCs removed)+Sex+Age+PCs	FinnGen	7646	207545	0.639358	0.633031	0.645686	1
Asthma	Surv~PheRS(PCs removed)+Sex+Age+PCs	UKB	17471	346042	0.571678	0.567373	0.575982	1
Asthma	Surv~PheRS(PCs removed)+Sex+Age+PCs	EstB	2700	46604	0.644375	0.633767	0.654982	1
Asthma	Surv~PheRS(PCs removed)+Sex+Age+PCs	Meta-analysis	27817	600191	0.618319	0.572255	0.664383	3
Asthma	Surv~PheRS+Sex+Age	FinnGen	7646	207545	0.637104	0.630748	0.643461	1
Asthma	Surv~PheRS+Sex+Age	UKB	17471	346042	0.56542	0.56109	0.56975	1
Asthma	Surv~PheRS+Sex+Age	EstB	2700	46604	0.634861	0.624091	0.645631	1
Asthma	Surv~PheRS+Sex+Age	Meta-analysis	27817	600191	0.612321	0.566052	0.65859	3
Asthma	Surv~Sex+Age	FinnGen	7646	207545	0.550946	0.544669	0.557222	1
Asthma	Surv~Sex+Age	UKB	17471	346042	0.530558	0.526274	0.534842	1
Asthma	Surv~Sex+Age	EstB	2700	46604	0.567939	0.557159	0.578719	1
Asthma	Surv~Sex+Age	Meta-analysis	27817	600191	0.549371	0.528291	0.570451	3
Asthma	Surv~Sex+Age+PCs	FinnGen	7646	207545	0.558218	0.551905	0.564531	1
Asthma	Surv~Sex+Age+PCs	EstB	2700	46604	0.589531	0.578802	0.60026	1
Asthma	Surv~Sex+Age+PCs	Meta-analysis	10346	254149	0.573561	0.542881	0.604242	2
Epilepsy	Surv~CCI+Edu+PheRS+Sex+Age	FinnGen	1847	249169	0.652441	0.639593	0.66529	1
Epilepsy	Surv~CCI+Edu+PheRS+Sex+Age	FinnGen	1847	249169	0.653335	0.640498	0.666172	1
Epilepsy	Surv~CCI+Edu+PheRS+Sex+Age	UKB	1652	314680	0.618463	0.604609	0.632318	1
Epilepsy	Surv~CCI+Edu+PheRS+Sex+Age	UKB	1652	314680	0.618014	0.604152	0.631876	1
Epilepsy	Surv~CCI+Edu+PheRS+Sex+Age	EstB	386	51037	0.657195	0.628927	0.685462	1
Epilepsy	Surv~CCI+Edu+PheRS+Sex+Age	Meta-analysis	3885	614886	0.641348	0.616754	0.665941	3
Epilepsy	Surv~CCI+Edu+Sex+Age	FinnGen	1847	249169	0.611846	0.599024	0.624667	1
Epilepsy	Surv~CCI+Edu+Sex+Age	FinnGen	1847	249169	0.609893	0.597078	0.622709	1
Epilepsy	Surv~CCI+Edu+Sex+Age	UKB	1652	314680	0.58628	0.572303	0.600257	1
Epilepsy	Surv~CCI+Edu+Sex+Age	UKB	1652	314680	0.584171	0.570284	0.598059	1
Epilepsy	Surv~CCI+Edu+Sex+Age	EstB	386	51037	0.647753	0.619351	0.676154	1
Epilepsy	Surv~CCI+Edu+Sex+Age	Meta-analysis	3885	614886	0.613447	0.580003	0.646891	3
Epilepsy	Surv~CCI+Edu+Sex+Age	Meta-analysis	3499	563849	0.597177	0.571971	0.622383	2
Epilepsy	Surv~CCI+EduPheRS(PCs removed)+PRS+Sex+Age+PCs	FinnGen	1847	249169	0.656903	0.644042	0.669765	1
Epilepsy	Surv~CCI+EduPheRS(PCs removed)+PRS+Sex+Age+PCs	EstB	386	51037	0.65863	0.629982	0.687278	1
Epilepsy	Surv~CCI+Sex+Age	FinnGen	1847	249169	0.605556	0.592843	0.618268	1
Epilepsy	Surv~CCI+Sex+Age	FinnGen	1847	249169	0.602545	0.589714	0.615376	1
Epilepsy	Surv~CCI+Sex+Age	UKB	2223	379798	0.588773	0.576694	0.600853	1
Epilepsy	Surv~CCI+Sex+Age	UKB	2223	379798	0.587221	0.575221	0.599221	1
Epilepsy	Surv~CCI+Sex+Age	EstB	391	51476	0.629634	0.600634	0.658635	1
Epilepsy	Surv~CCI+Sex+Age	EstB	391	51476	0.622159	0.592887	0.65143	1
Epilepsy	Surv~CCI+Sex+Age	Meta-analysis	4461	680443	0.604813	0.584083	0.625544	3
Epilepsy	Surv~Edu+Sex+Age	FinnGen	1847	249169	0.595337	0.582444	0.60823	1
Epilepsy	Surv~Edu+Sex+Age	UKB	1652	314680	0.569237	0.555414	0.583061	1
Epilepsy	Surv~Edu+Sex+Age	EstB	386	51037	0.622736	0.594205	0.651267	1
Epilepsy	Surv~Edu+Sex+Age	Meta-analysis	3885	614886	0.59374	0.564868	0.622611	3
Epilepsy	Surv~PRS	FinnGen	1847	249169	0.5223	0.509091	0.53551	1
Epilepsy	Surv~PRS	UKB	2217	379052	0.52711	0.515073	0.539148	1
Epilepsy	Surv~PRS	EstB	391	51476	0.499088	0.469853	0.528324	1
Epilepsy	Surv~PRS	Meta-analysis	4455	679697	0.522729	0.514199	0.53126	3
Epilepsy	Surv~PRS+Sex+Age+PCs	FinnGen	1847	249169	0.592455	0.579495	0.605414	1
Epilepsy	Surv~PRS+Sex+Age+PCs	UKB	2217	379052	0.579043	0.567278	0.590808	1
Epilepsy	Surv~PRS+Sex+Age+PCs	EstB	391	51476	0.611647	0.582408	0.640886	1
Epilepsy	Surv~PRS+Sex+Age+PCs	Meta-analysis	4455	679697	0.590388	0.575006	0.60577	3
Epilepsy	Surv~PheRS	FinnGen	1847	249169	0.619165	0.605643	0.632688	1
Epilepsy	Surv~PheRS	UKB	2223	379798	0.570312	0.55669	0.583934	1
Epilepsy	Surv~PheRS	EstB	391	51476	0.561837	0.531588	0.592086	1
Epilepsy	Surv~PheRS	Meta-analysis	4461	680443	0.585091	0.549519	0.620664	3
Epilepsy	Surv~PheRS(PCs removed)+PRS+Sex+Age+PCs	FinnGen	1847	249169	0.652429	0.639518	0.665341	1
Epilepsy	Surv~PheRS(PCs removed)+PRS+Sex+Age+PCs	UKB	2422	429490	0.63305	0.621878	0.644222	1
Epilepsy	Surv~PheRS(PCs removed)+PRS+Sex+Age+PCs	EstB	391	51476	0.625287	0.595862	0.654712	1
Epilepsy	Surv~PheRS(PCs removed)+PRS+Sex+Age+PCs	Meta-analysis	4660	730135	0.639233	0.623591	0.654875	3
Epilepsy	Surv~PheRS(PCs removed)+Sex+Age+PCs	FinnGen	1847	249169	0.651382	0.63847	0.664293	1
Epilepsy	Surv~PheRS(PCs removed)+Sex+Age+PCs	UKB	2223	379798	0.626952	0.615118	0.638787	1
Epilepsy	Surv~PheRS(PCs removed)+Sex+Age+PCs	EstB	391	51476	0.625333	0.595947	0.654719	1
Epilepsy	Surv~PheRS(PCs removed)+Sex+Age+PCs	Meta-analysis	4461	680443	0.636093	0.618155	0.65403	3
Epilepsy	Surv~PheRS+Sex+Age	FinnGen	1847	249169	0.648152	0.635264	0.661041	1
Epilepsy	Surv~PheRS+Sex+Age	UKB	2223	379798	0.621588	0.609587	0.63359	1
Epilepsy	Surv~PheRS+Sex+Age	EstB	391	51476	0.619191	0.590455	0.647928	1
Epilepsy	Surv~PheRS+Sex+Age	Meta-analysis	4461	680443	0.631174	0.611806	0.650543	3
Epilepsy	Surv~Sex+Age	FinnGen	1847	249169	0.583353	0.570366	0.59634	1
Epilepsy	Surv~Sex+Age	UKB	2223	379798	0.568048	0.556106	0.57999	1
Epilepsy	Surv~Sex+Age	EstB	391	51476	0.602153	0.573546	0.630761	1
Epilepsy	Surv~Sex+Age	Meta-analysis	4461	680443	0.581045	0.564176	0.597913	3
Epilepsy	Surv~Sex+Age+PCs	FinnGen	1847	249169	0.589704	0.576724	0.602684	1
Epilepsy	Surv~Sex+Age+PCs	UKB	2217	379052	0.574843	0.563103	0.586584	1
Epilepsy	Surv~Sex+Age+PCs	EstB	391	51476	0.611785	0.582592	0.640979	1
Epilepsy	Surv~Sex+Age+PCs	Meta-analysis	4455	679697	0.588469	0.570386	0.606552	3
Type 2 diabetes (T2D)	Surv~CCI+Edu+PheRS+Sex+Age	FinnGen	18028	212123	0.671019	0.667252	0.674786	1
Type 2 diabetes (T2D)	Surv~CCI+Edu+PheRS+Sex+Age	FinnGen	18028	212123	0.671039	0.667273	0.674805	1
Type 2 diabetes (T2D)	Surv~CCI+Edu+PheRS+Sex+Age	UKB	11515	298829	0.678208	0.673454	0.682961	1
Type 2 diabetes (T2D)	Surv~CCI+Edu+PheRS+Sex+Age	UKB	11515	298829	0.678229	0.673475	0.682982	1
Type 2 diabetes (T2D)	Surv~CCI+Edu+PheRS+Sex+Age	EstB	1945	48192	0.758272	0.748405	0.768139	1
Type 2 diabetes (T2D)	Surv~CCI+Edu+PheRS+Sex+Age	Meta-analysis	31488	559144	0.702335	0.647685	0.756986	3
Type 2 diabetes (T2D)	Surv~CCI+Edu+Sex+Age	FinnGen	18028	212123	0.63008	0.626229	0.633931	1
Type 2 diabetes (T2D)	Surv~CCI+Edu+Sex+Age	FinnGen	18028	212123	0.6292	0.625353	0.633047	1
Type 2 diabetes (T2D)	Surv~CCI+Edu+Sex+Age	UKB	11515	298829	0.643865	0.638956	0.648775	1
Type 2 diabetes (T2D)	Surv~CCI+Edu+Sex+Age	UKB	11515	298829	0.646056	0.641169	0.650942	1
Type 2 diabetes (T2D)	Surv~CCI+Edu+Sex+Age	EstB	1945	48192	0.716531	0.706289	0.726772	1
Type 2 diabetes (T2D)	Surv~CCI+Edu+Sex+Age	Meta-analysis	31488	559144	0.663307	0.610916	0.715698	3
Type 2 diabetes (T2D)	Surv~CCI+Edu+Sex+Age	Meta-analysis	29543	510952	0.637558	0.62104	0.654076	2
Type 2 diabetes (T2D)	Surv~CCI+EduPheRS(PCs removed)+PRS+Sex+Age+PCs	FinnGen	18028	212123	0.720031	0.716571	0.72349	1
Type 2 diabetes (T2D)	Surv~CCI+EduPheRS(PCs removed)+PRS+Sex+Age+PCs	EstB	1945	48192	0.79699	0.788089	0.80589	1
Type 2 diabetes (T2D)	Surv~CCI+Sex+Age	FinnGen	18028	212123	0.620923	0.617027	0.624819	1
Type 2 diabetes (T2D)	Surv~CCI+Sex+Age	FinnGen	18028	212123	0.619807	0.615918	0.623695	1
Type 2 diabetes (T2D)	Surv~CCI+Sex+Age	UKB	16263	357213	0.644025	0.639906	0.648143	1
Type 2 diabetes (T2D)	Surv~CCI+Sex+Age	UKB	16263	357213	0.646336	0.642237	0.650435	1
Type 2 diabetes (T2D)	Surv~CCI+Sex+Age	EstB	1974	48612	0.71141	0.70117	0.721649	1
Type 2 diabetes (T2D)	Surv~CCI+Sex+Age	EstB	1974	48612	0.708918	0.698685	0.719152	1
Type 2 diabetes (T2D)	Surv~CCI+Sex+Age	Meta-analysis	36265	617948	0.658601	0.605562	0.71164	3
Type 2 diabetes (T2D)	Surv~Edu+Sex+Age	FinnGen	18028	212123	0.627449	0.623597	0.6313	1
Type 2 diabetes (T2D)	Surv~Edu+Sex+Age	UKB	11515	298829	0.639219	0.634289	0.644149	1
Type 2 diabetes (T2D)	Surv~Edu+Sex+Age	EstB	1945	48192	0.709875	0.69961	0.720141	1
Type 2 diabetes (T2D)	Surv~Edu+Sex+Age	Meta-analysis	31488	559144	0.658654	0.608384	0.708923	3
Type 2 diabetes (T2D)	Surv~PRS	FinnGen	18028	212123	0.642113	0.638196	0.64603	1
Type 2 diabetes (T2D)	Surv~PRS	EstB	1974	48612	0.655191	0.643196	0.667187	1
Type 2 diabetes (T2D)	Surv~PRS	Meta-analysis	20002	260735	0.647373	0.634804	0.659942	2
Type 2 diabetes (T2D)	Surv~PRS+Sex+Age+PCs	FinnGen	18028	212123	0.68579	0.682119	0.689462	1
Type 2 diabetes (T2D)	Surv~PRS+Sex+Age+PCs	EstB	1974	48612	0.758074	0.748298	0.767849	1
Type 2 diabetes (T2D)	Surv~PRS+Sex+Age+PCs	Meta-analysis	20002	260735	0.721784	0.650947	0.792621	2
Type 2 diabetes (T2D)	Surv~PheRS	FinnGen	18028	212123	0.594196	0.589798	0.598593	1
Type 2 diabetes (T2D)	Surv~PheRS	UKB	16263	357213	0.589048	0.584332	0.593764	1
Type 2 diabetes (T2D)	Surv~PheRS	EstB	1974	48612	0.664107	0.651008	0.677206	1
Type 2 diabetes (T2D)	Surv~PheRS	Meta-analysis	36265	617948	0.615422	0.568333	0.66251	3
Type 2 diabetes (T2D)	Surv~PheRS(PCs removed)+PRS+Sex+Age+PCs	FinnGen	18028	212123	0.717479	0.713994	0.720963	1
Type 2 diabetes (T2D)	Surv~PheRS(PCs removed)+PRS+Sex+Age+PCs	EstB	1974	48612	0.795023	0.786134	0.803911	1
Type 2 diabetes (T2D)	Surv~PheRS(PCs removed)+PRS+Sex+Age+PCs	Meta-analysis	20002	260735	0.756138	0.680146	0.832131	2
Type 2 diabetes (T2D)	Surv~PheRS(PCs removed)+Sex+Age+PCs	FinnGen	18028	212123	0.667537	0.663732	0.671343	1
Type 2 diabetes (T2D)	Surv~PheRS(PCs removed)+Sex+Age+PCs	UKB	16263	357213	0.703387	0.699513	0.707261	1
Type 2 diabetes (T2D)	Surv~PheRS(PCs removed)+Sex+Age+PCs	EstB	1974	48612	0.7591	0.749394	0.768806	1
Type 2 diabetes (T2D)	Surv~PheRS(PCs removed)+Sex+Age+PCs	Meta-analysis	36265	617948	0.709849	0.657755	0.761942	3
Type 2 diabetes (T2D)	Surv~PheRS+Sex+Age	FinnGen	18028	212123	0.666274	0.662468	0.670081	1
Type 2 diabetes (T2D)	Surv~PheRS+Sex+Age	UKB	16263	357213	0.680261	0.676268	0.684254	1
Type 2 diabetes (T2D)	Surv~PheRS+Sex+Age	EstB	1974	48612	0.755031	0.745165	0.764897	1
Type 2 diabetes (T2D)	Surv~PheRS+Sex+Age	Meta-analysis	36265	617948	0.700351	0.646511	0.75419	3
Type 2 diabetes (T2D)	Surv~Sex+Age	FinnGen	18028	212123	0.617572	0.613676	0.621469	1
Type 2 diabetes (T2D)	Surv~Sex+Age	UKB	16263	357213	0.637201	0.633066	0.641335	1
Type 2 diabetes (T2D)	Surv~Sex+Age	EstB	1974	48612	0.704053	0.693777	0.714329	1
Type 2 diabetes (T2D)	Surv~Sex+Age	Meta-analysis	36265	617948	0.652748	0.601618	0.703877	3
Type 2 diabetes (T2D)	Surv~Sex+Age+PCs	FinnGen	18028	212123	0.619604	0.615705	0.623503	1
Type 2 diabetes (T2D)	Surv~Sex+Age+PCs	EstB	1974	48612	0.710834	0.700596	0.721071	1
Type 2 diabetes (T2D)	Surv~Sex+Age+PCs	Meta-analysis	20002	260735	0.665091	0.575686	0.754496	2
Hip osteoarthritis (hip OA)	Surv~CCI+Edu+PheRS+Sex+Age	FinnGen	7434	243082	0.684967	0.679377	0.690557	1
Hip osteoarthritis (hip OA)	Surv~CCI+Edu+PheRS+Sex+Age	FinnGen	7434	243082	0.685065	0.679476	0.690654	1
Hip osteoarthritis (hip OA)	Surv~CCI+Edu+PheRS+Sex+Age	UKB	8542	303578	0.675981	0.670616	0.681347	1
Hip osteoarthritis (hip OA)	Surv~CCI+Edu+PheRS+Sex+Age	UKB	8542	303578	0.675923	0.670556	0.681289	1
Hip osteoarthritis (hip OA)	Surv~CCI+Edu+PheRS+Sex+Age	EstB	3978	45077	0.731708	0.724325	0.73909	1
Hip osteoarthritis (hip OA)	Surv~CCI+Edu+PheRS+Sex+Age	Meta-analysis	19954	591737	0.69747	0.663688	0.731252	3
Hip osteoarthritis (hip OA)	Surv~CCI+Edu+Sex+Age	FinnGen	7434	243082	0.665119	0.659501	0.670737	1
Hip osteoarthritis (hip OA)	Surv~CCI+Edu+Sex+Age	FinnGen	7434	243082	0.664971	0.659351	0.670591	1
Hip osteoarthritis (hip OA)	Surv~CCI+Edu+Sex+Age	UKB	8542	303578	0.660966	0.65556	0.666373	1
Hip osteoarthritis (hip OA)	Surv~CCI+Edu+Sex+Age	UKB	8542	303578	0.661098	0.655699	0.666497	1
Hip osteoarthritis (hip OA)	Surv~CCI+Edu+Sex+Age	EstB	3978	45077	0.710548	0.703076	0.718021	1
Hip osteoarthritis (hip OA)	Surv~CCI+Edu+Sex+Age	Meta-analysis	19954	591737	0.678785	0.647748	0.709822	3
Hip osteoarthritis (hip OA)	Surv~CCI+Edu+Sex+Age	Meta-analysis	15976	546660	0.662957	0.659063	0.66685	2
Hip osteoarthritis (hip OA)	Surv~CCI+EduPheRS(PCs removed)+PRS+Sex+Age+PCs	FinnGen	7434	243082	0.705555	0.700068	0.711042	1
Hip osteoarthritis (hip OA)	Surv~CCI+EduPheRS(PCs removed)+PRS+Sex+Age+PCs	EstB	3978	45077	0.73742	0.730144	0.744696	1
Hip osteoarthritis (hip OA)	Surv~CCI+Sex+Age	FinnGen	7434	243082	0.664581	0.658946	0.670215	1
Hip osteoarthritis (hip OA)	Surv~CCI+Sex+Age	FinnGen	7434	243082	0.664375	0.658738	0.670011	1
Hip osteoarthritis (hip OA)	Surv~CCI+Sex+Age	UKB	11033	365491	0.655033	0.650287	0.659778	1
Hip osteoarthritis (hip OA)	Surv~CCI+Sex+Age	UKB	11033	365491	0.655341	0.650601	0.660081	1
Hip osteoarthritis (hip OA)	Surv~CCI+Sex+Age	EstB	4030	45452	0.707962	0.700518	0.715406	1
Hip osteoarthritis (hip OA)	Surv~CCI+Sex+Age	EstB	4030	45452	0.705489	0.698043	0.712934	1
Hip osteoarthritis (hip OA)	Surv~CCI+Sex+Age	Meta-analysis	22497	654025	0.675754	0.643916	0.707593	3
Hip osteoarthritis (hip OA)	Surv~Edu+Sex+Age	FinnGen	7434	243082	0.663829	0.658208	0.669451	1
Hip osteoarthritis (hip OA)	Surv~Edu+Sex+Age	UKB	8542	303578	0.660863	0.655455	0.666271	1
Hip osteoarthritis (hip OA)	Surv~Edu+Sex+Age	EstB	3978	45077	0.705048	0.69757	0.712526	1
Hip osteoarthritis (hip OA)	Surv~Edu+Sex+Age	Meta-analysis	19954	591737	0.676476	0.648627	0.704325	3
Hip osteoarthritis (hip OA)	Surv~PRS	FinnGen	7434	243082	0.589733	0.583268	0.596197	1
Hip osteoarthritis (hip OA)	Surv~PRS	EstB	4030	45452	0.540253	0.531402	0.549105	1
Hip osteoarthritis (hip OA)	Surv~PRS	Meta-analysis	11464	288534	0.565089	0.5166	0.613579	2
Hip osteoarthritis (hip OA)	Surv~PRS+Sex+Age+PCs	FinnGen	7434	243082	0.688206	0.682597	0.693815	1
Hip osteoarthritis (hip OA)	Surv~PRS+Sex+Age+PCs	EstB	4030	45452	0.711576	0.704234	0.718919	1
Hip osteoarthritis (hip OA)	Surv~PRS+Sex+Age+PCs	Meta-analysis	11464	288534	0.699766	0.676864	0.722668	2
Hip osteoarthritis (hip OA)	Surv~PheRS	FinnGen	7434	243082	0.580266	0.573469	0.587062	1
Hip osteoarthritis (hip OA)	Surv~PheRS	UKB	11033	365491	0.567805	0.562264	0.573347	1
Hip osteoarthritis (hip OA)	Surv~PheRS	EstB	4030	45452	0.622641	0.613604	0.631679	1
Hip osteoarthritis (hip OA)	Surv~PheRS	Meta-analysis	22497	654025	0.59008	0.557665	0.622494	3
Hip osteoarthritis (hip OA)	Surv~PheRS(PCs removed)+PRS+Sex+Age+PCs	FinnGen	7434	243082	0.705291	0.699794	0.710787	1
Hip osteoarthritis (hip OA)	Surv~PheRS(PCs removed)+PRS+Sex+Age+PCs	EstB	4030	45452	0.735379	0.728129	0.74263	1
Hip osteoarthritis (hip OA)	Surv~PheRS(PCs removed)+PRS+Sex+Age+PCs	Meta-analysis	11464	288534	0.720238	0.690752	0.749724	2
Hip osteoarthritis (hip OA)	Surv~PheRS(PCs removed)+Sex+Age+PCs	FinnGen	7434	243082	0.686392	0.680784	0.692001	1
Hip osteoarthritis (hip OA)	Surv~PheRS(PCs removed)+Sex+Age+PCs	UKB	11033	365491	0.676293	0.671602	0.680984	1
Hip osteoarthritis (hip OA)	Surv~PheRS(PCs removed)+Sex+Age+PCs	EstB	4030	45452	0.732341	0.725048	0.739635	1
Hip osteoarthritis (hip OA)	Surv~PheRS(PCs removed)+Sex+Age+PCs	Meta-analysis	22497	654025	0.69825	0.664517	0.731982	3
Hip osteoarthritis (hip OA)	Surv~PheRS+Sex+Age	FinnGen	7434	243082	0.684696	0.679098	0.690295	1
Hip osteoarthritis (hip OA)	Surv~PheRS+Sex+Age	UKB	11033	365491	0.671449	0.666722	0.676176	1
Hip osteoarthritis (hip OA)	Surv~PheRS+Sex+Age	EstB	4030	45452	0.729428	0.72207	0.736786	1
Hip osteoarthritis (hip OA)	Surv~PheRS+Sex+Age	Meta-analysis	22497	654025	0.695097	0.660787	0.729407	3
Hip osteoarthritis (hip OA)	Surv~Sex+Age	FinnGen	7434	243082	0.6632	0.657561	0.66884	1
Hip osteoarthritis (hip OA)	Surv~Sex+Age	UKB	11033	365491	0.654811	0.650065	0.659558	1
Hip osteoarthritis (hip OA)	Surv~Sex+Age	EstB	4030	45452	0.702013	0.694569	0.709457	1
Hip osteoarthritis (hip OA)	Surv~Sex+Age	Meta-analysis	22497	654025	0.673225	0.644823	0.701627	3
Hip osteoarthritis (hip OA)	Surv~Sex+Age+PCs	FinnGen	7434	243082	0.665874	0.660217	0.671532	1
Hip osteoarthritis (hip OA)	Surv~Sex+Age+PCs	EstB	4030	45452	0.707495	0.700116	0.714874	1
Hip osteoarthritis (hip OA)	Surv~Sex+Age+PCs	Meta-analysis	11464	288534	0.686614	0.645826	0.727402	2
Knee osteoarthritis (knee OA)	Surv~CCI+Edu+PheRS+Sex+Age	FinnGen	12874	225577	0.670345	0.665937	0.674754	1
Knee osteoarthritis (knee OA)	Surv~CCI+Edu+PheRS+Sex+Age	FinnGen	12874	225577	0.670445	0.666038	0.674851	1
Knee osteoarthritis (knee OA)	Surv~CCI+Edu+PheRS+Sex+Age	UKB	12279	294429	0.645378	0.640604	0.650152	1
Knee osteoarthritis (knee OA)	Surv~CCI+Edu+PheRS+Sex+Age	UKB	12279	294429	0.645417	0.640642	0.650192	1
Knee osteoarthritis (knee OA)	Surv~CCI+Edu+PheRS+Sex+Age	EstB	6564	39231	0.70054	0.694497	0.706583	1
Knee osteoarthritis (knee OA)	Surv~CCI+Edu+PheRS+Sex+Age	Meta-analysis	31717	559237	0.672043	0.640826	0.703259	3
Knee osteoarthritis (knee OA)	Surv~CCI+Edu+Sex+Age	FinnGen	12874	225577	0.619938	0.615497	0.62438	1
Knee osteoarthritis (knee OA)	Surv~CCI+Edu+Sex+Age	FinnGen	12874	225577	0.619622	0.615179	0.624065	1
Knee osteoarthritis (knee OA)	Surv~CCI+Edu+Sex+Age	UKB	12279	294429	0.616212	0.611433	0.62099	1
Knee osteoarthritis (knee OA)	Surv~CCI+Edu+Sex+Age	UKB	12279	294429	0.616389	0.611625	0.621153	1
Knee osteoarthritis (knee OA)	Surv~CCI+Edu+Sex+Age	EstB	6564	39231	0.678448	0.67226	0.684635	1
Knee osteoarthritis (knee OA)	Surv~CCI+Edu+Sex+Age	Meta-analysis	31717	559237	0.638151	0.598699	0.677602	3
Knee osteoarthritis (knee OA)	Surv~CCI+Edu+Sex+Age	Meta-analysis	25153	520006	0.618118	0.614869	0.621367	2
Knee osteoarthritis (knee OA)	Surv~CCI+EduPheRS(PCs removed)+PRS+Sex+Age+PCs	FinnGen	12874	225577	0.683795	0.679445	0.688144	1
Knee osteoarthritis (knee OA)	Surv~CCI+EduPheRS(PCs removed)+PRS+Sex+Age+PCs	EstB	6564	39231	0.706561	0.700575	0.712548	1
Knee osteoarthritis (knee OA)	Surv~CCI+Sex+Age	FinnGen	12874	225577	0.611881	0.607405	0.616357	1
Knee osteoarthritis (knee OA)	Surv~CCI+Sex+Age	FinnGen	12874	225577	0.611433	0.606955	0.615911	1
Knee osteoarthritis (knee OA)	Surv~CCI+Sex+Age	UKB	16241	352739	0.617673	0.613549	0.621797	1
Knee osteoarthritis (knee OA)	Surv~CCI+Sex+Age	UKB	16241	352739	0.617483	0.613374	0.621592	1
Knee osteoarthritis (knee OA)	Surv~CCI+Sex+Age	EstB	6640	39531	0.676352	0.670167	0.682538	1
Knee osteoarthritis (knee OA)	Surv~CCI+Sex+Age	EstB	6640	39531	0.674839	0.668669	0.68101	1
Knee osteoarthritis (knee OA)	Surv~CCI+Sex+Age	Meta-analysis	35755	617847	0.635248	0.59494	0.675555	3
Knee osteoarthritis (knee OA)	Surv~Edu+Sex+Age	FinnGen	12874	225577	0.619607	0.615162	0.624052	1
Knee osteoarthritis (knee OA)	Surv~Edu+Sex+Age	UKB	12279	294429	0.615232	0.61046	0.620004	1
Knee osteoarthritis (knee OA)	Surv~Edu+Sex+Age	EstB	6564	39231	0.675718	0.669536	0.6819	1
Knee osteoarthritis (knee OA)	Surv~Edu+Sex+Age	Meta-analysis	31717	559237	0.636803	0.598684	0.674921	3
Knee osteoarthritis (knee OA)	Surv~PRS	FinnGen	12874	225577	0.576812	0.571888	0.581736	1
Knee osteoarthritis (knee OA)	Surv~PRS	EstB	6640	39531	0.544716	0.537825	0.551608	1
Knee osteoarthritis (knee OA)	Surv~PRS	Meta-analysis	19514	265108	0.560858	0.529406	0.592311	2
Knee osteoarthritis (knee OA)	Surv~PRS+Sex+Age+PCs	FinnGen	12874	225577	0.637702	0.633192	0.642212	1
Knee osteoarthritis (knee OA)	Surv~PRS+Sex+Age+PCs	EstB	6640	39531	0.683532	0.677408	0.689655	1
Knee osteoarthritis (knee OA)	Surv~PRS+Sex+Age+PCs	Meta-analysis	19514	265108	0.660568	0.615655	0.705481	2
Knee osteoarthritis (knee OA)	Surv~PheRS	FinnGen	12874	225577	0.617527	0.612445	0.622609	1
Knee osteoarthritis (knee OA)	Surv~PheRS	UKB	16241	352739	0.568319	0.563521	0.573116	1
Knee osteoarthritis (knee OA)	Surv~PheRS	EstB	6640	39531	0.603031	0.595884	0.610177	1
Knee osteoarthritis (knee OA)	Surv~PheRS	Meta-analysis	35755	617847	0.596259	0.567547	0.62497	3
Knee osteoarthritis (knee OA)	Surv~PheRS(PCs removed)+PRS+Sex+Age+PCs	FinnGen	12874	225577	0.681915	0.677546	0.686285	1
Knee osteoarthritis (knee OA)	Surv~PheRS(PCs removed)+PRS+Sex+Age+PCs	EstB	6640	39531	0.706395	0.700439	0.712351	1
Knee osteoarthritis (knee OA)	Surv~PheRS(PCs removed)+PRS+Sex+Age+PCs	Meta-analysis	19514	265108	0.694068	0.670079	0.718058	2
Knee osteoarthritis (knee OA)	Surv~PheRS(PCs removed)+Sex+Age+PCs	FinnGen	12874	225577	0.668468	0.664045	0.672892	1
Knee osteoarthritis (knee OA)	Surv~PheRS(PCs removed)+Sex+Age+PCs	UKB	16241	352739	0.64986	0.645737	0.653984	1
Knee osteoarthritis (knee OA)	Surv~PheRS(PCs removed)+Sex+Age+PCs	EstB	6640	39531	0.702477	0.696487	0.708466	1
Knee osteoarthritis (knee OA)	Surv~PheRS(PCs removed)+Sex+Age+PCs	Meta-analysis	35755	617847	0.673537	0.643388	0.703686	3
Knee osteoarthritis (knee OA)	Surv~PheRS+Sex+Age	FinnGen	12874	225577	0.667838	0.663411	0.672265	1
Knee osteoarthritis (knee OA)	Surv~PheRS+Sex+Age	UKB	16241	352739	0.648279	0.644148	0.652409	1
Knee osteoarthritis (knee OA)	Surv~PheRS+Sex+Age	EstB	6640	39531	0.700043	0.694026	0.70606	1
Knee osteoarthritis (knee OA)	Surv~PheRS+Sex+Age	Meta-analysis	35755	617847	0.671987	0.642451	0.701522	3
Knee osteoarthritis (knee OA)	Surv~Sex+Age	FinnGen	12874	225577	0.611325	0.606846	0.615804	1
Knee osteoarthritis (knee OA)	Surv~Sex+Age	UKB	16241	352739	0.615809	0.611693	0.619925	1
Knee osteoarthritis (knee OA)	Surv~Sex+Age	EstB	6640	39531	0.673199	0.667018	0.67938	1
Knee osteoarthritis (knee OA)	Surv~Sex+Age	Meta-analysis	35755	617847	0.633388	0.594402	0.672373	3
Knee osteoarthritis (knee OA)	Surv~Sex+Age+PCs	FinnGen	12874	225577	0.613264	0.608785	0.617744	1
Knee osteoarthritis (knee OA)	Surv~Sex+Age+PCs	EstB	6640	39531	0.678004	0.67185	0.684158	1
Knee osteoarthritis (knee OA)	Surv~Sex+Age+PCs	Meta-analysis	19514	265108	0.645598	0.582154	0.709043	2
Major depression (MDD)	Surv~CCI+Edu+PheRS+Sex+Age	FinnGen	7823	228857	0.676123	0.670213	0.682034	1
Major depression (MDD)	Surv~CCI+Edu+PheRS+Sex+Age	FinnGen	7823	228857	0.67609	0.670177	0.682003	1
Major depression (MDD)	Surv~CCI+Edu+PheRS+Sex+Age	UKB	11296	300268	0.649106	0.643722	0.65449	1
Major depression (MDD)	Surv~CCI+Edu+PheRS+Sex+Age	UKB	11296	300268	0.648913	0.643527	0.6543	1
Major depression (MDD)	Surv~CCI+Edu+PheRS+Sex+Age	EstB	4242	37599	0.618715	0.610361	0.627069	1
Major depression (MDD)	Surv~CCI+Edu+PheRS+Sex+Age	Meta-analysis	23361	566724	0.648089	0.615676	0.680503	3
Major depression (MDD)	Surv~CCI+Edu+Sex+Age	FinnGen	7823	228857	0.638875	0.632896	0.644855	1
Major depression (MDD)	Surv~CCI+Edu+Sex+Age	FinnGen	7823	228857	0.636811	0.63081	0.642812	1
Major depression (MDD)	Surv~CCI+Edu+Sex+Age	UKB	11296	300268	0.584598	0.579316	0.58988	1
Major depression (MDD)	Surv~CCI+Edu+Sex+Age	UKB	11296	300268	0.582745	0.577432	0.588059	1
Major depression (MDD)	Surv~CCI+Edu+Sex+Age	EstB	4242	37599	0.583661	0.575232	0.592091	1
Major depression (MDD)	Surv~CCI+Edu+Sex+Age	Meta-analysis	23361	566724	0.602423	0.566613	0.638233	3
Major depression (MDD)	Surv~CCI+Edu+Sex+Age	Meta-analysis	19119	529125	0.60976	0.556775	0.662744	2
Major depression (MDD)	Surv~CCI+EduPheRS(PCs removed)+PRS+Sex+Age+PCs	FinnGen	7823	228857	0.684287	0.678416	0.690158	1
Major depression (MDD)	Surv~CCI+EduPheRS(PCs removed)+PRS+Sex+Age+PCs	EstB	4242	37599	0.626382	0.618084	0.63468	1
Major depression (MDD)	Surv~CCI+Sex+Age	FinnGen	7823	228857	0.632087	0.626242	0.637931	1
Major depression (MDD)	Surv~CCI+Sex+Age	FinnGen	7823	228857	0.629871	0.62401	0.635733	1
Major depression (MDD)	Surv~CCI+Sex+Age	UKB	14950	361001	0.584063	0.579435	0.588692	1
Major depression (MDD)	Surv~CCI+Sex+Age	UKB	14950	361001	0.578521	0.573856	0.583186	1
Major depression (MDD)	Surv~CCI+Sex+Age	EstB	4277	37956	0.580557	0.572182	0.588932	1
Major depression (MDD)	Surv~CCI+Sex+Age	EstB	4277	37956	0.568154	0.55983	0.576477	1
Major depression (MDD)	Surv~CCI+Sex+Age	Meta-analysis	27050	627814	0.598951	0.566348	0.631554	3
Major depression (MDD)	Surv~Edu+Sex+Age	FinnGen	7823	228857	0.634147	0.62816	0.640134	1
Major depression (MDD)	Surv~Edu+Sex+Age	UKB	11296	300268	0.559508	0.554296	0.564719	1
Major depression (MDD)	Surv~Edu+Sex+Age	EstB	4242	37599	0.566289	0.557915	0.574663	1
Major depression (MDD)	Surv~Edu+Sex+Age	Meta-analysis	23361	566724	0.586671	0.53992	0.633423	3
Major depression (MDD)	Surv~PRS	FinnGen	7823	228857	0.557399	0.551065	0.563733	1
Major depression (MDD)	Surv~PRS	EstB	4277	37956	0.537426	0.528869	0.545982	1
Major depression (MDD)	Surv~PRS	Meta-analysis	12100	266813	0.547628	0.528059	0.567197	2
Major depression (MDD)	Surv~PRS+Sex+Age+PCs	FinnGen	7823	228857	0.641074	0.635204	0.646943	1
Major depression (MDD)	Surv~PRS+Sex+Age+PCs	EstB	4277	37956	0.586084	0.577786	0.594382	1
Major depression (MDD)	Surv~PRS+Sex+Age+PCs	Meta-analysis	12100	266813	0.61366	0.559771	0.66755	2
Major depression (MDD)	Surv~PheRS	FinnGen	7823	228857	0.626041	0.619663	0.632418	1
Major depression (MDD)	Surv~PheRS	UKB	14950	361001	0.644196	0.639408	0.648983	1
Major depression (MDD)	Surv~PheRS	EstB	4277	37956	0.594604	0.585855	0.603354	1
Major depression (MDD)	Surv~PheRS	Meta-analysis	27050	627814	0.621803	0.593499	0.650106	3
Major depression (MDD)	Surv~PheRS(PCs removed)+PRS+Sex+Age+PCs	FinnGen	7823	228857	0.681583	0.675738	0.687428	1
Major depression (MDD)	Surv~PheRS(PCs removed)+PRS+Sex+Age+PCs	EstB	4277	37956	0.625214	0.616953	0.633475	1
Major depression (MDD)	Surv~PheRS(PCs removed)+PRS+Sex+Age+PCs	Meta-analysis	12100	266813	0.653477	0.598236	0.708719	2
Major depression (MDD)	Surv~PheRS(PCs removed)+Sex+Age+PCs	FinnGen	7823	228857	0.67453	0.668667	0.680393	1
Major depression (MDD)	Surv~PheRS(PCs removed)+Sex+Age+PCs	UKB	14950	361001	0.65854	0.653897	0.663184	1
Major depression (MDD)	Surv~PheRS(PCs removed)+Sex+Age+PCs	EstB	4277	37956	0.620654	0.612366	0.628942	1
Major depression (MDD)	Surv~PheRS(PCs removed)+Sex+Age+PCs	Meta-analysis	27050	627814	0.651371	0.620202	0.68254	3
Major depression (MDD)	Surv~PheRS+Sex+Age	FinnGen	7823	228857	0.672692	0.66681	0.678574	1
Major depression (MDD)	Surv~PheRS+Sex+Age	UKB	14950	361001	0.654787	0.65011	0.659465	1
Major depression (MDD)	Surv~PheRS+Sex+Age	EstB	4277	37956	0.617152	0.608822	0.625482	1
Major depression (MDD)	Surv~PheRS+Sex+Age	Meta-analysis	27050	627814	0.648337	0.616395	0.680278	3
Major depression (MDD)	Surv~Sex+Age	FinnGen	7823	228857	0.626874	0.621041	0.632708	1
Major depression (MDD)	Surv~Sex+Age	UKB	14950	361001	0.547426	0.54287	0.551981	1
Major depression (MDD)	Surv~Sex+Age	EstB	4277	37956	0.557445	0.549228	0.565663	1
Major depression (MDD)	Surv~Sex+Age	Meta-analysis	27050	627814	0.577261	0.528255	0.626267	3
Major depression (MDD)	Surv~Sex+Age+PCs	FinnGen	7823	228857	0.630014	0.624195	0.635833	1
Major depression (MDD)	Surv~Sex+Age+PCs	EstB	4277	37956	0.576698	0.568429	0.584968	1
Major depression (MDD)	Surv~Sex+Age+PCs	Meta-analysis	12100	266813	0.603441	0.551191	0.65569	2
Coronary heart disease (CHD)	Surv~CCI+Edu+PheRS+Sex+Age	FinnGen	8402	237873	0.75599	0.751381	0.760598	1
Coronary heart disease (CHD)	Surv~CCI+Edu+PheRS+Sex+Age	FinnGen	8402	237873	0.75547	0.750861	0.760078	1
Coronary heart disease (CHD)	Surv~CCI+Edu+PheRS+Sex+Age	UKB	14237	290638	0.720212	0.716322	0.724102	1
Coronary heart disease (CHD)	Surv~CCI+Edu+PheRS+Sex+Age	UKB	14237	290638	0.720227	0.716337	0.724116	1
Coronary heart disease (CHD)	Surv~CCI+Edu+PheRS+Sex+Age	EstB	1949	47652	0.787297	0.778224	0.79637	1
Coronary heart disease (CHD)	Surv~CCI+Edu+PheRS+Sex+Age	Meta-analysis	24588	576163	0.754329	0.716411	0.792247	3
Coronary heart disease (CHD)	Surv~CCI+Edu+Sex+Age	FinnGen	8402	237873	0.746259	0.741551	0.750966	1
Coronary heart disease (CHD)	Surv~CCI+Edu+Sex+Age	FinnGen	8402	237873	0.742297	0.737564	0.747031	1
Coronary heart disease (CHD)	Surv~CCI+Edu+Sex+Age	UKB	14237	290638	0.701394	0.697354	0.705433	1
Coronary heart disease (CHD)	Surv~CCI+Edu+Sex+Age	UKB	14237	290638	0.702327	0.698304	0.706351	1
Coronary heart disease (CHD)	Surv~CCI+Edu+Sex+Age	EstB	1949	47652	0.782816	0.773604	0.792028	1
Coronary heart disease (CHD)	Surv~CCI+Edu+Sex+Age	Meta-analysis	24588	576163	0.743348	0.69725	0.789446	3
Coronary heart disease (CHD)	Surv~CCI+Edu+Sex+Age	Meta-analysis	22639	528511	0.722292	0.683121	0.761463	2
Coronary heart disease (CHD)	Surv~CCI+EduPheRS(PCs removed)+PRS+Sex+Age+PCs	FinnGen	8402	237873	0.774068	0.769551	0.778585	1
Coronary heart disease (CHD)	Surv~CCI+EduPheRS(PCs removed)+PRS+Sex+Age+PCs	EstB	1949	47652	0.794494	0.785523	0.803464	1
Coronary heart disease (CHD)	Surv~CCI+Sex+Age	FinnGen	8402	237873	0.741728	0.736954	0.746502	1
Coronary heart disease (CHD)	Surv~CCI+Sex+Age	FinnGen	8402	237873	0.737266	0.732462	0.742071	1
Coronary heart disease (CHD)	Surv~CCI+Sex+Age	UKB	19230	346306	0.695403	0.691915	0.698891	1
Coronary heart disease (CHD)	Surv~CCI+Sex+Age	UKB	19230	346306	0.696308	0.692833	0.699783	1
Coronary heart disease (CHD)	Surv~CCI+Sex+Age	EstB	1972	48053	0.780651	0.771472	0.78983	1
Coronary heart disease (CHD)	Surv~CCI+Sex+Age	EstB	1972	48053	0.777527	0.768257	0.786797	1
Coronary heart disease (CHD)	Surv~CCI+Sex+Age	Meta-analysis	29604	632232	0.739117	0.690867	0.787368	3
Coronary heart disease (CHD)	Surv~Edu+Sex+Age	FinnGen	8402	237873	0.736834	0.732034	0.741635	1
Coronary heart disease (CHD)	Surv~Edu+Sex+Age	UKB	14237	290638	0.697702	0.693636	0.701769	1
Coronary heart disease (CHD)	Surv~Edu+Sex+Age	EstB	1949	47652	0.775889	0.766532	0.785245	1
Coronary heart disease (CHD)	Surv~Edu+Sex+Age	Meta-analysis	24588	576163	0.736651	0.692486	0.780816	3
Coronary heart disease (CHD)	Surv~PRS	FinnGen	8402	237873	0.604152	0.598159	0.610144	1
Coronary heart disease (CHD)	Surv~PRS	EstB	1972	48053	0.555289	0.542507	0.56807	1
Coronary heart disease (CHD)	Surv~PRS	Meta-analysis	10374	285926	0.58006	0.532178	0.627941	2
Coronary heart disease (CHD)	Surv~PRS+Sex+Age+PCs	FinnGen	8402	237873	0.753618	0.748819	0.758417	1
Coronary heart disease (CHD)	Surv~PRS+Sex+Age+PCs	EstB	1972	48053	0.783113	0.773942	0.792284	1
Coronary heart disease (CHD)	Surv~PRS+Sex+Age+PCs	Meta-analysis	10374	285926	0.768096	0.739196	0.796997	2
Coronary heart disease (CHD)	Surv~PheRS	FinnGen	8402	237873	0.598429	0.59234	0.604518	1
Coronary heart disease (CHD)	Surv~PheRS	UKB	19230	346306	0.597062	0.593003	0.601121	1
Coronary heart disease (CHD)	Surv~PheRS	EstB	1972	48053	0.601025	0.588004	0.614046	1
Coronary heart disease (CHD)	Surv~PheRS	Meta-analysis	29604	632232	0.597706	0.594437	0.600975	3
Coronary heart disease (CHD)	Surv~PheRS(PCs removed)+PRS+Sex+Age+PCs	FinnGen	8402	237873	0.770893	0.766317	0.775468	1
Coronary heart disease (CHD)	Surv~PheRS(PCs removed)+PRS+Sex+Age+PCs	EstB	1972	48053	0.790411	0.781407	0.799414	1
Coronary heart disease (CHD)	Surv~PheRS(PCs removed)+PRS+Sex+Age+PCs	Meta-analysis	10374	285926	0.780251	0.761139	0.799362	2
Coronary heart disease (CHD)	Surv~PheRS(PCs removed)+Sex+Age+PCs	FinnGen	8402	237873	0.754211	0.749548	0.758874	1
Coronary heart disease (CHD)	Surv~PheRS(PCs removed)+Sex+Age+PCs	UKB	19230	346306	0.718177	0.714823	0.72153	1
Coronary heart disease (CHD)	Surv~PheRS(PCs removed)+Sex+Age+PCs	EstB	1972	48053	0.786967	0.777975	0.795959	1
Coronary heart disease (CHD)	Surv~PheRS(PCs removed)+Sex+Age+PCs	Meta-analysis	29604	632232	0.752945	0.714068	0.791821	3
Coronary heart disease (CHD)	Surv~PheRS+Sex+Age	FinnGen	8402	237873	0.751701	0.747033	0.756368	1
Coronary heart disease (CHD)	Surv~PheRS+Sex+Age	UKB	19230	346306	0.716196	0.712833	0.719559	1
Coronary heart disease (CHD)	Surv~PheRS+Sex+Age	EstB	1972	48053	0.782686	0.773581	0.79179	1
Coronary heart disease (CHD)	Surv~PheRS+Sex+Age	Meta-analysis	29604	632232	0.750011	0.712422	0.787599	3
Coronary heart disease (CHD)	Surv~Sex+Age	FinnGen	8402	237873	0.731332	0.726457	0.736207	1
Coronary heart disease (CHD)	Surv~Sex+Age	UKB	19230	346306	0.690575	0.68706	0.694089	1
Coronary heart disease (CHD)	Surv~Sex+Age	EstB	1972	48053	0.773087	0.763742	0.782431	1
Coronary heart disease (CHD)	Surv~Sex+Age	Meta-analysis	29604	632232	0.731506	0.684884	0.778129	3
Coronary heart disease (CHD)	Surv~Sex+Age+PCs	FinnGen	8402	237873	0.734379	0.729503	0.739254	1
Coronary heart disease (CHD)	Surv~Sex+Age+PCs	EstB	1972	48053	0.779325	0.770134	0.788517	1
Coronary heart disease (CHD)	Surv~Sex+Age+PCs	Meta-analysis	10374	285926	0.756676	0.71263	0.800723	2
Atrial fibrillation (AF)	Surv~CCI+Edu+PheRS+Sex+Age	FinnGen	12167	233632	0.760042	0.756177	0.763907	1
Atrial fibrillation (AF)	Surv~CCI+Edu+PheRS+Sex+Age	FinnGen	12167	233632	0.760002	0.756136	0.763867	1
Atrial fibrillation (AF)	Surv~CCI+Edu+PheRS+Sex+Age	UKB	10851	299567	0.748117	0.743895	0.752338	1
Atrial fibrillation (AF)	Surv~CCI+Edu+PheRS+Sex+Age	UKB	10851	299567	0.748132	0.743912	0.752352	1
Atrial fibrillation (AF)	Surv~CCI+Edu+PheRS+Sex+Age	EstB	1648	49412	0.798502	0.7884	0.808605	1
Atrial fibrillation (AF)	Surv~CCI+Edu+PheRS+Sex+Age	Meta-analysis	24666	582611	0.768569	0.73907	0.798068	3
Atrial fibrillation (AF)	Surv~CCI+Edu+Sex+Age	FinnGen	12167	233632	0.751261	0.747373	0.75515	1
Atrial fibrillation (AF)	Surv~CCI+Edu+Sex+Age	FinnGen	12167	233632	0.750276	0.746385	0.754168	1
Atrial fibrillation (AF)	Surv~CCI+Edu+Sex+Age	UKB	10851	299567	0.735415	0.731137	0.739693	1
Atrial fibrillation (AF)	Surv~CCI+Edu+Sex+Age	UKB	10851	299567	0.735098	0.730831	0.739365	1
Atrial fibrillation (AF)	Surv~CCI+Edu+Sex+Age	EstB	1648	49412	0.790034	0.779785	0.800283	1
Atrial fibrillation (AF)	Surv~CCI+Edu+Sex+Age	Meta-analysis	24666	582611	0.758602	0.727074	0.79013	3
Atrial fibrillation (AF)	Surv~CCI+Edu+Sex+Age	Meta-analysis	23018	533199	0.742713	0.727838	0.757588	2
Atrial fibrillation (AF)	Surv~CCI+EduPheRS(PCs removed)+PRS+Sex+Age+PCs	FinnGen	12167	233632	0.789212	0.78554	0.792884	1
Atrial fibrillation (AF)	Surv~CCI+EduPheRS(PCs removed)+PRS+Sex+Age+PCs	EstB	1648	49412	0.818555	0.808963	0.828146	1
Atrial fibrillation (AF)	Surv~CCI+Sex+Age	FinnGen	12167	233632	0.75073	0.746828	0.754631	1
Atrial fibrillation (AF)	Surv~CCI+Sex+Age	FinnGen	12167	233632	0.749637	0.745733	0.753541	1
Atrial fibrillation (AF)	Surv~CCI+Sex+Age	UKB	14643	359590	0.729532	0.725821	0.733244	1
Atrial fibrillation (AF)	Surv~CCI+Sex+Age	UKB	14643	359590	0.728861	0.725152	0.73257	1
Atrial fibrillation (AF)	Surv~CCI+Sex+Age	EstB	1673	49819	0.788663	0.778474	0.798853	1
Atrial fibrillation (AF)	Surv~CCI+Sex+Age	EstB	1673	49819	0.786783	0.776563	0.797002	1
Atrial fibrillation (AF)	Surv~CCI+Sex+Age	Meta-analysis	28483	643041	0.756026	0.722346	0.789706	3
Atrial fibrillation (AF)	Surv~Edu+Sex+Age	FinnGen	12167	233632	0.748667	0.744775	0.752559	1
Atrial fibrillation (AF)	Surv~Edu+Sex+Age	UKB	10851	299567	0.730936	0.726632	0.735239	1
Atrial fibrillation (AF)	Surv~Edu+Sex+Age	EstB	1648	49412	0.784714	0.774368	0.79506	1
Atrial fibrillation (AF)	Surv~Edu+Sex+Age	Meta-analysis	24666	582611	0.754462	0.723719	0.785205	3
Atrial fibrillation (AF)	Surv~PRS	FinnGen	12167	233632	0.631289	0.626329	0.63625	1
Atrial fibrillation (AF)	Surv~PRS	EstB	1673	49819	0.622829	0.609436	0.636222	1
Atrial fibrillation (AF)	Surv~PRS	Meta-analysis	13840	283451	0.62944	0.622586	0.636293	2
Atrial fibrillation (AF)	Surv~PRS+Sex+Age+PCs	FinnGen	12167	233632	0.778866	0.775138	0.782594	1
Atrial fibrillation (AF)	Surv~PRS+Sex+Age+PCs	EstB	1673	49819	0.804565	0.794733	0.814396	1
Atrial fibrillation (AF)	Surv~PRS+Sex+Age+PCs	Meta-analysis	13840	283451	0.791296	0.766125	0.816468	2
Atrial fibrillation (AF)	Surv~PheRS	FinnGen	12167	233632	0.597734	0.592612	0.602857	1
Atrial fibrillation (AF)	Surv~PheRS	UKB	14643	359590	0.618183	0.613662	0.622704	1
Atrial fibrillation (AF)	Surv~PheRS	EstB	1673	49819	0.625296	0.611	0.639592	1
Atrial fibrillation (AF)	Surv~PheRS	Meta-analysis	28483	643041	0.612951	0.59676	0.629142	3
Atrial fibrillation (AF)	Surv~PheRS(PCs removed)+PRS+Sex+Age+PCs	FinnGen	12167	233632	0.788942	0.785264	0.792621	1
Atrial fibrillation (AF)	Surv~PheRS(PCs removed)+PRS+Sex+Age+PCs	EstB	1673	49819	0.81527	0.805675	0.824865	1
Atrial fibrillation (AF)	Surv~PheRS(PCs removed)+PRS+Sex+Age+PCs	Meta-analysis	13840	283451	0.801718	0.775928	0.827508	2
Atrial fibrillation (AF)	Surv~PheRS(PCs removed)+Sex+Age+PCs	FinnGen	12167	233632	0.760737	0.756871	0.764603	1
Atrial fibrillation (AF)	Surv~PheRS(PCs removed)+Sex+Age+PCs	UKB	14643	359590	0.744388	0.740728	0.748048	1
Atrial fibrillation (AF)	Surv~PheRS(PCs removed)+Sex+Age+PCs	EstB	1673	49819	0.795997	0.785946	0.806048	1
Atrial fibrillation (AF)	Surv~PheRS(PCs removed)+Sex+Age+PCs	Meta-analysis	28483	643041	0.766723	0.737141	0.796306	3
Atrial fibrillation (AF)	Surv~PheRS+Sex+Age	FinnGen	12167	233632	0.75966	0.755787	0.763532	1
Atrial fibrillation (AF)	Surv~PheRS+Sex+Age	UKB	14643	359590	0.743183	0.739517	0.746849	1
Atrial fibrillation (AF)	Surv~PheRS+Sex+Age	EstB	1673	49819	0.795044	0.784928	0.805159	1
Atrial fibrillation (AF)	Surv~PheRS+Sex+Age	Meta-analysis	28483	643041	0.765642	0.735922	0.795362	3
Atrial fibrillation (AF)	Surv~Sex+Age	FinnGen	12167	233632	0.747931	0.744024	0.751837	1
Atrial fibrillation (AF)	Surv~Sex+Age	UKB	14643	359590	0.723639	0.7199	0.727377	1
Atrial fibrillation (AF)	Surv~Sex+Age	EstB	1673	49819	0.782476	0.772174	0.792777	1
Atrial fibrillation (AF)	Surv~Sex+Age	Meta-analysis	28483	643041	0.751063	0.717807	0.78432	3
Atrial fibrillation (AF)	Surv~Sex+Age+PCs	FinnGen	12167	233632	0.749215	0.745319	0.753111	1
Atrial fibrillation (AF)	Surv~Sex+Age+PCs	EstB	1673	49819	0.783995	0.773751	0.794238	1
Atrial fibrillation (AF)	Surv~Sex+Age+PCs	Meta-analysis	13840	283451	0.766269	0.732191	0.800347	2
Gout	Surv~CCI+Edu+PheRS+Sex+Age	FinnGen	2570	251384	0.803152	0.795349	0.810955	1
Gout	Surv~CCI+Edu+PheRS+Sex+Age	FinnGen	2570	251384	0.802621	0.794806	0.810436	1
Gout	Surv~CCI+Edu+PheRS+Sex+Age	UKB	3216	312511	0.793648	0.78725	0.800046	1
Gout	Surv~CCI+Edu+PheRS+Sex+Age	UKB	3216	312511	0.793595	0.787191	0.799999	1
Gout	Surv~CCI+Edu+PheRS+Sex+Age	EstB	1891	48997	0.762914	0.752789	0.773039	1
Gout	Surv~CCI+Edu+PheRS+Sex+Age	Meta-analysis	7677	612892	0.786795	0.763248	0.810341	3
Gout	Surv~CCI+Edu+Sex+Age	FinnGen	2570	251384	0.771287	0.763056	0.779517	1
Gout	Surv~CCI+Edu+Sex+Age	FinnGen	2570	251384	0.764811	0.756502	0.77312	1
Gout	Surv~CCI+Edu+Sex+Age	UKB	3216	312511	0.777949	0.771332	0.784566	1
Gout	Surv~CCI+Edu+Sex+Age	UKB	3216	312511	0.776863	0.770265	0.783461	1
Gout	Surv~CCI+Edu+Sex+Age	EstB	1891	48997	0.727536	0.717156	0.737917	1
Gout	Surv~CCI+Edu+Sex+Age	Meta-analysis	7677	612892	0.759123	0.728297	0.78995	3
Gout	Surv~CCI+Edu+Sex+Age	Meta-analysis	5786	563895	0.771112	0.759314	0.782911	2
Gout	Surv~CCI+EduPheRS(PCs removed)+PRS+Sex+Age+PCs	FinnGen	2570	251384	0.820996	0.813321	0.828671	1
Gout	Surv~CCI+EduPheRS(PCs removed)+PRS+Sex+Age+PCs	EstB	1891	48997	0.786996	0.777449	0.796543	1
Gout	Surv~CCI+Sex+Age	FinnGen	2570	251384	0.768912	0.760574	0.777251	1
Gout	Surv~CCI+Sex+Age	FinnGen	2570	251384	0.761917	0.75349	0.770345	1
Gout	Surv~CCI+Sex+Age	UKB	4378	376851	0.772466	0.766636	0.778295	1
Gout	Surv~CCI+Sex+Age	UKB	4378	376851	0.771667	0.765843	0.777492	1
Gout	Surv~CCI+Sex+Age	EstB	1915	49433	0.72323	0.712798	0.733661	1
Gout	Surv~CCI+Sex+Age	EstB	1915	49433	0.71789	0.707394	0.728386	1
Gout	Surv~CCI+Sex+Age	Meta-analysis	8863	677668	0.755086	0.724203	0.785969	3
Gout	Surv~Edu+Sex+Age	FinnGen	2570	251384	0.749415	0.740879	0.757952	1
Gout	Surv~Edu+Sex+Age	UKB	3216	312511	0.771603	0.76486	0.778347	1
Gout	Surv~Edu+Sex+Age	EstB	1891	48997	0.714488	0.703924	0.725052	1
Gout	Surv~Edu+Sex+Age	Meta-analysis	7677	612892	0.745369	0.712855	0.777884	3
Gout	Surv~PRS	FinnGen	2570	251384	0.623277	0.612389	0.634166	1
Gout	Surv~PRS	UKB	4372	376113	0.647582	0.639592	0.655572	1
Gout	Surv~PRS	EstB	1915	49433	0.623541	0.611088	0.635994	1
Gout	Surv~PRS	Meta-analysis	8857	676930	0.63197	0.6157	0.64824	3
Gout	Surv~PRS+Sex+Age+PCs	FinnGen	2570	251384	0.772224	0.763617	0.780831	1
Gout	Surv~PRS+Sex+Age+PCs	UKB	4372	376113	0.796747	0.790906	0.802587	1
Gout	Surv~PRS+Sex+Age+PCs	EstB	1915	49433	0.74267	0.732521	0.752819	1
Gout	Surv~PRS+Sex+Age+PCs	Meta-analysis	8857	676930	0.770766	0.740129	0.801404	3
Gout	Surv~PheRS	FinnGen	2570	251384	0.681203	0.669661	0.692746	1
Gout	Surv~PheRS	UKB	4378	376851	0.639042	0.630815	0.647269	1
Gout	Surv~PheRS	EstB	1915	49433	0.665543	0.652485	0.678601	1
Gout	Surv~PheRS	Meta-analysis	8863	677668	0.66162	0.637134	0.686106	3
Gout	Surv~PheRS(PCs removed)+PRS+Sex+Age+PCs	FinnGen	2570	251384	0.818286	0.810506	0.826067	1
Gout	Surv~PheRS(PCs removed)+PRS+Sex+Age+PCs	UKB	4385	427041	0.821533	0.816053	0.827014	1
Gout	Surv~PheRS(PCs removed)+PRS+Sex+Age+PCs	EstB	1915	49433	0.782565	0.772922	0.792208	1
Gout	Surv~PheRS(PCs removed)+PRS+Sex+Age+PCs	Meta-analysis	8870	727858	0.807694	0.783423	0.831964	3
Gout	Surv~PheRS(PCs removed)+Sex+Age+PCs	FinnGen	2570	251384	0.802365	0.794446	0.810285	1
Gout	Surv~PheRS(PCs removed)+Sex+Age+PCs	UKB	4378	376851	0.790078	0.784462	0.795694	1
Gout	Surv~PheRS(PCs removed)+Sex+Age+PCs	EstB	1915	49433	0.760477	0.7503	0.770654	1
Gout	Surv~PheRS(PCs removed)+Sex+Age+PCs	Meta-analysis	8863	677668	0.784525	0.76045	0.8086	3
Gout	Surv~PheRS+Sex+Age	FinnGen	2570	251384	0.799801	0.791879	0.807724	1
Gout	Surv~PheRS+Sex+Age	UKB	4378	376851	0.789372	0.783745	0.795	1
Gout	Surv~PheRS+Sex+Age	EstB	1915	49433	0.758651	0.748405	0.768896	1
Gout	Surv~PheRS+Sex+Age	Meta-analysis	8863	677668	0.782842	0.758935	0.80675	3
Gout	Surv~Sex+Age	FinnGen	2570	251384	0.745741	0.737047	0.754435	1
Gout	Surv~Sex+Age	UKB	4378	376851	0.764162	0.758207	0.770117	1
Gout	Surv~Sex+Age	EstB	1915	49433	0.708713	0.698099	0.719327	1
Gout	Surv~Sex+Age	Meta-analysis	8863	677668	0.739771	0.707897	0.771646	3
Gout	Surv~Sex+Age+PCs	FinnGen	2570	251384	0.749648	0.740946	0.75835	1
Gout	Surv~Sex+Age+PCs	UKB	4372	376113	0.765273	0.759332	0.771214	1
Gout	Surv~Sex+Age+PCs	EstB	1915	49433	0.713175	0.702686	0.723664	1
Gout	Surv~Sex+Age+PCs	Meta-analysis	8857	676930	0.742934	0.712774	0.773093	3
Colorectal cancer	Surv~CCI+Edu+PheRS+Sex+Age	FinnGen	2419	250515	0.706399	0.696795	0.716002	1
Colorectal cancer	Surv~CCI+Edu+PheRS+Sex+Age	FinnGen	2419	250515	0.706397	0.696793	0.716001	1
Colorectal cancer	Surv~CCI+Edu+PheRS+Sex+Age	UKB	2955	313713	0.675587	0.6663	0.684874	1
Colorectal cancer	Surv~CCI+Edu+PheRS+Sex+Age	UKB	2955	313713	0.675451	0.666158	0.684744	1
Colorectal cancer	Surv~CCI+Edu+PheRS+Sex+Age	EstB	246	51779	0.798019	0.771938	0.824099	1
Colorectal cancer	Surv~CCI+Edu+PheRS+Sex+Age	Meta-analysis	5620	616007	0.725755	0.654514	0.796996	3
Colorectal cancer	Surv~CCI+Edu+Sex+Age	FinnGen	2419	250515	0.696412	0.686672	0.706152	1
Colorectal cancer	Surv~CCI+Edu+Sex+Age	FinnGen	2419	250515	0.696271	0.686534	0.706007	1
Colorectal cancer	Surv~CCI+Edu+Sex+Age	UKB	2955	313713	0.662238	0.652899	0.671577	1
Colorectal cancer	Surv~CCI+Edu+Sex+Age	UKB	2955	313713	0.660849	0.651518	0.67018	1
Colorectal cancer	Surv~CCI+Edu+Sex+Age	EstB	246	51779	0.798263	0.772434	0.824093	1
Colorectal cancer	Surv~CCI+Edu+Sex+Age	Meta-analysis	5620	616007	0.718171	0.638813	0.79753	3
Colorectal cancer	Surv~CCI+Edu+Sex+Age	Meta-analysis	5374	564228	0.678532	0.643819	0.713244	2
Colorectal cancer	Surv~CCI+EduPheRS(PCs removed)+PRS+Sex+Age+PCs	FinnGen	2419	250515	0.740206	0.730934	0.749478	1
Colorectal cancer	Surv~CCI+EduPheRS(PCs removed)+PRS+Sex+Age+PCs	EstB	246	51779	0.814795	0.790099	0.839492	1
Colorectal cancer	Surv~CCI+Sex+Age	FinnGen	2419	250515	0.696416	0.686677	0.706154	1
Colorectal cancer	Surv~CCI+Sex+Age	FinnGen	2419	250515	0.696266	0.686531	0.706	1
Colorectal cancer	Surv~CCI+Sex+Age	UKB	3745	378877	0.659006	0.650685	0.667326	1
Colorectal cancer	Surv~CCI+Sex+Age	UKB	3745	378877	0.657249	0.648957	0.66554	1
Colorectal cancer	Surv~CCI+Sex+Age	EstB	249	52217	0.79764	0.772155	0.823125	1
Colorectal cancer	Surv~CCI+Sex+Age	EstB	249	52217	0.796321	0.770568	0.822075	1
Colorectal cancer	Surv~CCI+Sex+Age	Meta-analysis	6413	681609	0.716908	0.636415	0.797402	3
Colorectal cancer	Surv~Edu+Sex+Age	FinnGen	2419	250515	0.696164	0.686424	0.705905	1
Colorectal cancer	Surv~Edu+Sex+Age	UKB	2955	313713	0.660276	0.650958	0.669594	1
Colorectal cancer	Surv~Edu+Sex+Age	EstB	246	51779	0.791292	0.764817	0.817768	1
Colorectal cancer	Surv~Edu+Sex+Age	Meta-analysis	5620	616007	0.71503	0.63919	0.79087	3
Colorectal cancer	Surv~PRS	FinnGen	2419	250515	0.624585	0.613556	0.635614	1
Colorectal cancer	Surv~PRS	EstB	249	52217	0.605107	0.570162	0.640052	1
Colorectal cancer	Surv~PRS	Meta-analysis	2668	302732	0.622193	0.609664	0.634723	2
Colorectal cancer	Surv~PRS+Sex+Age+PCs	FinnGen	2419	250515	0.732062	0.722615	0.741509	1
Colorectal cancer	Surv~PRS+Sex+Age+PCs	EstB	249	52217	0.807349	0.782525	0.832174	1
Colorectal cancer	Surv~PRS+Sex+Age+PCs	Meta-analysis	2668	302732	0.768795	0.695034	0.842555	2
Colorectal cancer	Surv~PheRS	FinnGen	2419	250515	0.596605	0.585245	0.607965	1
Colorectal cancer	Surv~PheRS	UKB	3745	378877	0.558562	0.549249	0.567876	1
Colorectal cancer	Surv~PheRS	EstB	249	52217	0.50801	0.466383	0.549637	1
Colorectal cancer	Surv~PheRS	Meta-analysis	6413	681609	0.557722	0.510029	0.605415	3
Colorectal cancer	Surv~PheRS(PCs removed)+PRS+Sex+Age+PCs	FinnGen	2419	250515	0.74019	0.730918	0.749463	1
Colorectal cancer	Surv~PheRS(PCs removed)+PRS+Sex+Age+PCs	EstB	249	52217	0.807962	0.782979	0.832946	1
Colorectal cancer	Surv~PheRS(PCs removed)+PRS+Sex+Age+PCs	Meta-analysis	2668	302732	0.773043	0.706657	0.839429	2
Colorectal cancer	Surv~PheRS(PCs removed)+Sex+Age+PCs	FinnGen	2419	250515	0.709943	0.700356	0.71953	1
Colorectal cancer	Surv~PheRS(PCs removed)+Sex+Age+PCs	UKB	3745	378877	0.676617	0.668372	0.684863	1
Colorectal cancer	Surv~PheRS(PCs removed)+Sex+Age+PCs	EstB	249	52217	0.7976	0.77207	0.823131	1
Colorectal cancer	Surv~PheRS(PCs removed)+Sex+Age+PCs	Meta-analysis	6413	681609	0.727153	0.657211	0.797095	3
Colorectal cancer	Surv~PheRS+Sex+Age	FinnGen	2419	250515	0.706379	0.69678	0.715979	1
Colorectal cancer	Surv~PheRS+Sex+Age	UKB	3745	378877	0.673728	0.665479	0.681976	1
Colorectal cancer	Surv~PheRS+Sex+Age	EstB	249	52217	0.79158	0.765329	0.81783	1
Colorectal cancer	Surv~PheRS+Sex+Age	Meta-analysis	6413	681609	0.72291	0.654904	0.790917	3
Colorectal cancer	Surv~Sex+Age	FinnGen	2419	250515	0.696178	0.686436	0.70592	1
Colorectal cancer	Surv~Sex+Age	UKB	3745	378877	0.656711	0.648434	0.664987	1
Colorectal cancer	Surv~Sex+Age	EstB	249	52217	0.790994	0.765023	0.816965	1
Colorectal cancer	Surv~Sex+Age	Meta-analysis	6413	681609	0.713787	0.63639	0.791184	3
Colorectal cancer	Surv~Sex+Age+PCs	FinnGen	2419	250515	0.700491	0.69076	0.710222	1
Colorectal cancer	Surv~Sex+Age+PCs	EstB	249	52217	0.79711	0.771826	0.822395	1
Colorectal cancer	Surv~Sex+Age+PCs	Meta-analysis	2668	302732	0.748067	0.653391	0.842743	2
Lung cancer	Surv~CCI+Edu+PheRS+Sex+Age	FinnGen	825	165472	0.761246	0.746555	0.775938	1
Lung cancer	Surv~CCI+Edu+PheRS+Sex+Age	FinnGen	825	165472	0.760916	0.746187	0.775646	1
Lung cancer	Surv~CCI+Edu+PheRS+Sex+Age	UKB	1813	316792	0.743754	0.732696	0.754812	1
Lung cancer	Surv~CCI+Edu+PheRS+Sex+Age	UKB	1813	316792	0.74276	0.731617	0.753903	1
Lung cancer	Surv~CCI+Edu+PheRS+Sex+Age	EstB	134	51983	0.847278	0.817705	0.87685	1
Lung cancer	Surv~CCI+Edu+PheRS+Sex+Age	Meta-analysis	2772	534247	0.782786	0.721274	0.844298	3
Lung cancer	Surv~CCI+Edu+Sex+Age	FinnGen	825	165472	0.75099	0.736501	0.765479	1
Lung cancer	Surv~CCI+Edu+Sex+Age	FinnGen	825	165472	0.74916	0.734675	0.763644	1
Lung cancer	Surv~CCI+Edu+Sex+Age	UKB	1813	316792	0.698418	0.687305	0.709532	1
Lung cancer	Surv~CCI+Edu+Sex+Age	UKB	1813	316792	0.691246	0.680215	0.702276	1
Lung cancer	Surv~CCI+Edu+Sex+Age	EstB	134	51983	0.837783	0.805384	0.870181	1
Lung cancer	Surv~CCI+Edu+Sex+Age	Meta-analysis	2772	534247	0.761183	0.682378	0.839988	3
Lung cancer	Surv~CCI+Edu+Sex+Age	Meta-analysis	2638	482264	0.720005	0.66325	0.776759	2
Lung cancer	Surv~CCI+EduPheRS(PCs removed)+PRS+Sex+Age+PCs	FinnGen	825	165472	0.776081	0.761686	0.790475	1
Lung cancer	Surv~CCI+EduPheRS(PCs removed)+PRS+Sex+Age+PCs	EstB	134	51983	0.855018	0.825702	0.884334	1
Lung cancer	Surv~CCI+Sex+Age	FinnGen	825	165472	0.740882	0.726094	0.755669	1
Lung cancer	Surv~CCI+Sex+Age	FinnGen	825	165472	0.738461	0.723697	0.753226	1
Lung cancer	Surv~CCI+Sex+Age	UKB	2864	382516	0.704446	0.695659	0.713233	1
Lung cancer	Surv~CCI+Sex+Age	UKB	2864	382516	0.696878	0.688185	0.705571	1
Lung cancer	Surv~CCI+Sex+Age	EstB	138	52475	0.832251	0.800105	0.864397	1
Lung cancer	Surv~CCI+Sex+Age	EstB	138	52475	0.832698	0.799978	0.865419	1
Lung cancer	Surv~CCI+Sex+Age	Meta-analysis	3827	600463	0.75783	0.68438	0.83128	3
Lung cancer	Surv~Edu+Sex+Age	FinnGen	825	165472	0.747832	0.733281	0.762382	1
Lung cancer	Surv~Edu+Sex+Age	UKB	1813	316792	0.678361	0.667361	0.68936	1
Lung cancer	Surv~Edu+Sex+Age	EstB	134	51983	0.825713	0.793994	0.857433	1
Lung cancer	Surv~Edu+Sex+Age	Meta-analysis	2772	534247	0.749577	0.666702	0.832452	3
Lung cancer	Surv~PRS	FinnGen	825	165472	0.572675	0.553328	0.592023	1
Lung cancer	Surv~PRS	EstB	138	52475	0.554133	0.506574	0.601693	1
Lung cancer	Surv~PRS	Meta-analysis	963	217947	0.570043	0.552121	0.587964	2
Lung cancer	Surv~PRS+Sex+Age+PCs	FinnGen	825	165472	0.755793	0.741302	0.770283	1
Lung cancer	Surv~PRS+Sex+Age+PCs	EstB	138	52475	0.820273	0.788278	0.852268	1
Lung cancer	Surv~PRS+Sex+Age+PCs	Meta-analysis	963	217947	0.78639	0.723282	0.849499	2
Lung cancer	Surv~PheRS	FinnGen	825	165472	0.601429	0.581759	0.621098	1
Lung cancer	Surv~PheRS	UKB	2864	382516	0.593937	0.580731	0.607143	1
Lung cancer	Surv~PheRS	EstB	138	52475	0.656383	0.607339	0.705428	1
Lung cancer	Surv~PheRS	Meta-analysis	3827	600463	0.609137	0.580313	0.637962	3
Lung cancer	Surv~PheRS(PCs removed)+PRS+Sex+Age+PCs	FinnGen	825	165472	0.769525	0.754778	0.784273	1
Lung cancer	Surv~PheRS(PCs removed)+PRS+Sex+Age+PCs	EstB	138	52475	0.834551	0.80463	0.864472	1
Lung cancer	Surv~PheRS(PCs removed)+PRS+Sex+Age+PCs	Meta-analysis	963	217947	0.800681	0.737012	0.864351	2
Lung cancer	Surv~PheRS(PCs removed)+Sex+Age+PCs	FinnGen	825	165472	0.760163	0.745206	0.775119	1
Lung cancer	Surv~PheRS(PCs removed)+Sex+Age+PCs	UKB	2864	382516	0.754006	0.745355	0.762658	1
Lung cancer	Surv~PheRS(PCs removed)+Sex+Age+PCs	EstB	138	52475	0.834256	0.805021	0.863492	1
Lung cancer	Surv~PheRS(PCs removed)+Sex+Age+PCs	Meta-analysis	3827	600463	0.781156	0.732228	0.830084	3
Lung cancer	Surv~PheRS+Sex+Age	FinnGen	825	165472	0.753318	0.738289	0.768348	1
Lung cancer	Surv~PheRS+Sex+Age	UKB	2864	382516	0.750874	0.742188	0.759559	1
Lung cancer	Surv~PheRS+Sex+Age	EstB	138	52475	0.825368	0.794858	0.855879	1
Lung cancer	Surv~PheRS+Sex+Age	Meta-analysis	3827	600463	0.774585	0.728657	0.820513	3
Lung cancer	Surv~Sex+Age	FinnGen	825	165472	0.736652	0.721859	0.751445	1
Lung cancer	Surv~Sex+Age	UKB	2864	382516	0.682403	0.673762	0.691045	1
Lung cancer	Surv~Sex+Age	EstB	138	52475	0.813528	0.781551	0.845505	1
Lung cancer	Surv~Sex+Age	Meta-analysis	3827	600463	0.742896	0.669078	0.816714	3
Lung cancer	Surv~Sex+Age+PCs	FinnGen	825	165472	0.744413	0.729621	0.759204	1
Lung cancer	Surv~Sex+Age+PCs	EstB	138	52475	0.820333	0.788788	0.851878	1
Lung cancer	Surv~Sex+Age+PCs	Meta-analysis	963	217947	0.781042	0.706686	0.855398	2
Prostate cancer	Surv~CCI+Edu+PheRS+Sex+Age	FinnGen	4698	101721	0.746318	0.740776	0.751859	1
Prostate cancer	Surv~CCI+Edu+PheRS+Sex+Age	FinnGen	4698	101721	0.746426	0.740886	0.751967	1
Prostate cancer	Surv~CCI+Edu+PheRS+Sex+Age	UKB	5015	133185	0.707025	0.700791	0.713259	1
Prostate cancer	Surv~CCI+Edu+PheRS+Sex+Age	UKB	5015	133185	0.70706	0.700817	0.713303	1
Prostate cancer	Surv~CCI+Edu+PheRS+Sex+Age	EstB	418	16328	0.816404	0.800933	0.831875	1
Prostate cancer	Surv~CCI+Edu+PheRS+Sex+Age	Meta-analysis	10131	251234	0.75624	0.693823	0.818656	3
Prostate cancer	Surv~CCI+Edu+Sex+Age	FinnGen	4698	101721	0.741585	0.736013	0.747157	1
Prostate cancer	Surv~CCI+Edu+Sex+Age	FinnGen	4698	101721	0.741271	0.735701	0.746842	1
Prostate cancer	Surv~CCI+Edu+Sex+Age	UKB	5015	133185	0.690634	0.684483	0.696785	1
Prostate cancer	Surv~CCI+Edu+Sex+Age	UKB	5015	133185	0.690583	0.684432	0.696734	1
Prostate cancer	Surv~CCI+Edu+Sex+Age	EstB	418	16328	0.816343	0.800865	0.83182	1
Prostate cancer	Surv~CCI+Edu+Sex+Age	Meta-analysis	10131	251234	0.749226	0.6779	0.820553	3
Prostate cancer	Surv~CCI+Edu+Sex+Age	Meta-analysis	9713	234906	0.715945	0.66627	0.765619	2
Prostate cancer	Surv~CCI+EduPheRS(PCs removed)+PRS+Sex+Age+PCs	FinnGen	4698	101721	0.798469	0.793214	0.803724	1
Prostate cancer	Surv~CCI+EduPheRS(PCs removed)+PRS+Sex+Age+PCs	EstB	418	16328	0.845554	0.830702	0.860407	1
Prostate cancer	Surv~CCI+Sex+Age	FinnGen	4698	101721	0.741512	0.735943	0.747082	1
Prostate cancer	Surv~CCI+Sex+Age	FinnGen	4698	101721	0.741105	0.735538	0.746672	1
Prostate cancer	Surv~CCI+Sex+Age	UKB	6255	161062	0.681353	0.675803	0.686903	1
Prostate cancer	Surv~CCI+Sex+Age	UKB	6255	161062	0.68143	0.675879	0.686982	1
Prostate cancer	Surv~CCI+Sex+Age	EstB	429	16473	0.817065	0.801711	0.83242	1
Prostate cancer	Surv~CCI+Sex+Age	EstB	429	16473	0.81698	0.801623	0.832336	1
Prostate cancer	Surv~CCI+Sex+Age	Meta-analysis	11382	279256	0.746372	0.669602	0.823143	3
Prostate cancer	Surv~Edu+Sex+Age	FinnGen	4698	101721	0.739516	0.733948	0.745084	1
Prostate cancer	Surv~Edu+Sex+Age	UKB	5015	133185	0.690417	0.684268	0.696567	1
Prostate cancer	Surv~Edu+Sex+Age	EstB	418	16328	0.816249	0.800791	0.831708	1
Prostate cancer	Surv~Edu+Sex+Age	Meta-analysis	10131	251234	0.748433	0.676897	0.819968	3
Prostate cancer	Surv~PRS	FinnGen	4698	101721	0.665044	0.657438	0.672649	1
Prostate cancer	Surv~PRS	UKB	6242	160717	0.657002	0.650348	0.663655	1
Prostate cancer	Surv~PRS	EstB	429	16473	0.653701	0.627965	0.679437	1
Prostate cancer	Surv~PRS	Meta-analysis	11369	278911	0.660285	0.653358	0.667211	3
Prostate cancer	Surv~PRS+Sex+Age+PCs	FinnGen	4698	101721	0.794864	0.789585	0.800143	1
Prostate cancer	Surv~PRS+Sex+Age+PCs	UKB	6242	160717	0.744963	0.739553	0.750373	1
Prostate cancer	Surv~PRS+Sex+Age+PCs	EstB	429	16473	0.845367	0.830628	0.860106	1
Prostate cancer	Surv~PRS+Sex+Age+PCs	Meta-analysis	11369	278911	0.794739	0.73812	0.851358	3
Prostate cancer	Surv~PheRS	FinnGen	4698	101721	0.603867	0.596056	0.611678	1
Prostate cancer	Surv~PheRS	UKB	6255	161062	0.573289	0.566117	0.580462	1
Prostate cancer	Surv~PheRS	EstB	429	16473	0.531467	0.500461	0.562473	1
Prostate cancer	Surv~PheRS	Meta-analysis	11382	279256	0.57183	0.532441	0.611219	3
Prostate cancer	Surv~PheRS(PCs removed)+PRS+Sex+Age+PCs	FinnGen	4698	101721	0.798105	0.792841	0.803369	1
Prostate cancer	Surv~PheRS(PCs removed)+PRS+Sex+Age+PCs	UKB	6250	185495	0.765974	0.760741	0.771207	1
Prostate cancer	Surv~PheRS(PCs removed)+PRS+Sex+Age+PCs	EstB	429	16473	0.845528	0.830836	0.86022	1
Prostate cancer	Surv~PheRS(PCs removed)+PRS+Sex+Age+PCs	Meta-analysis	11377	303689	0.802769	0.757799	0.847739	3
Prostate cancer	Surv~PheRS(PCs removed)+Sex+Age+PCs	FinnGen	4698	101721	0.752395	0.746867	0.757923	1
Prostate cancer	Surv~PheRS(PCs removed)+Sex+Age+PCs	UKB	6255	161062	0.702922	0.697299	0.708546	1
Prostate cancer	Surv~PheRS(PCs removed)+Sex+Age+PCs	EstB	429	16473	0.819567	0.804167	0.834968	1
Prostate cancer	Surv~PheRS(PCs removed)+Sex+Age+PCs	Meta-analysis	11382	279256	0.757976	0.69195	0.824001	3
Prostate cancer	Surv~PheRS+Sex+Age	FinnGen	4698	101721	0.745874	0.740336	0.751413	1
Prostate cancer	Surv~PheRS+Sex+Age	UKB	6255	161062	0.699227	0.693592	0.704863	1
Prostate cancer	Surv~PheRS+Sex+Age	EstB	429	16473	0.817393	0.802119	0.832668	1
Prostate cancer	Surv~PheRS+Sex+Age	Meta-analysis	11382	279256	0.753852	0.686736	0.820968	3
Prostate cancer	Surv~Sex+Age	FinnGen	4698	101721	0.739244	0.733682	0.744806	1
Prostate cancer	Surv~Sex+Age	UKB	6255	161062	0.681079	0.675531	0.686627	1
Prostate cancer	Surv~Sex+Age	EstB	429	16473	0.817055	0.801742	0.832368	1
Prostate cancer	Surv~Sex+Age	Meta-analysis	11382	279256	0.745522	0.668507	0.822537	3
Prostate cancer	Surv~Sex+Age+PCs	FinnGen	4698	101721	0.74697	0.741418	0.752523	1
Prostate cancer	Surv~Sex+Age+PCs	UKB	6242	160717	0.685897	0.680342	0.691452	1
Prostate cancer	Surv~Sex+Age+PCs	EstB	429	16473	0.819482	0.804051	0.834912	1
Prostate cancer	Surv~Sex+Age+PCs	Meta-analysis	11369	278911	0.750507	0.67501	0.826003	3
Breast cancer	Surv~CCI+Edu+PheRS+Sex+Age	FinnGen	6591	136091	0.614414	0.608057	0.620771	1
Breast cancer	Surv~CCI+Edu+PheRS+Sex+Age	FinnGen	6591	136091	0.614405	0.608048	0.620763	1
Breast cancer	Surv~CCI+Edu+PheRS+Sex+Age	UKB	5313	166130	0.579937	0.5723	0.587574	1
Breast cancer	Surv~CCI+Edu+PheRS+Sex+Age	UKB	5313	166130	0.580185	0.572566	0.587804	1
Breast cancer	Surv~CCI+Edu+PheRS+Sex+Age	EstB	474	34364	0.61035	0.586692	0.634007	1
Breast cancer	Surv~CCI+Edu+PheRS+Sex+Age	Meta-analysis	12378	336585	0.600797	0.578024	0.62357	3
Breast cancer	Surv~CCI+Edu+Sex+Age	FinnGen	6591	136091	0.603314	0.596937	0.60969	1
Breast cancer	Surv~CCI+Edu+Sex+Age	FinnGen	6591	136091	0.602151	0.595793	0.608509	1
Breast cancer	Surv~CCI+Edu+Sex+Age	UKB	5313	166130	0.546995	0.539442	0.554548	1
Breast cancer	Surv~CCI+Edu+Sex+Age	UKB	5313	166130	0.546796	0.539282	0.554311	1
Breast cancer	Surv~CCI+Edu+Sex+Age	EstB	474	34364	0.610262	0.586623	0.633901	1
Breast cancer	Surv~CCI+Edu+Sex+Age	Meta-analysis	12378	336585	0.58608	0.546409	0.625751	3
Breast cancer	Surv~CCI+Edu+Sex+Age	Meta-analysis	11904	302221	0.574511	0.520264	0.628759	2
Breast cancer	Surv~CCI+EduPheRS(PCs removed)+PRS+Sex+Age+PCs	FinnGen	6591	136091	0.673081	0.666838	0.679325	1
Breast cancer	Surv~CCI+EduPheRS(PCs removed)+PRS+Sex+Age+PCs	EstB	474	34364	0.665301	0.64027	0.690333	1
Breast cancer	Surv~CCI+Sex+Age	FinnGen	6591	136091	0.598081	0.591821	0.60434	1
Breast cancer	Surv~CCI+Sex+Age	FinnGen	6591	136091	0.596135	0.589912	0.602357	1
Breast cancer	Surv~CCI+Sex+Age	UKB	6425	200291	0.543999	0.537157	0.550841	1
Breast cancer	Surv~CCI+Sex+Age	UKB	6425	200291	0.543623	0.536814	0.550431	1
Breast cancer	Surv~CCI+Sex+Age	EstB	481	34670	0.607984	0.584921	0.631047	1
Breast cancer	Surv~CCI+Sex+Age	EstB	481	34670	0.60805	0.584963	0.631138	1
Breast cancer	Surv~CCI+Sex+Age	Meta-analysis	13497	371052	0.582535	0.543261	0.621809	3
Breast cancer	Surv~Edu+Sex+Age	FinnGen	6591	136091	0.600828	0.594493	0.607164	1
Breast cancer	Surv~Edu+Sex+Age	UKB	5313	166130	0.546802	0.539292	0.554312	1
Breast cancer	Surv~Edu+Sex+Age	EstB	474	34364	0.610355	0.586707	0.634004	1
Breast cancer	Surv~Edu+Sex+Age	Meta-analysis	12378	336585	0.585159	0.546064	0.624255	3
Breast cancer	Surv~PRS	FinnGen	6591	136091	0.628683	0.622025	0.635342	1
Breast cancer	Surv~PRS	UKB	6414	199921	0.622311	0.6155	0.629122	1
Breast cancer	Surv~PRS	EstB	481	34670	0.625186	0.599117	0.651256	1
Breast cancer	Surv~PRS	Meta-analysis	13486	370682	0.625524	0.61962	0.631429	3
Breast cancer	Surv~PRS+Sex+Age+PCs	FinnGen	6591	136091	0.663112	0.656802	0.669423	1
Breast cancer	Surv~PRS+Sex+Age+PCs	UKB	6414	199921	0.630923	0.624155	0.637692	1
Breast cancer	Surv~PRS+Sex+Age+PCs	EstB	481	34670	0.664755	0.639959	0.68955	1
Breast cancer	Surv~PRS+Sex+Age+PCs	Meta-analysis	13486	370682	0.651682	0.629042	0.674321	3
Breast cancer	Surv~PheRS	FinnGen	6591	136091	0.555297	0.548551	0.562042	1
Breast cancer	Surv~PheRS	UKB	6425	200291	0.556017	0.549084	0.562949	1
Breast cancer	Surv~PheRS	EstB	481	34670	0.501482	0.474998	0.527967	1
Breast cancer	Surv~PheRS	Meta-analysis	13497	371052	0.539843	0.506851	0.572835	3
Breast cancer	Surv~PheRS(PCs removed)+PRS+Sex+Age+PCs	FinnGen	6591	136091	0.670854	0.664606	0.677103	1
Breast cancer	Surv~PheRS(PCs removed)+PRS+Sex+Age+PCs	UKB	6425	226057	0.654003	0.64726	0.660745	1
Breast cancer	Surv~PheRS(PCs removed)+PRS+Sex+Age+PCs	EstB	481	34670	0.664775	0.639995	0.689555	1
Breast cancer	Surv~PheRS(PCs removed)+PRS+Sex+Age+PCs	Meta-analysis	13497	396818	0.662871	0.650591	0.675151	3
Breast cancer	Surv~PheRS(PCs removed)+Sex+Age+PCs	FinnGen	6591	136091	0.615777	0.609444	0.622109	1
Breast cancer	Surv~PheRS(PCs removed)+Sex+Age+PCs	UKB	6425	200291	0.581602	0.574701	0.588502	1
Breast cancer	Surv~PheRS(PCs removed)+Sex+Age+PCs	EstB	481	34670	0.616056	0.592111	0.640001	1
Breast cancer	Surv~PheRS(PCs removed)+Sex+Age+PCs	Meta-analysis	13497	371052	0.603415	0.579913	0.626916	3
Breast cancer	Surv~PheRS+Sex+Age	FinnGen	6591	136091	0.610441	0.604135	0.616746	1
Breast cancer	Surv~PheRS+Sex+Age	UKB	6425	200291	0.579463	0.572539	0.586387	1
Breast cancer	Surv~PheRS+Sex+Age	EstB	481	34670	0.608165	0.585073	0.631257	1
Breast cancer	Surv~PheRS+Sex+Age	Meta-analysis	13497	371052	0.598445	0.577524	0.619366	3
Breast cancer	Surv~Sex+Age	FinnGen	6591	136091	0.594677	0.58849	0.600863	1
Breast cancer	Surv~Sex+Age	UKB	6425	200291	0.543576	0.53678	0.550371	1
Breast cancer	Surv~Sex+Age	EstB	481	34670	0.60808	0.584986	0.631174	1
Breast cancer	Surv~Sex+Age	Meta-analysis	13497	371052	0.581215	0.542538	0.619893	3
Breast cancer	Surv~Sex+Age+PCs	FinnGen	6591	136091	0.602044	0.595757	0.608331	1
Breast cancer	Surv~Sex+Age+PCs	UKB	6414	199921	0.546894	0.540079	0.55371	1
Breast cancer	Surv~Sex+Age+PCs	EstB	481	34670	0.616026	0.592073	0.63998	1
Breast cancer	Surv~Sex+Age+PCs	Meta-analysis	13486	370682	0.587421	0.545879	0.628964	3
Asthma	Surv~PheRS(transfer)+Sex+Age	UKB->FinnGen	7646	208882	0.596354	0.589747	0.60296	1
Asthma	Surv~PheRS(transfer)+Sex+Age	EstB->FinnGen	7646	208882	0.605892	0.599402	0.612382	1
Asthma	Surv~PheRS(transfer)+Sex+Age	EstB->UKB	17516	396968	0.554188	0.549877	0.5585	1
Epilepsy	Surv~PheRS(transfer)+Sex+Age	UKB->FinnGen	1847	250919	0.616186	0.603311	0.62906	1
Epilepsy	Surv~PheRS(transfer)+Sex+Age	EstB->FinnGen	1847	250919	0.598881	0.585649	0.612113	1
Epilepsy	Surv~PheRS(transfer)+Sex+Age	EstB->UKB	2428	430349	0.592097	0.580529	0.603665	1
Type 2 diabetes (T2D)	Surv~PheRS(transfer)+Sex+Age	UKB->FinnGen	18099	213762	0.639456	0.635576	0.643335	1
Type 2 diabetes (T2D)	Surv~PheRS(transfer)+Sex+Age	EstB->FinnGen	18099	213762	0.638981	0.635068	0.642894	1
Type 2 diabetes (T2D)	Surv~PheRS(transfer)+Sex+Age	EstB->UKB	16322	408182	0.66988	0.66581	0.67395	1
Hip osteoarthritis (hip OA)	Surv~PheRS(transfer)+Sex+Age	UKB->FinnGen	7434	244839	0.677153	0.671537	0.682769	1
Hip osteoarthritis (hip OA)	Surv~PheRS(transfer)+Sex+Age	EstB->FinnGen	7434	244839	0.678127	0.672515	0.68374	1
Hip osteoarthritis (hip OA)	Surv~PheRS(transfer)+Sex+Age	EstB->UKB	11060	416512	0.677673	0.673	0.682345	1
Knee osteoarthritis (knee OA)	Surv~PheRS(transfer)+Sex+Age	UKB->FinnGen	12874	227334	0.651069	0.646557	0.655581	1
Knee osteoarthritis (knee OA)	Surv~PheRS(transfer)+Sex+Age	EstB->FinnGen	12874	227334	0.651976	0.647494	0.656457	1
Knee osteoarthritis (knee OA)	Surv~PheRS(transfer)+Sex+Age	EstB->UKB	16269	403729	0.657348	0.653259	0.661438	1
Major depression (MDD)	Surv~PheRS(transfer)+Sex+Age	UKB->FinnGen	7823	230614	0.655422	0.649458	0.661387	1
Major depression (MDD)	Surv~PheRS(transfer)+Sex+Age	EstB->FinnGen	7823	230614	0.651406	0.645425	0.657387	1
Major depression (MDD)	Surv~PheRS(transfer)+Sex+Age	EstB->UKB	15037	411895	0.629293	0.624505	0.634082	1
Coronary heart disease (CHD)	Surv~PheRS(transfer)+Sex+Age	UKB->FinnGen	8402	239625	0.744421	0.739669	0.749173	1
Coronary heart disease (CHD)	Surv~PheRS(transfer)+Sex+Age	EstB->FinnGen	8402	239625	0.738816	0.733964	0.743668	1
Coronary heart disease (CHD)	Surv~PheRS(transfer)+Sex+Age	EstB->UKB	19289	397238	0.709518	0.706073	0.712963	1
Atrial fibrillation (AF)	Surv~PheRS(transfer)+Sex+Age	UKB->FinnGen	12168	235382	0.753243	0.749343	0.757143	1
Atrial fibrillation (AF)	Surv~PheRS(transfer)+Sex+Age	EstB->FinnGen	12168	235382	0.753872	0.749956	0.757788	1
Atrial fibrillation (AF)	Surv~PheRS(transfer)+Sex+Age	EstB->UKB	14694	410556	0.741398	0.737719	0.745077	1
Gout	Surv~PheRS(transfer)+Sex+Age	UKB->FinnGen	2570	253141	0.785384	0.776927	0.793841	1
Gout	Surv~PheRS(transfer)+Sex+Age	EstB->FinnGen	2570	253141	0.775746	0.766938	0.784553	1
Gout	Surv~PheRS(transfer)+Sex+Age	EstB->UKB	4391	427893	0.7877	0.78191	0.79349	1
Colorectal cancer	Surv~PheRS(transfer)+Sex+Age	UKB->FinnGen	2419	252258	0.696782	0.687031	0.706533	1
Colorectal cancer	Surv~PheRS(transfer)+Sex+Age	EstB->FinnGen	2419	252258	0.696617	0.686874	0.706361	1
Colorectal cancer	Surv~PheRS(transfer)+Sex+Age	EstB->UKB	3764	429923	0.668478	0.660288	0.676669	1
Lung cancer	Surv~PheRS(transfer)+Sex+Age	UKB->FinnGen	825	166287	0.742492	0.727546	0.757437	1
Lung cancer	Surv~PheRS(transfer)+Sex+Age	EstB->FinnGen	825	166287	0.739993	0.724953	0.755033	1
Lung cancer	Surv~PheRS(transfer)+Sex+Age	EstB->UKB	2877	433573	0.697917	0.689303	0.70653	1
Prostate cancer	Surv~PheRS(transfer)+Sex+Age	UKB->FinnGen	4698	103055	0.740421	0.734872	0.745971	1
Prostate cancer	Surv~PheRS(transfer)+Sex+Age	EstB->FinnGen	4698	103055	0.740861	0.735315	0.746407	1
Prostate cancer	Surv~PheRS(transfer)+Sex+Age	EstB->UKB	6263	185903	0.698797	0.693408	0.704186	1
Breast cancer	Surv~PheRS(transfer)+Sex+Age	UKB->FinnGen	6591	136514	0.594828	0.588641	0.601016	1
Breast cancer	Surv~PheRS(transfer)+Sex+Age	EstB->FinnGen	6591	136514	0.595461	0.58926	0.601662	1
Breast cancer	Surv~PheRS(transfer)+Sex+Age	EstB->UKB	6436	226478	0.552268	0.545441	0.559095	1

## Sheet: 7 - C-index increase p-values
Supplementary Table 7. P-values of the c-index increases. In the p-value columns, blue shading highlights p-values<0.05, green shading p-values after Bonferroni correction for one study (N=13 tests) <0.05/13, and yellow shading p-values after Bonferroni correction for all three studies (N=3*13) <0.05/(13*3).
Figure number	Disease	Model #1	Model #2	P-values of difference
				FinnGen	UKB	EstB	Meta-analysis
2b	Asthma	age+sex	PheRS+age+sex	5.18e-80	1.65e-29	3.7e-18	0.0076
	Epilepsy			1.94e-12	2.86e-10	0.205	6.5e-05
	Type 2 diabetes (T2D)			4.65e-69	4.1e-49	1.16e-12	0.1
	Hip osteoarthritis (hip OA)			5.73e-08	5.63e-07	1.42e-07	0.17
	Knee osteoarthritis (knee OA)			1.49e-69	4.95e-28	5.32e-10	0.061
	Major depression (MDD)			1.11e-27	3.69e-228	7.54e-24	0.0086
	Coronary heart disease (CHD)			1.66e-09	2.75e-25	0.075	0.27
	Atrial fibrillation (AF)			1.46e-05	1.28e-13	0.044	0.26
	Gout			1.05e-19	8.16e-10	1.63e-11	0.017
	Colorectal cancer			0.0719	0.00216	0.49	0.43
	Lung cancer			0.0607	3.2e-28	0.3	0.24
	Prostate cancer			0.0489	3.43e-06	0.488	0.44
	Breast cancer			0.000235	2.08e-13	0.5	0.22
5c	Asthma	PheRS+age+sex+PCs	PGS+PheRS+age+sex+PCs	0.000177		0.0646	4.4e-08
	Epilepsy			0.455	0.231	0.501	0.398
	Type 2 diabetes (T2D)			0.00247		4.4e-08	0.162
	Hip osteoarthritis (hip OA)			1.2e-06		0.281	0.168
	Knee osteoarthritis (knee OA)			1.12e-05		0.182	0.148
	Major depression (MDD)			0.0475		0.222	0.474
	Coronary heart disease (CHD)			2.8e-07		0.298	0.108
	Atrial fibrillation (AF)			1.89e-25		0.00328	0.0403
	Gout			0.00247	1.97e-15	0.00101	0.092
	Colorectal cancer			4.39e-06		0.285	0.175
	Lung cancer			0.191		0.494	0.317
	Prostate cancer			4.12e-32	1.55e-58	0.00841	0.136
	Breast cancer			3.46e-34	2.84e-49	0.00279	5.54e-06
Ext 1a-1	Asthma	age+sex	PheRS+age+sex	5.18144e-80	1.65298e-29	3.71903e-18	0.00761929
	Atrial Fibrillation			1.46285e-05	1.27804e-13	0.0439926	0.260879
	Breast Cancer			0.000234686	2.08193e-13	0.497965	0.221257
	Colorectal Cancer			0.0718823	0.00215544	0.487593	0.431108
	Coronary Heart Disease			1.65806e-09	2.75498e-25	0.0746461	0.272388
	Epilepsy			1.93923e-12	2.85582e-10	0.205094	6.52619e-05
	Gout			1.04794e-19	8.16169e-10	1.62521e-11	0.0170564
	Hip Osteoarthritis			5.73008e-08	5.62794e-07	1.41986e-07	0.167902
	Knee Osteoarthritis			1.48893e-69	4.94641e-28	5.31948e-10	0.0609572
	Lung Cancer			0.0606889	3.20141e-28	0.299773	0.237486
	Major Depression			1.10868e-27	3.68668e-228	7.53989e-24	0.00862156
	Prostate Cancer			0.0489117	3.43131e-06	0.487778	0.436511
	Type 2 Diabetes			4.64579e-69	4.09537e-49	1.15812e-12	0.104448
Ext 1a2	Asthma	age+sex+no diag	PheRS+age+sex+no diag	5.34346e-05	6.08725e-14	0.0290396	0.276602
	Atrial Fibrillation			0.00440755	2.68721e-05	0.0895012	0.304489
	Breast Cancer			0.0801575	1.30245e-09	0.495771	0.264775
	Colorectal Cancer			0.227498	0.00109588	0.497327	0.438556
	Coronary Heart Disease			0.000193674	4.64719e-07	0.275256	0.355113
	Epilepsy			0.000167597	0.00473375	0.276019	0.00556553
	Gout			3.77895e-06	0.000671592	1.18761e-08	0.128231
	Hip Osteoarthritis			0.0319548	0.00235901	0.130832	0.365078
	Knee Osteoarthritis			1.77359e-13	1.52177e-05	0.0141669	0.203136
	Lung Cancer			0.0580369	8.98997e-14	0.262199	0.248024
	Major Depression			0.000428202	2.87246e-11	0.156863	0.222931
	Prostate Cancer			0.0995793	6.67404e-06	0.499013	0.436222
	Type 2 Diabetes			3.71911e-33	7.39473e-13	1.9111e-11	0.161608
Ext 2a	Asthma	sex+age	CCI+sex+age	0.0196796	0.405866	0.000153814	0.274013
	Atrial Fibrillation			0.160217	0.0141603	0.201297	0.418585
	Breast Cancer			0.224196	0.465715	0.502292	0.481291
	Colorectal Cancer			0.486504	0.350752	0.360168	0.478155
	Coronary Heart Disease			0.0014121	0.0279869	0.12885	0.412025
	Epilepsy			0.00832012	0.00839075	0.0930465	0.0406573
	Gout			8.15791e-05	0.0254107	0.0279482	0.249418
	Hip Osteoarthritis			0.367169	0.4742	0.133998	0.453745
	Knee Osteoarthritis			0.43163	0.265328	0.239841	0.474085
	Lung Cancer			0.345911	0.000227768	0.209165	0.389322
	Major Depression			0.108012	1.00856e-28	5.65256e-05	0.235064
	Prostate Cancer			0.286115	0.472775	0.499635	0.493885
	Type 2 Diabetes			0.116647	0.0109559	0.160131	0.438124
Ext 2b	Asthma	sex+age	Edu+sex+age	0.000575931	0.764135	0.257297	0.366942
	Atrial Fibrillation			0.396753	0.00605592	0.381912	0.441538
	Breast Cancer			0.0866652	0.266196	0.44634	0.444108
	Colorectal Cancer			0.500785	0.287499	0.493709	0.491032
	Coronary Heart Disease			0.0574806	0.00467076	0.33896	0.437616
	Epilepsy			0.0996496	0.449228	0.159027	0.228399
	Gout			0.277241	0.0524976	0.224875	0.404789
	Hip Osteoarthritis			0.438472	0.049629	0.286427	0.436362
	Knee Osteoarthritis			0.00504626	0.571197	0.286101	0.45115
	Lung Cancer			0.14548	0.714466	0.297968	0.453039
	Major Depression			0.0440785	0.000311792	0.0697796	0.392685
	Prostate Cancer			0.473044	0.0135553	0.52894	0.478359
	Type 2 Diabetes			0.000205139	0.269309	0.216032	0.435874
Ext 2c	Asthma	sex+age	CCI+Edu+sex+age	1.73204e-06	0.763669	3.73484e-05	0.234829
	Atrial Fibrillation			0.118155	2.42498e-05	0.153993	0.373562
	Breast Cancer			0.0283675	0.254747	0.448515	0.431678
	Colorectal Cancer			0.486691	0.192655	0.348638	0.469106
	Coronary Heart Disease			7.903e-06	3.73974e-05	0.0730789	0.361667
	Epilepsy			0.00110611	0.0259591	0.0133089	0.0449883
	Gout			1.44309e-05	0.00120069	0.00647727	0.196172
	Hip Osteoarthritis			0.31833	0.0467714	0.0563539	0.397811
	Knee Osteoarthritis			0.00372027	0.450217	0.119747	0.433166
	Lung Cancer			0.0873636	0.0128842	0.148169	0.369965
	Major Depression			0.00243262	7.71329e-26	6.35903e-06	0.208237
	Prostate Cancer			0.280062	0.0118806	0.52557	0.472428
	Type 2 Diabetes			3.82309e-06	0.020918	0.0459262	0.388702
Sup 1a	Asthma	CCI+Edu+sex+age	PheRS+CCI+Edu+sex+age	1.10791e-51	3.17474e-22	9.24248e-08	0.0768575
	Atrial Fibrillation			0.000847344	1.71847e-05	0.124393	0.325475
	Breast Cancer			0.00783822	9.21357e-10	0.497953	0.264157
	Colorectal Cancer			0.0762261	0.0234891	0.505207	0.444574
	Coronary Heart Disease			0.00189384	2.40119e-11	0.248472	0.359202
	Epilepsy			5.83764e-06	0.000674911	0.322101	0.093867
	Gout			1.8243e-08	0.000414225	8.67835e-07	0.0810317
	Hip Osteoarthritis			4.58603e-07	5.58369e-05	3.93835e-05	0.212342
	Knee Osteoarthritis			1.90471e-56	1.29332e-17	2.77377e-07	0.0933462
	Lung Cancer			0.164966	7.23074e-09	0.335691	0.335949
	Major Depression			1.92059e-18	2.27474e-63	3.53576e-09	0.0319352
	Prostate Cancer			0.118904	0.000122078	0.497803	0.442341
	Type 2 Diabetes			1.77886e-50	3.43511e-23	4.3872e-09	0.156146
Sup 1b	Prostate Cancer	CCI+Edu+sex+age	PheRS+CCI+Edu+sex+age	0.00948333	0.0760041	0.822104	NA
	Breast Cancer			0.0269076	0.0064262	0.843724	NA
	Asthma			2.13895e-11	0.104782	2.0717e-08	NA
	Type 2 Diabetes			6.45405e-35	0.00010671	0.00293405	NA
	Gout			3.96137e-19	1.16117e-05	0.00494064	NA
	Colorectal Cancer			1.4769e-09	3.75583e-06	0.403605	NA
	Lung Cancer			7.91023e-07	3.09604e-42	4.68514e-06	NA
	Hip Osteoarthritis			4.86238e-35	0.918597	0.00196205	NA
	Knee Osteoarthritis			4.24011e-19	0.338336	4.41271e-06	NA
	Major Depression			2.1289e-06	0.0251243	0.0219733	NA
	Epilepsy			1.75701e-18	0.0167345	0.0882679	NA
	Atrial Fibrillation			0.00291803	0.123207	0.176274	NA
	Coronary Heart Disease			0.00707059	0.304095	0.308105	NA
Ext 9c	Prostate Cancer	PheRS+sex+age+PCs	PGS+PheRS+sex+age+PCs	1.73204e-06	0.763669	3.73484e-05	0.234829
	Breast Cancer			0.118155	2.42498e-05	0.153993	0.373562
	Asthma			0.0283675	0.254747	0.448515	0.431678
	Type 2 Diabetes			0.486691	0.192655	0.348638	0.469106
	Gout			7.903e-06	3.73974e-05	0.0730789	0.361667
	Colorectal Cancer			0.00110611	0.0259591	0.0133089	0.0449883
	Lung Cancer			1.44309e-05	0.00120069	0.00647727	0.196172
	Hip Osteoarthritis			0.31833	0.0467714	0.0563539	0.397811
	Knee Osteoarthritis			0.00372027	0.450217	0.119747	0.433166
	Major Depression			0.0873636	0.0128842	0.148169	0.369965
	Epilepsy			0.00243262	7.71329e-26	6.35903e-06	0.208237
	Atrial Fibrillation			0.280062	0.0118806	0.52557	0.472428
	Coronary Heart Disease			3.82309e-06	0.020918	0.0459262	0.388702
Ext 5	Prostate Cancer	internal baseline model	externally-trained PheRS	0.385	0.343	1.26e-14	Note here column 1 is UKB->FinnGen, column 2 EstB->FinnGen, and column 3 EstB->UKB
	Breast Cancer			0.486	0.43	1.22e-28
	Asthma			5.18e-80	4.2e-33	1.39e-08
	Type 2 Diabetes			7.8e-23	1.49e-14	8.61e-12
	Gout			3.07e-15	1.01e-06	5.03e-45
	Colorectal Cancer			7.46e-11	0.475	1.68e-130
	Lung Cancer			0.466	0.378	1.61e-11
	Hip Osteoarthritis			0.293	0.000118	2.26e-14
	Knee Osteoarthritis			0.000295	1.44e-36	0.00229
	Major Depression			8.1e-35	4.33e-09	3.56e-06
	Epilepsy			0.000217	0.0503	0.0385
	Atrial Fibrillation			0.0296	0.0176	0.0238
	Coronary Heart Disease			8.22e-05	0.0165	0.00635
Ext 5	Prostate Cancer	internally-trained and tested PheRS	externally-trained PheRS	0.0864	0.21	0.000315	Note here column 1 is UKB->FinnGen, column 2 EstB->FinnGen, and column 3 EstB->UKB
	Breast Cancer			0.000266	0.000901	0.000359
	Asthma			1.49e-18	1.65e-11	0.685
	Type 2 Diabetes			1.98e-22	1.13e-22	0.0664
	Gout			0.00737	6.89e-05	0.00223
	Colorectal Cancer			0.0846	0.162	8.36e-14
	Lung Cancer			0.158	0.219	0.5
	Hip Osteoarthritis			0.0311	0.104	0.00656
	Knee Osteoarthritis			9.99e-08	8e-07	0.000525
	Major Depression			2.66e-05	6.58e-07	0.914
	Epilepsy			0.000292	1.71e-07	4.22e-08
	Atrial Fibrillation			0.0111	0.0394	0.376
	Coronary Heart Disease			0.0161	0.000176	2.15e-17

## Sheet: 8 - AUPRCs
Supplementary Table 8. Area under the precision-recall curves (AUPRCs) for the full 8-year prediction period. PheRS models are highlighted in pink and PGS models in violet.
Disease	Survival Model	Study	Number of Cases	Number of Controls	AUPRC
Asthma	Surv~Sex+Age	EstB	3146	46158	0.078715
	Surv~Sex+Age	FinnGen	5641	102666	0.0599145
	Surv~Sex+Age	UKB	10557	196651	0.0569454
	Surv~PheRS+Sex+Age	EstB	3146	46158	0.113892
	Surv~PheRS+Sex+Age	FinnGen	5641	102666	0.085027
	Surv~PheRS+Sex+Age	UKB	10557	196651	0.0674139
	Surv~Sex+Age+PCs	EstB	3146	46158	0.0860096
	Surv~Sex+Age+PCs	FinnGen	5641	102666	0.0628177
	Surv~PRS+Sex+Age+PCs	EstB	3146	46158	0.0947604
	Surv~PRS+Sex+Age+PCs	FinnGen	5641	102666	0.0731647
	Surv~PheRS+PRS+Sex+Age+PCs	FinnGen	5641	102666	0.090386
Atrial Fibrillation	Surv~Sex+Age	EstB	2095	49397	0.136815
	Surv~Sex+Age	FinnGen	9608	114155	0.185435
	Surv~Sex+Age	UKB	10041	202558	0.107358
	Surv~PheRS+Sex+Age	EstB	2095	49397	0.155609
	Surv~PheRS+Sex+Age	FinnGen	9608	114155	0.210238
	Surv~PheRS+Sex+Age	UKB	10041	202558	0.124073
	Surv~Sex+Age+PCs	EstB	2095	49397	0.14015
	Surv~Sex+Age+PCs	FinnGen	9608	114155	0.188755
	Surv~PRS+Sex+Age+PCs	EstB	2095	49397	0.169752
	Surv~PRS+Sex+Age+PCs	FinnGen	9608	114155	0.234205
	Surv~PheRS+PRS+Sex+Age+PCs	FinnGen	9608	114155	0.249168
Breast Cancer	Surv~Sex+Age	EstB	620	34531	0.0225646
	Surv~Sex+Age	FinnGen	5004	66548	0.0827291
	Surv~Sex+Age	UKB	4107	112466	0.0395913
	Surv~PheRS+Sex+Age	EstB	620	34531	0.0225416
	Surv~PheRS+Sex+Age	FinnGen	5004	66548	0.0876648
	Surv~PheRS+Sex+Age	UKB	4107	112466	0.0450642
	Surv~Sex+Age+PCs	EstB	620	34531	0.0250135
	Surv~Sex+Age+PCs	FinnGen	5004	66548	0.0874836
	Surv~PRS+Sex+Age+PCs	EstB	620	34531	0.0388716
	Surv~PRS+Sex+Age+PCs	FinnGen	5004	66548	0.124291
	Surv~PRS+Sex+Age+PCs	UKB	4100	112246	0.0583715
	Surv~PheRS+PRS+Sex+Age+PCs	FinnGen	5004	66548	0.126831
	Surv~PheRS+PRS+Sex+Age+PCs	UKB	4100	112246	0.0602436
Colorectal Cancer	Surv~Sex+Age	EstB	327	52139	0.0207801
	Surv~Sex+Age	FinnGen	1557	125773	0.0235095
	Surv~Sex+Age	UKB	2780	214073	0.0228564
	Surv~PheRS+Sex+Age	EstB	327	52139	0.0220477
	Surv~PheRS+Sex+Age	FinnGen	1557	125773	0.0247341
	Surv~PheRS+Sex+Age	UKB	2780	214073	0.0238639
	Surv~Sex+Age+PCs	EstB	327	52139	0.0257799
	Surv~Sex+Age+PCs	FinnGen	1557	125773	0.0254775
	Surv~PRS+Sex+Age+PCs	EstB	327	52139	0.0301163
	Surv~PRS+Sex+Age+PCs	FinnGen	1557	125773	0.0324756
	Surv~PheRS+PRS+Sex+Age+PCs	FinnGen	1557	125773	0.0321177
Coronary Heart Disease	Surv~Sex+Age	EstB	2426	47599	0.138817
	Surv~Sex+Age	FinnGen	6895	117123	0.114205
	Surv~Sex+Age	UKB	12676	195724	0.119914
	Surv~PheRS+Sex+Age	EstB	2426	47599	0.150632
	Surv~PheRS+Sex+Age	FinnGen	6895	117123	0.128134
	Surv~PheRS+Sex+Age	UKB	12676	195724	0.140827
	Surv~Sex+Age+PCs	EstB	2426	47599	0.146027
	Surv~Sex+Age+PCs	FinnGen	6895	117123	0.119784
	Surv~PRS+Sex+Age+PCs	EstB	2426	47599	0.152764
	Surv~PRS+Sex+Age+PCs	FinnGen	6895	117123	0.135956
	Surv~PheRS+PRS+Sex+Age+PCs	FinnGen	6895	117123	0.146102
Epilepsy	Surv~Sex+Age	EstB	472	51395	0.0138547
	Surv~Sex+Age	FinnGen	1464	124919	0.0157277
	Surv~Sex+Age	UKB	1564	214904	0.00961533
	Surv~PheRS+Sex+Age	EstB	472	51395	0.016091
	Surv~PheRS+Sex+Age	FinnGen	1464	124919	0.0200113
	Surv~PheRS+Sex+Age	UKB	1564	214904	0.0108091
	Surv~Sex+Age+PCs	EstB	472	51395	0.0159008
	Surv~Sex+Age+PCs	FinnGen	1464	124919	0.0161521
	Surv~PRS+Sex+Age+PCs	EstB	472	51395	0.0158462
	Surv~PRS+Sex+Age+PCs	FinnGen	1464	124919	0.0164441
	Surv~PRS+Sex+Age+PCs	UKB	1558	214484	0.00965634
	Surv~PheRS+PRS+Sex+Age+PCs	FinnGen	1464	124919	0.0200906
	Surv~PheRS+PRS+Sex+Age+PCs	UKB	1558	214484	0.0107833
Gout	Surv~Sex+Age	EstB	2554	48794	0.103142
	Surv~Sex+Age	FinnGen	2032	125823	0.0385088
	Surv~Sex+Age	UKB	2927	213266	0.0363207
	Surv~PheRS+Sex+Age	EstB	2554	48794	0.146909
	Surv~PheRS+Sex+Age	FinnGen	2032	125823	0.0622915
	Surv~PheRS+Sex+Age	UKB	2927	213266	0.0480085
	Surv~Sex+Age+PCs	EstB	2554	48794	0.105952
	Surv~Sex+Age+PCs	FinnGen	2032	125823	0.0416162
	Surv~PRS+Sex+Age+PCs	EstB	2554	48794	0.127971
	Surv~PRS+Sex+Age+PCs	FinnGen	2032	125823	0.0541345
	Surv~PRS+Sex+Age+PCs	UKB	2922	212840	0.054856
	Surv~PheRS+PRS+Sex+Age+PCs	FinnGen	2032	125823	0.0704216
	Surv~PheRS+PRS+Sex+Age+PCs	UKB	2922	212840	0.0622359
Hip Osteoarthritis	Surv~Sex+Age	EstB	4997	44485	0.190647
	Surv~Sex+Age	FinnGen	5551	120585	0.0702207
	Surv~Sex+Age	UKB	7096	206732	0.0562452
	Surv~PheRS+Sex+Age	EstB	4997	44485	0.231639
	Surv~PheRS+Sex+Age	FinnGen	5551	120585	0.0806376
	Surv~PheRS+Sex+Age	UKB	7096	206732	0.0636492
	Surv~Sex+Age+PCs	EstB	4997	44485	0.198143
	Surv~Sex+Age+PCs	FinnGen	5551	120585	0.0733054
	Surv~PRS+Sex+Age+PCs	EstB	4997	44485	0.202949
	Surv~PRS+Sex+Age+PCs	FinnGen	5551	120585	0.0829853
	Surv~PheRS+PRS+Sex+Age+PCs	FinnGen	5551	120585	0.0892219
Knee Osteoarthritis	Surv~Sex+Age	EstB	8024	38147	0.284056
	Surv~Sex+Age	FinnGen	9434	110670	0.105753
	Surv~Sex+Age	UKB	10096	199918	0.0715868
	Surv~PheRS+Sex+Age	EstB	8024	38147	0.331952
	Surv~PheRS+Sex+Age	FinnGen	9434	110670	0.136979
	Surv~PheRS+Sex+Age	UKB	10096	199918	0.0879768
	Surv~Sex+Age+PCs	EstB	8024	38147	0.291492
	Surv~Sex+Age+PCs	FinnGen	9434	110670	0.107386
	Surv~PRS+Sex+Age+PCs	EstB	8024	38147	0.298974
	Surv~PRS+Sex+Age+PCs	FinnGen	9434	110670	0.122886
	Surv~PheRS+PRS+Sex+Age+PCs	FinnGen	9434	110670	0.147521
Lung Cancer	Surv~Sex+Age	EstB	197	52416	0.0163914
	Surv~Sex+Age	FinnGen	641	82954	0.0164587
	Surv~Sex+Age	UKB	2166	216091	0.0189575
	Surv~PheRS+Sex+Age	EstB	197	52416	0.0323054
	Surv~PheRS+Sex+Age	FinnGen	641	82954	0.0233077
	Surv~PheRS+Sex+Age	UKB	2166	216091	0.0407717
	Surv~Sex+Age+PCs	EstB	197	52416	0.0195855
	Surv~Sex+Age+PCs	FinnGen	641	82954	0.0169104
	Surv~PRS+Sex+Age+PCs	EstB	197	52416	0.0222648
	Surv~PRS+Sex+Age+PCs	FinnGen	641	82954	0.0180666
	Surv~PheRS+PRS+Sex+Age+PCs	FinnGen	641	82954	0.0244655
Major Depression	Surv~Sex+Age	EstB	4913	37320	0.130673
	Surv~Sex+Age	FinnGen	5313	113905	0.0672019
	Surv~Sex+Age	UKB	9965	203516	0.0544088
	Surv~PheRS+Sex+Age	EstB	4913	37320	0.177712
	Surv~PheRS+Sex+Age	FinnGen	5313	113905	0.0864104
	Surv~PheRS+Sex+Age	UKB	9965	203516	0.106923
	Surv~Sex+Age+PCs	EstB	4913	37320	0.143561
	Surv~Sex+Age+PCs	FinnGen	5313	113905	0.0685135
	Surv~PRS+Sex+Age+PCs	EstB	4913	37320	0.151042
	Surv~PRS+Sex+Age+PCs	FinnGen	5313	113905	0.0746329
	Surv~PheRS+PRS+Sex+Age+PCs	FinnGen	5313	113905	0.0893672
Prostate Cancer	Surv~Sex+Age	EstB	547	16355	0.100227
	Surv~Sex+Age	FinnGen	3276	50600	0.119171
	Surv~Sex+Age	UKB	4395	91644	0.0781725
	Surv~PheRS+Sex+Age	EstB	547	16355	0.104268
	Surv~PheRS+Sex+Age	FinnGen	3276	50600	0.122528
	Surv~PheRS+Sex+Age	UKB	4395	91644	0.0816472
	Surv~Sex+Age+PCs	EstB	547	16355	0.106809
	Surv~Sex+Age+PCs	FinnGen	3276	50600	0.12849
	Surv~PRS+Sex+Age+PCs	EstB	547	16355	0.158957
	Surv~PRS+Sex+Age+PCs	FinnGen	3276	50600	0.193542
	Surv~PRS+Sex+Age+PCs	UKB	4387	91443	0.120688
	Surv~PheRS+PRS+Sex+Age+PCs	FinnGen	3276	50600	0.194239
	Surv~PheRS+PRS+Sex+Age+PCs	UKB	4387	91443	0.120953
Type 2 Diabetes	Surv~Sex+Age	EstB	2373	48213	0.0868764
	Surv~Sex+Age	FinnGen	12519	103411	0.144651
	Surv~Sex+Age	UKB	10579	201611	0.0798358
	Surv~PheRS+Sex+Age	EstB	2373	48213	0.123456
	Surv~PheRS+Sex+Age	FinnGen	12519	103411	0.187869
	Surv~PheRS+Sex+Age	UKB	10579	201611	0.109067
	Surv~Sex+Age+PCs	EstB	2373	48213	0.0927596
	Surv~Sex+Age+PCs	FinnGen	12519	103411	0.147525
	Surv~PRS+Sex+Age+PCs	EstB	2373	48213	0.127215
	Surv~PRS+Sex+Age+PCs	FinnGen	12519	103411	0.198803
	Surv~PheRS+PRS+Sex+Age+PCs	FinnGen	12519	103411	0.226885

## Sheet: 9 - Correlations
Supplementary Table 9. Correlation (Pearsons' r) the PheRS and PGS, the PheRS and unique number of phecodes recorded during the observation period (1/1/1999 - 31/12/2008), and the PheRS and CCI. In the p-value columns, blue shading highlights p-values<0.05, green shading p-values after Bonferroni correction for one study (N=13 tests) <0.05/13, and yellow shading p-values after Bonferroni correcti…
			Correlation			CI neg			CI pos			p-value
Disease	Comparison		FinnGen	UKB	EstB	FinnGen	UKB	EstB	FinnGen	UKB	EstB	FinnGen	UKB	EstB
Prostate cancer	PheRS	PGS	0.00189204	0.0212452	0.00237582	-0.00411614	0.0167708	-0.00828242	0.00790008	0.0257187	0.0130335	0.537095	1.3529e-20	0.662191
Breast cancer			0.00287367	0.00756423	0.012486	-0.00231513	0.0034994	0.00509102	0.00806232	0.0116288	0.0198796	0.277712	0.000265082	0.000935765
Asthma			0.0277514	NA	0.0356776	0.0235291	NA	0.0294424	0.0319728	NA	0.0419101	6.1498e-38	NA	3.79171e-29
Type 2 diabetes (T2D)			0.04064	NA	0.0764216	0.0365606	NA	0.0702887	0.044718	NA	0.0825486	1.00365e-84	NA	1.00668e-130
Gout			0.0200444	0.0217141	0.0365943	0.0161564	0.0187314	0.0304822	0.0239318	0.0246965	0.0427036	5.4068e-24	3.66131e-46	9.44051e-32
Colorectal cancer			-0.00100501	NA	0.00324863	-0.00490212	NA	-0.00280204	0.00289213	NA	0.00929905	0.613248	NA	0.292655
Lung cancer			0.00684129	NA	0.00264005	0.0020351	NA	-0.00340351	0.0116472	NA	0.00868341	0.00527316	NA	0.391896
Hip osteoarthritis (hip OA)			0.0264991	NA	0.0257317	0.0225856	NA	0.0195072	0.0304119	NA	0.0319541	3.67012e-40	NA	5.51592e-16
Knee osteoarthritis (knee OA)			0.0573112	NA	0.0501089	0.0533097	NA	0.0436795	0.0613108	NA	0.0565342	1.27078e-172	NA	1.61382e-52
Major depression (MDD)			0.056236	NA	0.0498484	0.0522191	NA	0.0431135	0.0602511	NA	0.0565787	4.71902e-165	NA	1.52033e-47
Epilepsy			0.000858822	0.00286492	0.000922659	-0.00305318	-0.000117376	-0.0051615	0.0047708	0.00584717	0.00700675	0.666991	0.0597242	0.766294
Atrial fibrillation (AF)			0.00838059	NA	0.0164202	0.00442745	NA	0.0103098	0.0123335	NA	0.0225293	3.253e-05	NA	1.39144e-07
Coronary heart disease (CHD)			0.0254479	NA	0.0250682	0.0215006	NA	0.0188736	0.0293944	NA	0.031261	1.42848e-36	NA	2.21171e-15
Prostate cancer	PheRS	# unique phecodes	-0.281008	0.0446218	0.0199095	-0.286532	0.0401587	0.00925341	-0.275465	0.049083	0.030561	0	2.76797e-85	0.000250728
Breast cancer			-0.660591	0.130618	-0.108608	-0.663505	0.126624	-0.115911	-0.657656	0.134607	-0.101294	0	0	2.94099e-183
Asthma			0.820916	0.4803	0.598873	0.819534	0.477954	0.594855	0.82229	0.482639	0.602861	0	0	0
Type 2 diabetes (T2D)			0.412353	0.629974	0.0621398	0.408956	0.628156	0.0559953	0.415738	0.631785	0.0682796	0	0	5.26927e-87
Gout			0.496836	0.628191	0.159422	0.493901	0.626383	0.153453	0.499759	0.629992	0.16538	0	0	0
Colorectal cancer			-0.507899	0.209172	0.110101	-0.510785	0.206324	0.10412	-0.505001	0.212016	0.116074	0	0	2.87583e-280
Lung cancer			0.268975	0.519653	-0.317291	0.264511	0.517484	-0.322716	0.273428	0.521815	-0.311846	0	0	0
Hip osteoarthritis (hip OA)			0.556002	0.513554	0.668132	0.553291	0.511343	0.66467	0.558702	0.515757	0.671566	0	0	0
Knee osteoarthritis (knee OA)			0.610163	0.651952	0.602022	0.607637	0.65021	0.597898	0.612676	0.653688	0.606114	0	0	0
Major depression (MDD)			0.713762	0.761088	0.643717	0.71178	0.759823	0.639747	0.715733	0.762347	0.647652	0	0	0
Epilepsy			0.460999	0.734749	0.181689	0.457913	0.733375	0.175799	0.464074	0.736117	0.187565	0	0	0
Atrial fibrillation (AF)			0.486799	0.548178	0.212736	0.483777	0.546072	0.206894	0.48981	0.550277	0.218564	0	0	0
Coronary heart disease (CHD)			0.464789	0.615937	0.422727	0.461687	0.614049	0.417623	0.46788	0.617818	0.427804	0	0	0
Prostate cancer	PheRS	CCI	-0.227576	0.00323393	0.0256382	-0.233266	-0.00155768	0.0149843	-0.221872	0.00802538	0.0362863	0	0.185898	2.41261e-06
Breast cancer			-0.39111	0.189281	-0.0329751	-0.395496	0.185121	-0.0403606	-0.386706	0.193434	-0.0255859	0	0	2.30198e-18
Asthma			0.199173	0.189201	0.256606	0.195112	0.186065	0.250766	0.203227	0.192333	0.262428	0	0	0
Type 2 diabetes (T2D)			0.142445	0.269718	0.18216	0.13844	0.266741	0.176192	0.146446	0.272689	0.188115	0	0	0
Gout			0.318585	0.383987	0.267926	0.315086	0.381277	0.262237	0.322075	0.38669	0.273596	0	0	0
Colorectal cancer			-0.126912	0.331833	0.114063	-0.130744	0.329011	0.108087	-0.123075	0.33465	0.120031	0	0	8.93621e-293
Lung cancer			0.259278	0.463127	0.104465	0.254789	0.460643	0.0984836	0.263755	0.465603	0.110439	0	0	5.85535e-253
Hip osteoarthritis (hip OA)			0.125748	0.158583	0.215062	0.121892	0.155468	0.209115	0.1296	0.161696	0.220994	0	0	0
Knee osteoarthritis (knee OA)			0.0985577	0.253552	0.257491	0.0945813	0.25053	0.251465	0.102531	0.256569	0.263497	0	0	0
Major depression (MDD)			0.246893	0.365301	0.307231	0.243106	0.362528	0.301106	0.250673	0.368068	0.313331	0	0	0
Epilepsy			0.243996	0.380922	0.160657	0.240313	0.378208	0.154724	0.247671	0.38363	0.166579	0	0	0
Atrial fibrillation (AF)			0.333405	0.38714	0.249557	0.329886	0.384413	0.243817	0.336914	0.38986	0.255279	0	0	0
Coronary heart disease (CHD)			0.405984	0.33488	0.316329	0.402681	0.331999	0.31074	0.409278	0.337755	0.321895	0	0	0
Prostate cancer	#unique phecodes	CCI	0.370397		0.309226	0.365202		0.299555	0.375569		0.318833	0		0
Breast cancer			0.306591		0.311617	0.301883		0.304925	0.311285		0.318279	0		0
Asthma			0.286179		0.278861	0.282295		0.273095	0.290053		0.284608	0		0
Type 2 diabetes (T2D)			0.271857		0.301923	0.268069		0.296309	0.275637		0.307517	0		0
Gout			0.322437		0.302428	0.318948		0.296858	0.325918		0.307977	0		0
Colorectal cancer			0.324956		0.308551	0.321466		0.303066	0.328437		0.314015	0		0
Lung cancer			0.32165		0.30949	0.317334		0.304015	0.325952		0.314944	0		0
Hip osteoarthritis (hip OA)			0.324372		0.299395	0.320863		0.293715	0.327871		0.305054	0		0
Knee osteoarthritis (knee OA)			0.326318		0.291117	0.322727		0.285209	0.3299		0.297004	0		0
Major depression (MDD)			0.312786		0.286004	0.309147		0.279795	0.316416		0.292189	0		0
Epilepsy			0.322112		0.306349	0.318602		0.300826	0.325614		0.311852	0		0
Atrial fibrillation (AF)			0.312349		0.301514	0.308777		0.295948	0.315912		0.307059	0		0
Coronary heart disease (CHD)			0.301479		0.294303	0.297884		0.288632	0.305065		0.299954	0		0

## Sheet: 10 - Transfer Correlations
Supplementary Table 10. Correlation (Pearsons' r) of the internally (FinnGen)- and externally-trained PheRS predictions.
	Correlation			CI lower bound			CI upper bound			p-value
Disease	EstB->FinnGen	UKB->FinnGen	EstB->UKB	EstB->FinnGen	UKB->FinnGen	EstB->UKB	EstB->FinnGen	UKB->FinnGen	EstB->UKB	EstB->FinnGen	UKB->FinnGen	EstB->UKB
Prostate Cancer	0.0781268	0.469873	-0.0489608	0.0697287	0.463267	-0.0552668	0.0865138	0.476427	-0.0426508	1.04114e-73	0	4.43415e-52
Breast Cancer	0.196779	0.0521646	0.0587634	0.189725	0.0448546	0.053036	0.203812	0.0594691	0.064487	0	2.62592e-44	1.52915e-89
Asthma	0.666097	0.572805	0.464065	0.662771	0.568789	0.460681	0.669397	0.576792	0.467436	0	0	0
Type 2 Diabetes	0.578037	0.544047	0.537046	0.574191	0.539982	0.534012	0.581857	0.548087	0.540067	0	0	0
Gout	0.52957	0.613286	0.597918	0.525614	0.609855	0.595203	0.533503	0.616694	0.600621	0	0	0
Colorectal Cancer	-2.34473e-05	-0.0441024	0.0506941	-0.00551612	-0.0495831	0.0464938	0.00546922	-0.0386191	0.0548927	0.993324	7.46548e-56	2.75231e-123
Lung Cancer	0.244788	0.490558	0.0366437	0.238404	0.485393	0.0324527	0.25115	0.495688	0.0408335	0	0	1.02001e-65
Hip Osteoarthritis	0.661317	0.653435	0.541889	0.6582	0.650262	0.538888	0.66441	0.656586	0.544877	0	0	0
Knee Osteoarthritis	0.740224	0.762823	0.71117	0.737657	0.760448	0.70905	0.74277	0.765177	0.713277	0	0	0
Major Depression	0.643402	0.669078	0.684656	0.640063	0.66593	0.682396	0.646716	0.672201	0.686903	0	0	0
Epilepsy	0.24391	0.469886	0.335621	0.238718	0.465579	0.331876	0.249088	0.474171	0.339356	0	0	0
Atrial Fibrillation	0.581089	0.625215	0.36856	0.577387	0.62181	0.364881	0.584767	0.628597	0.372227	0	0	0
Coronary Heart Disease	0.50121	0.706003	0.463891	0.497031	0.7032	0.460513	0.505365	0.708783	0.467255	0	0	0

[truncated: 10 more sheets: 11 - Phecode prevalences, 12 - PheRS coefficients, 13 - Median PheRS coefficients, 14 - Case definitions, 15 - GWAS summary statistics, 16 - ICD-10 to PheCode mapping, 17 - Education mapping, 18 - Pseudo-R2s, 19 - FinnGen, 20 - EstB]
