# Supplementary material for: Cross-biobank generalizability and accuracy of electronic health record-based predictors compared to polygenic scores
Source: Nat Genet. 2025 Aug 27;57(9):2136–45. doi: 10.1038/s41588-025-02298-9 (PMC12425822; doi:10.1038/s41588-025-02298-9)
Supplement: Supplementary file 5 — Source data for Fig. 1c. [file 41588_2025_2298_MOESM5_ESM.xlsx]

## Sheet: Figure 1c
		Number of cases				Number of controls
Disease	Set	FinnGen	UKB	EstB	Total	FinnGen	UKB	EstB
Asthma	All	8267	18086	5821	32174	232078	408022	99856
Epilepsy		1847	2518	819	5184	250919	442437	110485
Type 2 diabetes (T2D)		18099	16850	4213	39162	220290	419532	104161
Hip osteoarthritis (hip OA)		7434	11386	8522	27342	244839	428272	97619
Knee osteoarthritis (knee OA)		12874	16713	14180	43767	227334	415112	84915
Major depression (MDD)		7823	15553	9072	32448	230614	423348	80981
Coronary heart disease (CHD)		8492	19840	4293	32625	241088	408430	102854
Atrial fibrillation (AF)		12485	15106	3640	31231	237634	422168	106602
Gout		2570	4528	4113	11211	253141	439947	105928
Colorectal cancer		2428	3872	544	6844	254074	442063	111981
Lung cancer		1522	2979	295	4796	255008	445790	112509
Prostate cancer		4698	6414	901	12013	103055	190295	35201
Breast cancer		6591	6649	982	14222	136514	233448	74493
