# Supplementary material for: Cross-biobank generalizability and accuracy of electronic health record-based predictors compared to polygenic scores
Source: Nat Genet. 2025 Aug 27;57(9):2136–45. doi: 10.1038/s41588-025-02298-9 (PMC12425822; doi:10.1038/s41588-025-02298-9)
Supplement: Supplementary file 6 — Statistical source data for Fig. 2a,b. [file 41588_2025_2298_MOESM6_ESM.xlsx]

## Sheet: Figure 2a
Disease	Survival model	Study	Number of Cases	Number of Controls	HR	p-value	CI lower bound	CI upper bound
Asthma	Surv~PheRS	FinnGen	7646	207545	1.47507	0	1.45036	1.50021
Asthma	Surv~PheRS	UKB	17471	346042	1.21209	2.4876e-241	1.19839	1.22594
Asthma	Surv~PheRS	EstB	2700	46604	1.5034	1.72466e-131	1.45496	1.55346
Asthma	Surv~PheRS	Meta-analysis	27817	600191	1.38971	1.86336e-06	1.25442	1.525
Epilepsy	Surv~PheRS	FinnGen	1847	249169	1.49467	2.46926e-112	1.4433	1.54787
Epilepsy	Surv~PheRS	UKB	2223	379798	1.36363	1.6953e-118	1.32828	1.39992
Epilepsy	Surv~PheRS	EstB	391	51476	1.23837	3.61763e-06	1.13126	1.35561
Epilepsy	Surv~PheRS	Meta-analysis	4461	680443	1.37037	1.24798e-09	1.2687	1.47204
Type 2 diabetes (T2D)	Surv~PheRS	FinnGen	18028	212123	1.40351	0	1.38853	1.41865
Type 2 diabetes (T2D)	Surv~PheRS	UKB	16263	357213	1.39864	0	1.38394	1.41349
Type 2 diabetes (T2D)	Surv~PheRS	EstB	1974	48612	1.68322	3.25703e-180	1.62426	1.74431
Type 2 diabetes (T2D)	Surv~PheRS	Meta-analysis	36265	617948	1.48778	5.55282e-11	1.369	1.60657
Hip osteoarthritis (hip OA)	Surv~PheRS	FinnGen	7434	243082	1.32986	6.1178e-193	1.30502	1.35518
Hip osteoarthritis (hip OA)	Surv~PheRS	UKB	11033	365491	1.24867	4.68824e-244	1.23248	1.26506
Hip osteoarthritis (hip OA)	Surv~PheRS	EstB	4030	45452	1.47915	1.35004e-194	1.4415	1.51778
Hip osteoarthritis (hip OA)	Surv~PheRS	Meta-analysis	22497	654025	1.34855	1.33883e-09	1.25188	1.44523
Knee osteoarthritis (knee OA)	Surv~PheRS	FinnGen	12874	225577	1.4414	0	1.42249	1.46056
Knee osteoarthritis (knee OA)	Surv~PheRS	UKB	16241	352739	1.30019	0	1.28681	1.3137
Knee osteoarthritis (knee OA)	Surv~PheRS	EstB	6640	39531	1.42894	5.00221e-252	1.39976	1.45873
Knee osteoarthritis (knee OA)	Surv~PheRS	Meta-analysis	35755	617847	1.38826	5.1869e-23	1.32316	1.45335
Major depression (MDD)	Surv~PheRS	FinnGen	7823	228857	1.4196	0	1.3969	1.44268
Major depression (MDD)	Surv~PheRS	UKB	14950	361001	1.55133	0	1.5351	1.56773
Major depression (MDD)	Surv~PheRS	EstB	4277	37956	1.36881	2.38797e-129	1.33444	1.40406
Major depression (MDD)	Surv~PheRS	Meta-analysis	27050	627814	1.44551	4.54985e-23	1.3725	1.51853
Coronary heart disease (CHD)	Surv~PheRS	FinnGen	8402	237873	1.36621	0	1.34545	1.38729
Coronary heart disease (CHD)	Surv~PheRS	UKB	19230	346306	1.31828	0	1.30625	1.33042
Coronary heart disease (CHD)	Surv~PheRS	EstB	1972	48053	1.37151	5.49692e-61	1.32092	1.42403
Coronary heart disease (CHD)	Surv~PheRS	Meta-analysis	29604	632232	1.34798	1.11174e-106	1.3213	1.37466
Atrial fibrillation (AF)	Surv~PheRS	FinnGen	12167	233632	1.37008	0	1.35274	1.38764
Atrial fibrillation (AF)	Surv~PheRS	UKB	14643	359590	1.35957	0	1.34574	1.37354
Atrial fibrillation (AF)	Surv~PheRS	EstB	1673	49819	1.48455	2.13093e-82	1.42595	1.54556
Atrial fibrillation (AF)	Surv~PheRS	Meta-analysis	28483	643041	1.39905	4.15173e-37	1.34734	1.45076
Gout	Surv~PheRS	FinnGen	2570	251384	1.70377	0	1.66327	1.74526
Gout	Surv~PheRS	UKB	4378	376851	1.41547	0	1.39179	1.43955
Gout	Surv~PheRS	EstB	1915	49433	1.67142	1.8258e-173	1.61255	1.73244
Gout	Surv~PheRS	Meta-analysis	8863	677668	1.59056	4.64681e-15	1.47448	1.70664
Colorectal cancer	Surv~PheRS	FinnGen	2419	250515	1.35141	4.38524e-39	1.29177	1.4138
Colorectal cancer	Surv~PheRS	UKB	3745	378877	1.25451	1.20765e-99	1.22847	1.2811
Colorectal cancer	Surv~PheRS	EstB	249	52217	1.16411	0.00257186	1.0546	1.285
Colorectal cancer	Surv~PheRS	Meta-analysis	6413	681609	1.26534	1.17454e-09	1.18952	1.34117
Lung cancer	Surv~PheRS	FinnGen	825	165472	1.3836	1.80082e-58	1.33005	1.43931
Lung cancer	Surv~PheRS	UKB	2864	382516	1.51525	0	1.49165	1.53922
Lung cancer	Surv~PheRS	EstB	138	52475	1.54024	1.1423e-08	1.32793	1.78649
Lung cancer	Surv~PheRS	Meta-analysis	3827	600463	1.46475	6.01997e-26	1.39374	1.53577
Prostate cancer	Surv~PheRS	FinnGen	4698	101721	1.39782	4.44663e-100	1.35527	1.44171
Prostate cancer	Surv~PheRS	UKB	6255	161062	1.29496	5.982e-209	1.27387	1.3164
Prostate cancer	Surv~PheRS	EstB	429	16473	1.03658	0.44726	0.944856	1.1372
Prostate cancer	Surv~PheRS	Meta-analysis	11382	279256	1.23959	0.0137403	1.06874	1.41044
Breast cancer	Surv~PheRS	FinnGen	6591	136091	1.25005	3.37225e-54	1.21526	1.28582
Breast cancer	Surv~PheRS	UKB	6425	200291	1.27344	3.61511e-163	1.25147	1.2958
Breast cancer	Surv~PheRS	EstB	481	34670	1.00946	0.831411	0.925611	1.10091
Breast cancer	Surv~PheRS	Meta-analysis	13497	371052	1.17791	0.022246	1.03753	1.31829

## Sheet: Figure 2b
Disease	Number of Cases	Number of Controls	x-axis c-index	CI lower bound	CI upper bound	y-axis c-index	CI lower bound	CI upper bound	p-values of differences
Asthma	7646	207545	0.640325	0.634025				0.646625
Asthma	7646	207545	0.640317	0.634016				0.646618
Asthma	13963	287814	0.56153	0.556719				0.566341
Asthma	13963	287814	0.561718	0.556912				0.566523
Asthma	2670	46192	0.640266	0.629446				0.651086
Asthma	24279	541551	0.61392	0.56234				0.665499
Asthma	7646	207545	0.571951	0.565682				0.578219
Asthma	7646	207545	0.568811	0.562559				0.575062
Asthma	13963	287814	0.528204	0.523417				0.532991
Asthma	13963	287814	0.528169	0.523382				0.532955
Asthma	2670	46192	0.599131	0.588084				0.610178
Asthma	24279	541551	0.566203	0.525735				0.606672
Asthma	21609	495359	0.548438	0.508609				0.588267
Asthma	7646	207545	0.657947	0.651828				0.664066
Asthma	2670	46192	0.659578	0.649057				0.670098
Asthma	7646	207545	0.560284	0.553997				0.566572
Asthma	7646	207545	0.555871	0.549607				0.562134
Asthma	17471	346042	0.531295	0.527003				0.535586
Asthma	17471	346042	0.531333	0.527027				0.535638
Asthma	2700	46604	0.596318	0.585302				0.607335
Asthma	2700	46604	0.582759	0.571828				0.593691
Asthma	27817	600191	0.562353	0.525615				0.59909
Asthma	7646	207545	0.565651	0.559387				0.571916
Asthma	13963	287814	0.528199	0.523412				0.532987
Asthma	2670	46192	0.573043	0.562114				0.583972
Asthma	24279	541551	0.555359	0.528019				0.582699
Asthma	7646	207545	0.570018	0.563626				0.57641
Asthma	2700	46604	0.564916	0.553932				0.575899
Asthma	10346	254149	0.568727	0.563203				0.574251
Asthma	7646	207545	0.592605	0.586384				0.598825
Asthma	2700	46604	0.608686	0.598101				0.619272
Asthma	10346	254149	0.600052	0.584335				0.615769
Asthma	7646	207545	0.625625	0.619054				0.632197
Asthma	17471	346042	0.55759	0.55332				0.56186
Asthma	2700	46604	0.618176	0.607091				0.629261
Asthma	27817	600191	0.600311	0.557883				0.642738
Asthma	7646	207545	0.655447	0.649291				0.661603
Asthma	2700	46604	0.655923	0.64543				0.666415
Asthma	10346	254149	0.655569	0.65026				0.660878
Asthma	7646	207545	0.639358	0.633031				0.645686
Asthma	17471	346042	0.571678	0.567373				0.575982
Asthma	2700	46604	0.644375	0.633767				0.654982
Asthma	27817	600191	0.618319	0.572255				0.664383
Asthma	7646	207545	0.637104	0.630748				0.643461
Asthma	17471	346042	0.56542	0.56109				0.56975
Asthma	2700	46604	0.634861	0.624091				0.645631
Asthma	27817	600191	0.549371	0.528291	0.570451	0.612321	0.566052	0.65859	0.0076
Asthma	7646	207545	0.550946	0.544669				0.557222
Asthma	17471	346042	0.530558	0.526274				0.534842
Asthma	2700	46604	0.567939	0.557159				0.578719
Asthma	7646	207545	0.558218	0.551905				0.564531
Asthma	2700	46604	0.589531	0.578802				0.60026
Asthma	10346	254149	0.573561	0.542881				0.604242
Epilepsy	1847	249169	0.652441	0.639593				0.66529
Epilepsy	1847	249169	0.653335	0.640498				0.666172
Epilepsy	1652	314680	0.618463	0.604609				0.632318
Epilepsy	1652	314680	0.618014	0.604152				0.631876
Epilepsy	386	51037	0.657195	0.628927				0.685462
Epilepsy	3885	614886	0.641348	0.616754				0.665941
Epilepsy	1847	249169	0.611846	0.599024				0.624667
Epilepsy	1847	249169	0.609893	0.597078				0.622709
Epilepsy	1652	314680	0.58628	0.572303				0.600257
Epilepsy	1652	314680	0.584171	0.570284				0.598059
Epilepsy	386	51037	0.647753	0.619351				0.676154
Epilepsy	3885	614886	0.613447	0.580003				0.646891
Epilepsy	3499	563849	0.597177	0.571971				0.622383
Epilepsy	1847	249169	0.656903	0.644042				0.669765
Epilepsy	386	51037	0.65863	0.629982				0.687278
Epilepsy	1847	249169	0.605556	0.592843				0.618268
Epilepsy	1847	249169	0.602545	0.589714				0.615376
Epilepsy	2223	379798	0.588773	0.576694				0.600853
Epilepsy	2223	379798	0.587221	0.575221				0.599221
Epilepsy	391	51476	0.629634	0.600634				0.658635
Epilepsy	391	51476	0.622159	0.592887				0.65143
Epilepsy	4461	680443	0.604813	0.584083				0.625544
Epilepsy	1847	249169	0.595337	0.582444				0.60823
Epilepsy	1652	314680	0.569237	0.555414				0.583061
Epilepsy	386	51037	0.622736	0.594205				0.651267
Epilepsy	3885	614886	0.59374	0.564868				0.622611
Epilepsy	1847	249169	0.5223	0.509091				0.53551
Epilepsy	2217	379052	0.52711	0.515073				0.539148
Epilepsy	391	51476	0.499088	0.469853				0.528324
Epilepsy	4455	679697	0.522729	0.514199				0.53126
Epilepsy	1847	249169	0.592455	0.579495				0.605414
Epilepsy	2217	379052	0.579043	0.567278				0.590808
Epilepsy	391	51476	0.611647	0.582408				0.640886
Epilepsy	4455	679697	0.590388	0.575006				0.60577
Epilepsy	1847	249169	0.619165	0.605643				0.632688
Epilepsy	2223	379798	0.570312	0.55669				0.583934
Epilepsy	391	51476	0.561837	0.531588				0.592086
Epilepsy	4461	680443	0.585091	0.549519				0.620664
Epilepsy	1847	249169	0.652429	0.639518				0.665341
Epilepsy	2422	429490	0.63305	0.621878				0.644222
Epilepsy	391	51476	0.625287	0.595862				0.654712
Epilepsy	4660	730135	0.639233	0.623591				0.654875
Epilepsy	1847	249169	0.651382	0.63847				0.664293
Epilepsy	2223	379798	0.626952	0.615118				0.638787
Epilepsy	391	51476	0.625333	0.595947				0.654719
Epilepsy	4461	680443	0.636093	0.618155				0.65403
Epilepsy	1847	249169	0.648152	0.635264				0.661041
Epilepsy	2223	379798	0.621588	0.609587				0.63359
Epilepsy	391	51476	0.619191	0.590455				0.647928
Epilepsy	4461	680443	0.581045	0.564176	0.597913	0.631174	0.611806	0.650543	6.5e-05
Epilepsy	1847	249169	0.583353	0.570366				0.59634
Epilepsy	2223	379798	0.568048	0.556106				0.57999
Epilepsy	391	51476	0.602153	0.573546				0.630761
Epilepsy	1847	249169	0.589704	0.576724				0.602684
Epilepsy	2217	379052	0.574843	0.563103				0.586584
Epilepsy	391	51476	0.611785	0.582592				0.640979
Epilepsy	4455	679697	0.588469	0.570386				0.606552
Type 2 diabetes (T2D)	18028	212123	0.671019	0.667252				0.674786
Type 2 diabetes (T2D)	18028	212123	0.671039	0.667273				0.674805
Type 2 diabetes (T2D)	11515	298829	0.678208	0.673454				0.682961
Type 2 diabetes (T2D)	11515	298829	0.678229	0.673475				0.682982
Type 2 diabetes (T2D)	1945	48192	0.758272	0.748405				0.768139
Type 2 diabetes (T2D)	31488	559144	0.702335	0.647685				0.756986
Type 2 diabetes (T2D)	18028	212123	0.63008	0.626229				0.633931
Type 2 diabetes (T2D)	18028	212123	0.6292	0.625353				0.633047
Type 2 diabetes (T2D)	11515	298829	0.643865	0.638956				0.648775
Type 2 diabetes (T2D)	11515	298829	0.646056	0.641169				0.650942
Type 2 diabetes (T2D)	1945	48192	0.716531	0.706289				0.726772
Type 2 diabetes (T2D)	31488	559144	0.663307	0.610916				0.715698
Type 2 diabetes (T2D)	29543	510952	0.637558	0.62104				0.654076
Type 2 diabetes (T2D)	18028	212123	0.720031	0.716571				0.72349
Type 2 diabetes (T2D)	1945	48192	0.79699	0.788089				0.80589
Type 2 diabetes (T2D)	18028	212123	0.620923	0.617027				0.624819
Type 2 diabetes (T2D)	18028	212123	0.619807	0.615918				0.623695
Type 2 diabetes (T2D)	16263	357213	0.644025	0.639906				0.648143
Type 2 diabetes (T2D)	16263	357213	0.646336	0.642237				0.650435
Type 2 diabetes (T2D)	1974	48612	0.71141	0.70117				0.721649
Type 2 diabetes (T2D)	1974	48612	0.708918	0.698685				0.719152
Type 2 diabetes (T2D)	36265	617948	0.658601	0.605562				0.71164
Type 2 diabetes (T2D)	18028	212123	0.627449	0.623597				0.6313
Type 2 diabetes (T2D)	11515	298829	0.639219	0.634289				0.644149
Type 2 diabetes (T2D)	1945	48192	0.709875	0.69961				0.720141
Type 2 diabetes (T2D)	31488	559144	0.658654	0.608384				0.708923
Type 2 diabetes (T2D)	18028	212123	0.642113	0.638196				0.64603
Type 2 diabetes (T2D)	1974	48612	0.655191	0.643196				0.667187
Type 2 diabetes (T2D)	20002	260735	0.647373	0.634804				0.659942
Type 2 diabetes (T2D)	18028	212123	0.68579	0.682119				0.689462
Type 2 diabetes (T2D)	1974	48612	0.758074	0.748298				0.767849
Type 2 diabetes (T2D)	20002	260735	0.721784	0.650947				0.792621
Type 2 diabetes (T2D)	18028	212123	0.594196	0.589798				0.598593
Type 2 diabetes (T2D)	16263	357213	0.589048	0.584332				0.593764
Type 2 diabetes (T2D)	1974	48612	0.664107	0.651008				0.677206
Type 2 diabetes (T2D)	36265	617948	0.615422	0.568333				0.66251
Type 2 diabetes (T2D)	18028	212123	0.717479	0.713994				0.720963
Type 2 diabetes (T2D)	1974	48612	0.795023	0.786134				0.803911
Type 2 diabetes (T2D)	20002	260735	0.756138	0.680146				0.832131
Type 2 diabetes (T2D)	18028	212123	0.667537	0.663732				0.671343
Type 2 diabetes (T2D)	16263	357213	0.703387	0.699513				0.707261
Type 2 diabetes (T2D)	1974	48612	0.7591	0.749394				0.768806
Type 2 diabetes (T2D)	36265	617948	0.709849	0.657755				0.761942
Type 2 diabetes (T2D)	18028	212123	0.666274	0.662468				0.670081
Type 2 diabetes (T2D)	16263	357213	0.680261	0.676268				0.684254
Type 2 diabetes (T2D)	1974	48612	0.755031	0.745165				0.764897
Type 2 diabetes (T2D)	36265	617948	0.652748	0.601618	0.703877	0.700351	0.646511	0.75419	0.1
Type 2 diabetes (T2D)	18028	212123	0.617572	0.613676				0.621469
Type 2 diabetes (T2D)	16263	357213	0.637201	0.633066				0.641335
Type 2 diabetes (T2D)	1974	48612	0.704053	0.693777				0.714329
Type 2 diabetes (T2D)	18028	212123	0.619604	0.615705				0.623503
Type 2 diabetes (T2D)	1974	48612	0.710834	0.700596				0.721071
Type 2 diabetes (T2D)	20002	260735	0.665091	0.575686				0.754496
Hip osteoarthritis (hip OA)	7434	243082	0.684967	0.679377				0.690557
Hip osteoarthritis (hip OA)	7434	243082	0.685065	0.679476				0.690654
Hip osteoarthritis (hip OA)	8542	303578	0.675981	0.670616				0.681347
Hip osteoarthritis (hip OA)	8542	303578	0.675923	0.670556				0.681289
Hip osteoarthritis (hip OA)	3978	45077	0.731708	0.724325				0.73909
Hip osteoarthritis (hip OA)	19954	591737	0.69747	0.663688				0.731252
Hip osteoarthritis (hip OA)	7434	243082	0.665119	0.659501				0.670737
Hip osteoarthritis (hip OA)	7434	243082	0.664971	0.659351				0.670591
Hip osteoarthritis (hip OA)	8542	303578	0.660966	0.65556				0.666373
Hip osteoarthritis (hip OA)	8542	303578	0.661098	0.655699				0.666497
Hip osteoarthritis (hip OA)	3978	45077	0.710548	0.703076				0.718021
Hip osteoarthritis (hip OA)	19954	591737	0.678785	0.647748				0.709822
Hip osteoarthritis (hip OA)	15976	546660	0.662957	0.659063				0.66685
Hip osteoarthritis (hip OA)	7434	243082	0.705555	0.700068				0.711042
Hip osteoarthritis (hip OA)	3978	45077	0.73742	0.730144				0.744696
Hip osteoarthritis (hip OA)	7434	243082	0.664581	0.658946				0.670215
Hip osteoarthritis (hip OA)	7434	243082	0.664375	0.658738				0.670011
Hip osteoarthritis (hip OA)	11033	365491	0.655033	0.650287				0.659778
Hip osteoarthritis (hip OA)	11033	365491	0.655341	0.650601				0.660081
Hip osteoarthritis (hip OA)	4030	45452	0.707962	0.700518				0.715406
Hip osteoarthritis (hip OA)	4030	45452	0.705489	0.698043				0.712934
Hip osteoarthritis (hip OA)	22497	654025	0.675754	0.643916				0.707593
Hip osteoarthritis (hip OA)	7434	243082	0.663829	0.658208				0.669451
Hip osteoarthritis (hip OA)	8542	303578	0.660863	0.655455				0.666271
Hip osteoarthritis (hip OA)	3978	45077	0.705048	0.69757				0.712526
Hip osteoarthritis (hip OA)	19954	591737	0.676476	0.648627				0.704325
Hip osteoarthritis (hip OA)	7434	243082	0.589733	0.583268				0.596197
Hip osteoarthritis (hip OA)	4030	45452	0.540253	0.531402				0.549105
Hip osteoarthritis (hip OA)	11464	288534	0.565089	0.5166				0.613579
Hip osteoarthritis (hip OA)	7434	243082	0.688206	0.682597				0.693815
Hip osteoarthritis (hip OA)	4030	45452	0.711576	0.704234				0.718919
Hip osteoarthritis (hip OA)	11464	288534	0.699766	0.676864				0.722668
Hip osteoarthritis (hip OA)	7434	243082	0.580266	0.573469				0.587062
Hip osteoarthritis (hip OA)	11033	365491	0.567805	0.562264				0.573347
Hip osteoarthritis (hip OA)	4030	45452	0.622641	0.613604				0.631679
Hip osteoarthritis (hip OA)	22497	654025	0.59008	0.557665				0.622494
Hip osteoarthritis (hip OA)	7434	243082	0.705291	0.699794				0.710787
Hip osteoarthritis (hip OA)	4030	45452	0.735379	0.728129				0.74263
Hip osteoarthritis (hip OA)	11464	288534	0.720238	0.690752				0.749724
Hip osteoarthritis (hip OA)	7434	243082	0.686392	0.680784				0.692001
Hip osteoarthritis (hip OA)	11033	365491	0.676293	0.671602				0.680984
Hip osteoarthritis (hip OA)	4030	45452	0.732341	0.725048				0.739635
Hip osteoarthritis (hip OA)	22497	654025	0.69825	0.664517				0.731982
Hip osteoarthritis (hip OA)	7434	243082	0.684696	0.679098				0.690295
Hip osteoarthritis (hip OA)	11033	365491	0.671449	0.666722				0.676176
Hip osteoarthritis (hip OA)	4030	45452	0.729428	0.72207				0.736786
Hip osteoarthritis (hip OA)	22497	654025	0.673225	0.644823	0.701627	0.695097	0.660787	0.729407	0.17
Hip osteoarthritis (hip OA)	7434	243082	0.6632	0.657561				0.66884
Hip osteoarthritis (hip OA)	11033	365491	0.654811	0.650065				0.659558
Hip osteoarthritis (hip OA)	4030	45452	0.702013	0.694569				0.709457
Hip osteoarthritis (hip OA)	22497	654025
Hip osteoarthritis (hip OA)	7434	243082	0.665874	0.660217				0.671532
Hip osteoarthritis (hip OA)	4030	45452	0.707495	0.700116				0.714874
Hip osteoarthritis (hip OA)	11464	288534	0.686614	0.645826				0.727402
Knee osteoarthritis (knee OA)	12874	225577	0.670345	0.665937				0.674754
Knee osteoarthritis (knee OA)	12874	225577	0.670445	0.666038				0.674851
Knee osteoarthritis (knee OA)	12279	294429	0.645378	0.640604				0.650152
Knee osteoarthritis (knee OA)	12279	294429	0.645417	0.640642				0.650192
Knee osteoarthritis (knee OA)	6564	39231	0.70054	0.694497				0.706583
Knee osteoarthritis (knee OA)	31717	559237	0.672043	0.640826				0.703259
Knee osteoarthritis (knee OA)	12874	225577	0.619938	0.615497				0.62438
Knee osteoarthritis (knee OA)	12874	225577	0.619622	0.615179				0.624065
Knee osteoarthritis (knee OA)	12279	294429	0.616212	0.611433				0.62099
Knee osteoarthritis (knee OA)	12279	294429	0.616389	0.611625				0.621153
Knee osteoarthritis (knee OA)	6564	39231	0.678448	0.67226				0.684635
Knee osteoarthritis (knee OA)	31717	559237	0.638151	0.598699				0.677602
Knee osteoarthritis (knee OA)	25153	520006	0.618118	0.614869				0.621367
Knee osteoarthritis (knee OA)	12874	225577	0.683795	0.679445				0.688144
Knee osteoarthritis (knee OA)	6564	39231	0.706561	0.700575				0.712548
Knee osteoarthritis (knee OA)	12874	225577	0.611881	0.607405				0.616357
Knee osteoarthritis (knee OA)	12874	225577	0.611433	0.606955				0.615911
Knee osteoarthritis (knee OA)	16241	352739	0.617673	0.613549				0.621797
Knee osteoarthritis (knee OA)	16241	352739	0.617483	0.613374				0.621592
Knee osteoarthritis (knee OA)	6640	39531	0.676352	0.670167				0.682538
Knee osteoarthritis (knee OA)	6640	39531	0.674839	0.668669				0.68101
Knee osteoarthritis (knee OA)	35755	617847	0.635248	0.59494				0.675555
Knee osteoarthritis (knee OA)	12874	225577	0.619607	0.615162				0.624052
Knee osteoarthritis (knee OA)	12279	294429	0.615232	0.61046				0.620004
Knee osteoarthritis (knee OA)	6564	39231	0.675718	0.669536				0.6819
Knee osteoarthritis (knee OA)	31717	559237	0.636803	0.598684				0.674921
Knee osteoarthritis (knee OA)	12874	225577	0.576812	0.571888				0.581736
Knee osteoarthritis (knee OA)	6640	39531	0.544716	0.537825				0.551608
Knee osteoarthritis (knee OA)	19514	265108	0.560858	0.529406				0.592311
Knee osteoarthritis (knee OA)	12874	225577	0.637702	0.633192				0.642212
Knee osteoarthritis (knee OA)	6640	39531	0.683532	0.677408				0.689655
Knee osteoarthritis (knee OA)	19514	265108	0.660568	0.615655				0.705481
Knee osteoarthritis (knee OA)	12874	225577	0.617527	0.612445				0.622609
Knee osteoarthritis (knee OA)	16241	352739	0.568319	0.563521				0.573116
Knee osteoarthritis (knee OA)	6640	39531	0.603031	0.595884				0.610177
Knee osteoarthritis (knee OA)	35755	617847	0.596259	0.567547				0.62497
Knee osteoarthritis (knee OA)	12874	225577	0.681915	0.677546				0.686285
Knee osteoarthritis (knee OA)	6640	39531	0.706395	0.700439				0.712351
Knee osteoarthritis (knee OA)	19514	265108	0.694068	0.670079				0.718058
Knee osteoarthritis (knee OA)	12874	225577	0.668468	0.664045				0.672892
Knee osteoarthritis (knee OA)	16241	352739	0.64986	0.645737				0.653984
Knee osteoarthritis (knee OA)	6640	39531	0.702477	0.696487				0.708466
Knee osteoarthritis (knee OA)	35755	617847	0.673537	0.643388				0.703686
Knee osteoarthritis (knee OA)	12874	225577	0.667838	0.663411				0.672265
Knee osteoarthritis (knee OA)	16241	352739	0.648279	0.644148				0.652409
Knee osteoarthritis (knee OA)	6640	39531	0.700043	0.694026				0.70606
Knee osteoarthritis (knee OA)	35755	617847	0.633388	0.594402	0.672373	0.671987	0.642451	0.701522	0.061
Knee osteoarthritis (knee OA)	12874	225577	0.611325	0.606846				0.615804
Knee osteoarthritis (knee OA)	16241	352739	0.615809	0.611693				0.619925
Knee osteoarthritis (knee OA)	6640	39531	0.673199	0.667018				0.67938
Knee osteoarthritis (knee OA)	35755	617847
Knee osteoarthritis (knee OA)	12874	225577	0.613264	0.608785				0.617744
Knee osteoarthritis (knee OA)	6640	39531	0.678004	0.67185				0.684158
Knee osteoarthritis (knee OA)	19514	265108	0.645598	0.582154				0.709043
Major depression (MDD)	7823	228857	0.676123	0.670213				0.682034
Major depression (MDD)	7823	228857	0.67609	0.670177				0.682003
Major depression (MDD)	11296	300268	0.649106	0.643722				0.65449
Major depression (MDD)	11296	300268	0.648913	0.643527				0.6543
Major depression (MDD)	4242	37599	0.618715	0.610361				0.627069
Major depression (MDD)	23361	566724	0.648089	0.615676				0.680503
Major depression (MDD)	7823	228857	0.638875	0.632896				0.644855
Major depression (MDD)	7823	228857	0.636811	0.63081				0.642812
Major depression (MDD)	11296	300268	0.584598	0.579316				0.58988
Major depression (MDD)	11296	300268	0.582745	0.577432				0.588059
Major depression (MDD)	4242	37599	0.583661	0.575232				0.592091
Major depression (MDD)	23361	566724	0.602423	0.566613				0.638233
Major depression (MDD)	19119	529125	0.60976	0.556775				0.662744
Major depression (MDD)	7823	228857	0.684287	0.678416				0.690158
Major depression (MDD)	4242	37599	0.626382	0.618084				0.63468
Major depression (MDD)	7823	228857	0.632087	0.626242				0.637931
Major depression (MDD)	7823	228857	0.629871	0.62401				0.635733
Major depression (MDD)	14950	361001	0.584063	0.579435				0.588692
Major depression (MDD)	14950	361001	0.578521	0.573856				0.583186
Major depression (MDD)	4277	37956	0.580557	0.572182				0.588932
Major depression (MDD)	4277	37956	0.568154	0.55983				0.576477
Major depression (MDD)	27050	627814	0.598951	0.566348				0.631554
Major depression (MDD)	7823	228857	0.634147	0.62816				0.640134
Major depression (MDD)	11296	300268	0.559508	0.554296				0.564719
Major depression (MDD)	4242	37599	0.566289	0.557915				0.574663
Major depression (MDD)	23361	566724	0.586671	0.53992				0.633423
Major depression (MDD)	7823	228857	0.557399	0.551065				0.563733
Major depression (MDD)	4277	37956	0.537426	0.528869				0.545982
Major depression (MDD)	12100	266813	0.547628	0.528059				0.567197
Major depression (MDD)	7823	228857	0.641074	0.635204				0.646943
Major depression (MDD)	4277	37956	0.586084	0.577786				0.594382
Major depression (MDD)	12100	266813	0.61366	0.559771				0.66755
Major depression (MDD)	7823	228857	0.626041	0.619663				0.632418
Major depression (MDD)	14950	361001	0.644196	0.639408				0.648983
Major depression (MDD)	4277	37956	0.594604	0.585855				0.603354
Major depression (MDD)	27050	627814	0.621803	0.593499				0.650106
Major depression (MDD)	7823	228857	0.681583	0.675738				0.687428
Major depression (MDD)	4277	37956	0.625214	0.616953				0.633475
Major depression (MDD)	12100	266813	0.653477	0.598236				0.708719
Major depression (MDD)	7823	228857	0.67453	0.668667				0.680393
Major depression (MDD)	14950	361001	0.65854	0.653897				0.663184
Major depression (MDD)	4277	37956	0.620654	0.612366				0.628942
Major depression (MDD)	27050	627814	0.651371	0.620202				0.68254
Major depression (MDD)	7823	228857	0.672692	0.66681				0.678574
Major depression (MDD)	14950	361001	0.654787	0.65011				0.659465
Major depression (MDD)	4277	37956	0.617152	0.608822				0.625482
Major depression (MDD)	27050	627814	0.577261	0.528255	0.626267	0.648337	0.616395	0.680278	0.0086
Major depression (MDD)	7823	228857	0.626874	0.621041				0.632708
Major depression (MDD)	14950	361001	0.547426	0.54287				0.551981
Major depression (MDD)	4277	37956	0.557445	0.549228				0.565663
Major depression (MDD)	27050	627814
Major depression (MDD)	7823	228857	0.630014	0.624195				0.635833
Major depression (MDD)	4277	37956	0.576698	0.568429				0.584968
Major depression (MDD)	12100	266813	0.603441	0.551191				0.65569
Coronary heart disease (CHD)	8402	237873	0.75599	0.751381				0.760598
Coronary heart disease (CHD)	8402	237873	0.75547	0.750861				0.760078
Coronary heart disease (CHD)	14237	290638	0.720212	0.716322				0.724102
Coronary heart disease (CHD)	14237	290638	0.720227	0.716337				0.724116
Coronary heart disease (CHD)	1949	47652	0.787297	0.778224				0.79637
Coronary heart disease (CHD)	24588	576163	0.754329	0.716411				0.792247
Coronary heart disease (CHD)	8402	237873	0.746259	0.741551				0.750966
Coronary heart disease (CHD)	8402	237873	0.742297	0.737564				0.747031
Coronary heart disease (CHD)	14237	290638	0.701394	0.697354				0.705433
Coronary heart disease (CHD)	14237	290638	0.702327	0.698304				0.706351
Coronary heart disease (CHD)	1949	47652	0.782816	0.773604				0.792028
Coronary heart disease (CHD)	24588	576163	0.743348	0.69725				0.789446
Coronary heart disease (CHD)	22639	528511	0.722292	0.683121				0.761463
Coronary heart disease (CHD)	8402	237873	0.774068	0.769551				0.778585
Coronary heart disease (CHD)	1949	47652	0.794494	0.785523				0.803464
Coronary heart disease (CHD)	8402	237873	0.741728	0.736954				0.746502
Coronary heart disease (CHD)	8402	237873	0.737266	0.732462				0.742071
Coronary heart disease (CHD)	19230	346306	0.695403	0.691915				0.698891
Coronary heart disease (CHD)	19230	346306	0.696308	0.692833				0.699783
Coronary heart disease (CHD)	1972	48053	0.780651	0.771472				0.78983
Coronary heart disease (CHD)	1972	48053	0.777527	0.768257				0.786797
Coronary heart disease (CHD)	29604	632232	0.739117	0.690867				0.787368
Coronary heart disease (CHD)	8402	237873	0.736834	0.732034				0.741635
Coronary heart disease (CHD)	14237	290638	0.697702	0.693636				0.701769
Coronary heart disease (CHD)	1949	47652	0.775889	0.766532				0.785245
Coronary heart disease (CHD)	24588	576163	0.736651	0.692486				0.780816
Coronary heart disease (CHD)	8402	237873	0.604152	0.598159				0.610144
Coronary heart disease (CHD)	1972	48053	0.555289	0.542507				0.56807
Coronary heart disease (CHD)	10374	285926	0.58006	0.532178				0.627941
Coronary heart disease (CHD)	8402	237873	0.753618	0.748819				0.758417
Coronary heart disease (CHD)	1972	48053	0.783113	0.773942				0.792284
Coronary heart disease (CHD)	10374	285926	0.768096	0.739196				0.796997
Coronary heart disease (CHD)	8402	237873	0.598429	0.59234				0.604518
Coronary heart disease (CHD)	19230	346306	0.597062	0.593003				0.601121
Coronary heart disease (CHD)	1972	48053	0.601025	0.588004				0.614046
Coronary heart disease (CHD)	29604	632232	0.597706	0.594437				0.600975
Coronary heart disease (CHD)	8402	237873	0.770893	0.766317				0.775468
Coronary heart disease (CHD)	1972	48053	0.790411	0.781407				0.799414
Coronary heart disease (CHD)	10374	285926	0.780251	0.761139				0.799362
Coronary heart disease (CHD)	8402	237873	0.754211	0.749548				0.758874
Coronary heart disease (CHD)	19230	346306	0.718177	0.714823				0.72153
Coronary heart disease (CHD)	1972	48053	0.786967	0.777975				0.795959
Coronary heart disease (CHD)	29604	632232	0.752945	0.714068				0.791821
Coronary heart disease (CHD)	8402	237873	0.751701	0.747033				0.756368
Coronary heart disease (CHD)	19230	346306	0.716196	0.712833				0.719559
Coronary heart disease (CHD)	1972	48053	0.782686	0.773581				0.79179
Coronary heart disease (CHD)	29604	632232	0.731506	0.684884	0.778129	0.750011	0.712422	0.787599	0.27
Coronary heart disease (CHD)	8402	237873	0.731332	0.726457				0.736207
Coronary heart disease (CHD)	19230	346306	0.690575	0.68706				0.694089
Coronary heart disease (CHD)	1972	48053	0.773087	0.763742				0.782431
Coronary heart disease (CHD)	29604	632232
Coronary heart disease (CHD)	8402	237873	0.734379	0.729503				0.739254
Coronary heart disease (CHD)	1972	48053	0.779325	0.770134				0.788517
Coronary heart disease (CHD)	10374	285926	0.756676	0.71263				0.800723
Atrial fibrillation (AF)	12167	233632	0.760042	0.756177				0.763907
Atrial fibrillation (AF)	12167	233632	0.760002	0.756136				0.763867
Atrial fibrillation (AF)	10851	299567	0.748117	0.743895				0.752338
Atrial fibrillation (AF)	10851	299567	0.748132	0.743912				0.752352
Atrial fibrillation (AF)	1648	49412	0.798502	0.7884				0.808605
Atrial fibrillation (AF)	24666	582611	0.768569	0.73907				0.798068
Atrial fibrillation (AF)	12167	233632	0.751261	0.747373				0.75515
Atrial fibrillation (AF)	12167	233632	0.750276	0.746385				0.754168
Atrial fibrillation (AF)	10851	299567	0.735415	0.731137				0.739693
Atrial fibrillation (AF)	10851	299567	0.735098	0.730831				0.739365
Atrial fibrillation (AF)	1648	49412	0.790034	0.779785				0.800283
Atrial fibrillation (AF)	24666	582611	0.758602	0.727074				0.79013
Atrial fibrillation (AF)	23018	533199	0.742713	0.727838				0.757588
Atrial fibrillation (AF)	12167	233632	0.789212	0.78554				0.792884
Atrial fibrillation (AF)	1648	49412	0.818555	0.808963				0.828146
Atrial fibrillation (AF)	12167	233632	0.75073	0.746828				0.754631
Atrial fibrillation (AF)	12167	233632	0.749637	0.745733				0.753541
Atrial fibrillation (AF)	14643	359590	0.729532	0.725821				0.733244
Atrial fibrillation (AF)	14643	359590	0.728861	0.725152				0.73257
Atrial fibrillation (AF)	1673	49819	0.788663	0.778474				0.798853
Atrial fibrillation (AF)	1673	49819	0.786783	0.776563				0.797002
Atrial fibrillation (AF)	28483	643041	0.756026	0.722346				0.789706
Atrial fibrillation (AF)	12167	233632	0.748667	0.744775				0.752559
Atrial fibrillation (AF)	10851	299567	0.730936	0.726632				0.735239
Atrial fibrillation (AF)	1648	49412	0.784714	0.774368				0.79506
Atrial fibrillation (AF)	24666	582611	0.754462	0.723719				0.785205
Atrial fibrillation (AF)	12167	233632	0.631289	0.626329				0.63625
Atrial fibrillation (AF)	1673	49819	0.622829	0.609436				0.636222
Atrial fibrillation (AF)	13840	283451	0.62944	0.622586				0.636293
Atrial fibrillation (AF)	12167	233632	0.778866	0.775138				0.782594
Atrial fibrillation (AF)	1673	49819	0.804565	0.794733				0.814396
Atrial fibrillation (AF)	13840	283451	0.791296	0.766125				0.816468
Atrial fibrillation (AF)	12167	233632	0.597734	0.592612				0.602857
Atrial fibrillation (AF)	14643	359590	0.618183	0.613662				0.622704
Atrial fibrillation (AF)	1673	49819	0.625296	0.611				0.639592
Atrial fibrillation (AF)	28483	643041	0.612951	0.59676				0.629142
Atrial fibrillation (AF)	12167	233632	0.788942	0.785264				0.792621
Atrial fibrillation (AF)	1673	49819	0.81527	0.805675				0.824865
Atrial fibrillation (AF)	13840	283451	0.801718	0.775928				0.827508
Atrial fibrillation (AF)	12167	233632	0.760737	0.756871				0.764603
Atrial fibrillation (AF)	14643	359590	0.744388	0.740728				0.748048
Atrial fibrillation (AF)	1673	49819	0.795997	0.785946				0.806048
Atrial fibrillation (AF)	28483	643041	0.766723	0.737141				0.796306
Atrial fibrillation (AF)	12167	233632	0.75966	0.755787				0.763532
Atrial fibrillation (AF)	14643	359590	0.743183	0.739517				0.746849
Atrial fibrillation (AF)	1673	49819	0.795044	0.784928				0.805159
Atrial fibrillation (AF)	28483	643041	0.751063	0.717807	0.78432	0.765642	0.735922	0.795362	0.26
Atrial fibrillation (AF)	12167	233632	0.747931	0.744024				0.751837
Atrial fibrillation (AF)	14643	359590	0.723639	0.7199				0.727377
Atrial fibrillation (AF)	1673	49819	0.782476	0.772174				0.792777
Atrial fibrillation (AF)	28483	643041
Atrial fibrillation (AF)	12167	233632	0.749215	0.745319				0.753111
Atrial fibrillation (AF)	1673	49819	0.783995	0.773751				0.794238
Atrial fibrillation (AF)	13840	283451	0.766269	0.732191				0.800347
Gout	2570	251384	0.803152	0.795349				0.810955
Gout	2570	251384	0.802621	0.794806				0.810436
Gout	3216	312511	0.793648	0.78725				0.800046
Gout	3216	312511	0.793595	0.787191				0.799999
Gout	1891	48997	0.762914	0.752789				0.773039
Gout	7677	612892	0.786795	0.763248				0.810341
Gout	2570	251384	0.771287	0.763056				0.779517
Gout	2570	251384	0.764811	0.756502				0.77312
Gout	3216	312511	0.777949	0.771332				0.784566
Gout	3216	312511	0.776863	0.770265				0.783461
Gout	1891	48997	0.727536	0.717156				0.737917
Gout	7677	612892	0.759123	0.728297				0.78995
Gout	5786	563895	0.771112	0.759314				0.782911
Gout	2570	251384	0.820996	0.813321				0.828671
Gout	1891	48997	0.786996	0.777449				0.796543
Gout	2570	251384	0.768912	0.760574				0.777251
Gout	2570	251384	0.761917	0.75349				0.770345
Gout	4378	376851	0.772466	0.766636				0.778295
Gout	4378	376851	0.771667	0.765843				0.777492
Gout	1915	49433	0.72323	0.712798				0.733661
Gout	1915	49433	0.71789	0.707394				0.728386
Gout	8863	677668	0.755086	0.724203				0.785969
Gout	2570	251384	0.749415	0.740879				0.757952
Gout	3216	312511	0.771603	0.76486				0.778347
Gout	1891	48997	0.714488	0.703924				0.725052
Gout	7677	612892	0.745369	0.712855				0.777884
Gout	2570	251384	0.623277	0.612389				0.634166
Gout	4372	376113	0.647582	0.639592				0.655572
Gout	1915	49433	0.623541	0.611088				0.635994
Gout	8857	676930	0.63197	0.6157				0.64824
Gout	2570	251384	0.772224	0.763617				0.780831
Gout	4372	376113	0.796747	0.790906				0.802587
Gout	1915	49433	0.74267	0.732521				0.752819
Gout	8857	676930	0.770766	0.740129				0.801404
Gout	2570	251384	0.681203	0.669661				0.692746
Gout	4378	376851	0.639042	0.630815				0.647269
Gout	1915	49433	0.665543	0.652485				0.678601
Gout	8863	677668	0.66162	0.637134				0.686106
Gout	2570	251384	0.818286	0.810506				0.826067
Gout	4385	427041	0.821533	0.816053				0.827014
Gout	1915	49433	0.782565	0.772922				0.792208
Gout	8870	727858	0.807694	0.783423				0.831964
Gout	2570	251384	0.802365	0.794446				0.810285
Gout	4378	376851	0.790078	0.784462				0.795694
Gout	1915	49433	0.760477	0.7503				0.770654
Gout	8863	677668	0.784525	0.76045				0.8086
Gout	2570	251384	0.799801	0.791879				0.807724
Gout	4378	376851	0.789372	0.783745				0.795
Gout	1915	49433	0.758651	0.748405				0.768896
Gout	8863	677668	0.739771	0.707897	0.771646	0.782842	0.758935	0.80675	0.017
Gout	2570	251384	0.745741	0.737047				0.754435
Gout	4378	376851	0.764162	0.758207				0.770117
Gout	1915	49433	0.708713	0.698099				0.719327
Gout	8863	677668
Gout	2570	251384	0.749648	0.740946				0.75835
Gout	4372	376113	0.765273	0.759332				0.771214
Gout	1915	49433	0.713175	0.702686				0.723664
Gout	8857	676930	0.742934	0.712774				0.773093
Colorectal cancer	2419	250515	0.706399	0.696795				0.716002
Colorectal cancer	2419	250515	0.706397	0.696793				0.716001
Colorectal cancer	2955	313713	0.675587	0.6663				0.684874
Colorectal cancer	2955	313713	0.675451	0.666158				0.684744
Colorectal cancer	246	51779	0.798019	0.771938				0.824099
Colorectal cancer	5620	616007	0.725755	0.654514				0.796996
Colorectal cancer	2419	250515	0.696412	0.686672				0.706152
Colorectal cancer	2419	250515	0.696271	0.686534				0.706007
Colorectal cancer	2955	313713	0.662238	0.652899				0.671577
Colorectal cancer	2955	313713	0.660849	0.651518				0.67018
Colorectal cancer	246	51779	0.798263	0.772434				0.824093
Colorectal cancer	5620	616007	0.718171	0.638813				0.79753
Colorectal cancer	5374	564228	0.678532	0.643819				0.713244
Colorectal cancer	2419	250515	0.740206	0.730934				0.749478
Colorectal cancer	246	51779	0.814795	0.790099				0.839492
Colorectal cancer	2419	250515	0.696416	0.686677				0.706154
Colorectal cancer	2419	250515	0.696266	0.686531				0.706
Colorectal cancer	3745	378877	0.659006	0.650685				0.667326
Colorectal cancer	3745	378877	0.657249	0.648957				0.66554
Colorectal cancer	249	52217	0.79764	0.772155				0.823125
Colorectal cancer	249	52217	0.796321	0.770568				0.822075
Colorectal cancer	6413	681609	0.716908	0.636415				0.797402
Colorectal cancer	2419	250515	0.696164	0.686424				0.705905
Colorectal cancer	2955	313713	0.660276	0.650958				0.669594
Colorectal cancer	246	51779	0.791292	0.764817				0.817768
Colorectal cancer	5620	616007	0.71503	0.63919				0.79087
Colorectal cancer	2419	250515	0.624585	0.613556				0.635614
Colorectal cancer	249	52217	0.605107	0.570162				0.640052
Colorectal cancer	2668	302732	0.622193	0.609664				0.634723
Colorectal cancer	2419	250515	0.732062	0.722615				0.741509
Colorectal cancer	249	52217	0.807349	0.782525				0.832174
Colorectal cancer	2668	302732	0.768795	0.695034				0.842555
Colorectal cancer	2419	250515	0.596605	0.585245				0.607965
Colorectal cancer	3745	378877	0.558562	0.549249				0.567876
Colorectal cancer	249	52217	0.50801	0.466383				0.549637
Colorectal cancer	6413	681609	0.557722	0.510029				0.605415
Colorectal cancer	2419	250515	0.74019	0.730918				0.749463
Colorectal cancer	249	52217	0.807962	0.782979				0.832946
Colorectal cancer	2668	302732	0.773043	0.706657				0.839429
Colorectal cancer	2419	250515	0.709943	0.700356				0.71953
Colorectal cancer	3745	378877	0.676617	0.668372				0.684863
Colorectal cancer	249	52217	0.7976	0.77207				0.823131
Colorectal cancer	6413	681609	0.727153	0.657211				0.797095
Colorectal cancer	2419	250515	0.706379	0.69678				0.715979
Colorectal cancer	3745	378877	0.673728	0.665479				0.681976
Colorectal cancer	249	52217	0.79158	0.765329				0.81783
Colorectal cancer	6413	681609	0.713787	0.63639	0.791184	0.72291	0.654904	0.790917	0.43
Colorectal cancer	2419	250515	0.696178	0.686436				0.70592
Colorectal cancer	3745	378877	0.656711	0.648434				0.664987
Colorectal cancer	249	52217	0.790994	0.765023				0.816965
Colorectal cancer	6413	681609
Colorectal cancer	2419	250515	0.700491	0.69076				0.710222
Colorectal cancer	249	52217	0.79711	0.771826				0.822395
Colorectal cancer	2668	302732	0.748067	0.653391				0.842743
Lung cancer	825	165472	0.761246	0.746555				0.775938
Lung cancer	825	165472	0.760916	0.746187				0.775646
Lung cancer	1813	316792	0.743754	0.732696				0.754812
Lung cancer	1813	316792	0.74276	0.731617				0.753903
Lung cancer	134	51983	0.847278	0.817705				0.87685
Lung cancer	2772	534247	0.782786	0.721274				0.844298
Lung cancer	825	165472	0.75099	0.736501				0.765479
Lung cancer	825	165472	0.74916	0.734675				0.763644
Lung cancer	1813	316792	0.698418	0.687305				0.709532
Lung cancer	1813	316792	0.691246	0.680215				0.702276
Lung cancer	134	51983	0.837783	0.805384				0.870181
Lung cancer	2772	534247	0.761183	0.682378				0.839988
Lung cancer	2638	482264	0.720005	0.66325				0.776759
Lung cancer	825	165472	0.776081	0.761686				0.790475
Lung cancer	134	51983	0.855018	0.825702				0.884334
Lung cancer	825	165472	0.740882	0.726094				0.755669
Lung cancer	825	165472	0.738461	0.723697				0.753226
Lung cancer	2864	382516	0.704446	0.695659				0.713233
Lung cancer	2864	382516	0.696878	0.688185				0.705571
Lung cancer	138	52475	0.832251	0.800105				0.864397
Lung cancer	138	52475	0.832698	0.799978				0.865419
Lung cancer	3827	600463	0.75783	0.68438				0.83128
Lung cancer	825	165472	0.747832	0.733281				0.762382
Lung cancer	1813	316792	0.678361	0.667361				0.68936
Lung cancer	134	51983	0.825713	0.793994				0.857433
Lung cancer	2772	534247	0.749577	0.666702				0.832452
Lung cancer	825	165472	0.572675	0.553328				0.592023
Lung cancer	138	52475	0.554133	0.506574				0.601693
Lung cancer	963	217947	0.570043	0.552121				0.587964
Lung cancer	825	165472	0.755793	0.741302				0.770283
Lung cancer	138	52475	0.820273	0.788278				0.852268
Lung cancer	963	217947	0.78639	0.723282				0.849499
Lung cancer	825	165472	0.601429	0.581759				0.621098
Lung cancer	2864	382516	0.593937	0.580731				0.607143
Lung cancer	138	52475	0.656383	0.607339				0.705428
Lung cancer	3827	600463	0.609137	0.580313				0.637962
Lung cancer	825	165472	0.769525	0.754778				0.784273
Lung cancer	138	52475	0.834551	0.80463				0.864472
Lung cancer	963	217947	0.800681	0.737012				0.864351
Lung cancer	825	165472	0.760163	0.745206				0.775119
Lung cancer	2864	382516	0.754006	0.745355				0.762658
Lung cancer	138	52475	0.834256	0.805021				0.863492
Lung cancer	3827	600463	0.781156	0.732228				0.830084
Lung cancer	825	165472	0.753318	0.738289				0.768348
Lung cancer	2864	382516	0.750874	0.742188				0.759559
Lung cancer	138	52475	0.825368	0.794858				0.855879
Lung cancer	3827	600463	0.742896	0.669078	0.816714	0.774585	0.728657	0.820513	0.24
Lung cancer	825	165472	0.736652	0.721859				0.751445
Lung cancer	2864	382516	0.682403	0.673762				0.691045
Lung cancer	138	52475	0.813528	0.781551				0.845505
Lung cancer	3827	600463
Lung cancer	825	165472	0.744413	0.729621				0.759204
Lung cancer	138	52475	0.820333	0.788788				0.851878
Lung cancer	963	217947	0.781042	0.706686				0.855398
Prostate cancer	4698	101721	0.746318	0.740776				0.751859
Prostate cancer	4698	101721	0.746426	0.740886				0.751967
Prostate cancer	5015	133185	0.707025	0.700791				0.713259
Prostate cancer	5015	133185	0.70706	0.700817				0.713303
Prostate cancer	418	16328	0.816404	0.800933				0.831875
Prostate cancer	10131	251234	0.75624	0.693823				0.818656
Prostate cancer	4698	101721	0.741585	0.736013				0.747157
Prostate cancer	4698	101721	0.741271	0.735701				0.746842
Prostate cancer	5015	133185	0.690634	0.684483				0.696785
Prostate cancer	5015	133185	0.690583	0.684432				0.696734
Prostate cancer	418	16328	0.816343	0.800865				0.83182
Prostate cancer	10131	251234	0.749226	0.6779				0.820553
Prostate cancer	9713	234906	0.715945	0.66627				0.765619
Prostate cancer	4698	101721	0.798469	0.793214				0.803724
Prostate cancer	418	16328	0.845554	0.830702				0.860407
Prostate cancer	4698	101721	0.741512	0.735943				0.747082
Prostate cancer	4698	101721	0.741105	0.735538				0.746672
Prostate cancer	6255	161062	0.681353	0.675803				0.686903
Prostate cancer	6255	161062	0.68143	0.675879				0.686982
Prostate cancer	429	16473	0.817065	0.801711				0.83242
Prostate cancer	429	16473	0.81698	0.801623				0.832336
Prostate cancer	11382	279256	0.746372	0.669602				0.823143
Prostate cancer	4698	101721	0.739516	0.733948				0.745084
Prostate cancer	5015	133185	0.690417	0.684268				0.696567
Prostate cancer	418	16328	0.816249	0.800791				0.831708
Prostate cancer	10131	251234	0.748433	0.676897				0.819968
Prostate cancer	4698	101721	0.665044	0.657438				0.672649
Prostate cancer	6242	160717	0.657002	0.650348				0.663655
Prostate cancer	429	16473	0.653701	0.627965				0.679437
Prostate cancer	11369	278911	0.660285	0.653358				0.667211
Prostate cancer	4698	101721	0.794864	0.789585				0.800143
Prostate cancer	6242	160717	0.744963	0.739553				0.750373
Prostate cancer	429	16473	0.845367	0.830628				0.860106
Prostate cancer	11369	278911	0.794739	0.73812				0.851358
Prostate cancer	4698	101721	0.603867	0.596056				0.611678
Prostate cancer	6255	161062	0.573289	0.566117				0.580462
Prostate cancer	429	16473	0.531467	0.500461				0.562473
Prostate cancer	11382	279256	0.57183	0.532441				0.611219
Prostate cancer	4698	101721	0.798105	0.792841				0.803369
Prostate cancer	6250	185495	0.765974	0.760741				0.771207
Prostate cancer	429	16473	0.845528	0.830836				0.86022
Prostate cancer	11377	303689	0.802769	0.757799				0.847739
Prostate cancer	4698	101721	0.752395	0.746867				0.757923
Prostate cancer	6255	161062	0.702922	0.697299				0.708546
Prostate cancer	429	16473	0.819567	0.804167				0.834968
Prostate cancer	11382	279256	0.757976	0.69195				0.824001
Prostate cancer	4698	101721	0.745874	0.740336				0.751413
Prostate cancer	6255	161062	0.699227	0.693592				0.704863
Prostate cancer	429	16473	0.817393	0.802119				0.832668
Prostate cancer	11382	279256	0.745522	0.668507	0.822537	0.753852	0.686736	0.820968	0.44
Prostate cancer	4698	101721	0.739244	0.733682				0.744806
Prostate cancer	6255	161062	0.681079	0.675531				0.686627
Prostate cancer	429	16473	0.817055	0.801742				0.832368
Prostate cancer	11382	279256
Prostate cancer	4698	101721	0.74697	0.741418				0.752523
Prostate cancer	6242	160717	0.685897	0.680342				0.691452
Prostate cancer	429	16473	0.819482	0.804051				0.834912
Prostate cancer	11369	278911	0.750507	0.67501				0.826003
Breast cancer	6591	136091	0.614414	0.608057				0.620771
Breast cancer	6591	136091	0.614405	0.608048				0.620763
Breast cancer	5313	166130	0.579937	0.5723				0.587574
Breast cancer	5313	166130	0.580185	0.572566				0.587804
Breast cancer	474	34364	0.61035	0.586692				0.634007
Breast cancer	12378	336585	0.600797	0.578024				0.62357
Breast cancer	6591	136091	0.603314	0.596937				0.60969
Breast cancer	6591	136091	0.602151	0.595793				0.608509
Breast cancer	5313	166130	0.546995	0.539442				0.554548
Breast cancer	5313	166130	0.546796	0.539282				0.554311
Breast cancer	474	34364	0.610262	0.586623				0.633901
Breast cancer	12378	336585	0.58608	0.546409				0.625751
Breast cancer	11904	302221	0.574511	0.520264				0.628759
Breast cancer	6591	136091	0.673081	0.666838				0.679325
Breast cancer	474	34364	0.665301	0.64027				0.690333
Breast cancer	6591	136091	0.598081	0.591821				0.60434
Breast cancer	6591	136091	0.596135	0.589912				0.602357
Breast cancer	6425	200291	0.543999	0.537157				0.550841
Breast cancer	6425	200291	0.543623	0.536814				0.550431
Breast cancer	481	34670	0.607984	0.584921				0.631047
Breast cancer	481	34670	0.60805	0.584963				0.631138
Breast cancer	13497	371052	0.582535	0.543261				0.621809
Breast cancer	6591	136091	0.600828	0.594493				0.607164
Breast cancer	5313	166130	0.546802	0.539292				0.554312
Breast cancer	474	34364	0.610355	0.586707				0.634004
Breast cancer	12378	336585	0.585159	0.546064				0.624255
Breast cancer	6591	136091	0.628683	0.622025				0.635342
Breast cancer	6414	199921	0.622311	0.6155				0.629122
Breast cancer	481	34670	0.625186	0.599117				0.651256
Breast cancer	13486	370682	0.625524	0.61962				0.631429
Breast cancer	6591	136091	0.663112	0.656802				0.669423
Breast cancer	6414	199921	0.630923	0.624155				0.637692
Breast cancer	481	34670	0.664755	0.639959				0.68955
Breast cancer	13486	370682	0.651682	0.629042				0.674321
Breast cancer	6591	136091	0.555297	0.548551				0.562042
Breast cancer	6425	200291	0.556017	0.549084				0.562949
Breast cancer	481	34670	0.501482	0.474998				0.527967
Breast cancer	13497	371052	0.539843	0.506851				0.572835
Breast cancer	6591	136091	0.670854	0.664606				0.677103
Breast cancer	6425	226057	0.654003	0.64726				0.660745
Breast cancer	481	34670	0.664775	0.639995				0.689555
Breast cancer	13497	396818	0.662871	0.650591				0.675151
Breast cancer	6591	136091	0.615777	0.609444				0.622109
Breast cancer	6425	200291	0.581602	0.574701				0.588502
Breast cancer	481	34670	0.616056	0.592111				0.640001
Breast cancer	13497	371052	0.603415	0.579913				0.626916
Breast cancer	6591	136091	0.610441	0.604135				0.616746
Breast cancer	6425	200291	0.579463	0.572539				0.586387
Breast cancer	481	34670	0.608165	0.585073				0.631257
Breast cancer	13497	371052	0.581215	0.542538	0.619893	0.598445	0.577524	0.619366	0.22
Breast cancer	6591	136091	0.594677	0.58849				0.600863
Breast cancer	6425	200291	0.543576	0.53678				0.550371
Breast cancer	481	34670	0.60808	0.584986				0.631174
Breast cancer	13497	371052
Breast cancer	6591	136091	0.602044	0.595757				0.608331
Breast cancer	6414	199921	0.546894	0.540079				0.55371
Breast cancer	481	34670	0.616026	0.592073				0.63998
Breast cancer	13486	370682	0.587421	0.545879				0.628964
Asthma	7646	208882	0.596354	0.589747				0.60296
Asthma	7646	208882	0.605892	0.599402				0.612382
Asthma	17516	396968	0.554188	0.549877				0.5585
Epilepsy	1847	250919	0.616186	0.603311				0.62906
Epilepsy	1847	250919	0.598881	0.585649				0.612113
Epilepsy	2428	430349	0.592097	0.580529				0.603665
Type 2 diabetes (T2D)	18099	213762	0.639456	0.635576				0.643335
Type 2 diabetes (T2D)	18099	213762	0.638981	0.635068				0.642894
Type 2 diabetes (T2D)	16322	408182	0.66988	0.66581				0.67395
Hip osteoarthritis (hip OA)	7434	244839	0.677153	0.671537				0.682769
Hip osteoarthritis (hip OA)	7434	244839	0.678127	0.672515				0.68374
Hip osteoarthritis (hip OA)	11060	416512	0.677673	0.673				0.682345
Knee osteoarthritis (knee OA)	12874	227334	0.651069	0.646557				0.655581
Knee osteoarthritis (knee OA)	12874	227334	0.651976	0.647494				0.656457
Knee osteoarthritis (knee OA)	16269	403729	0.657348	0.653259				0.661438
Major depression (MDD)	7823	230614	0.655422	0.649458				0.661387
Major depression (MDD)	7823	230614	0.651406	0.645425				0.657387
Major depression (MDD)	15037	411895	0.629293	0.624505				0.634082
Coronary heart disease (CHD)	8402	239625	0.744421	0.739669				0.749173
Coronary heart disease (CHD)	8402	239625	0.738816	0.733964				0.743668
Coronary heart disease (CHD)	19289	397238	0.709518	0.706073				0.712963
Atrial fibrillation (AF)	12168	235382	0.753243	0.749343				0.757143
Atrial fibrillation (AF)	12168	235382	0.753872	0.749956				0.757788
Atrial fibrillation (AF)	14694	410556	0.741398	0.737719				0.745077
Gout	2570	253141	0.785384	0.776927				0.793841
Gout	2570	253141	0.775746	0.766938				0.784553
Gout	4391	427893	0.7877	0.78191				0.79349
Colorectal cancer	2419	252258	0.696782	0.687031				0.706533
Colorectal cancer	2419	252258	0.696617	0.686874				0.706361
Colorectal cancer	3764	429923	0.668478	0.660288				0.676669
Lung cancer	825	166287	0.742492	0.727546				0.757437
Lung cancer	825	166287	0.739993	0.724953				0.755033
Lung cancer	2877	433573	0.697917	0.689303				0.70653
Prostate cancer	4698	103055	0.740421	0.734872				0.745971
Prostate cancer	4698	103055	0.740861	0.735315				0.746407
Prostate cancer	6263	185903	0.698797	0.693408				0.704186
Breast cancer	6591	136514	0.594828	0.588641				0.601016
Breast cancer	6591	136514	0.595461	0.58926				0.601662
Breast cancer	6436	226478	0.552268	0.545441				0.559095
