# Supplementary material for: Cross-biobank generalizability and accuracy of electronic health record-based predictors compared to polygenic scores
Source: Nat Genet. 2025 Aug 27;57(9):2136–45. doi: 10.1038/s41588-025-02298-9 (PMC12425822; doi:10.1038/s41588-025-02298-9)
Supplement: Supplementary file 7 — Statistical source data for Fig. 3a,b. [file 41588_2025_2298_MOESM7_ESM.xlsx]

## Sheet: Figure 3a - c-indices
Disease	Study	Number of Cases	Number of Controls	x-axis c-index	CI lower bound	CI upper bound
Asthma		7646	207545	0.640325	0.634025				0.646625		1
Asthma		7646	207545	0.640317	0.634016				0.646618		1
Asthma		13963	287814	0.56153	0.556719				0.566341		1
Asthma		13963	287814	0.561718	0.556912				0.566523		1
Asthma		2670	46192	0.640266	0.629446				0.651086		1
Asthma		24279	541551	0.61392	0.56234				0.665499		3
Asthma		7646	207545	0.571951	0.565682				0.578219		1
Asthma		7646	207545	0.568811	0.562559				0.575062		1
Asthma		13963	287814	0.528204	0.523417				0.532991		1
Asthma		13963	287814	0.528169	0.523382				0.532955		1
Asthma		2670	46192	0.599131	0.588084				0.610178		1
Asthma		24279	541551	0.566203	0.525735				0.606672		3
Asthma		21609	495359	0.548438	0.508609				0.588267		2
Asthma		7646	207545	0.657947	0.651828				0.664066		1
Asthma		2670	46192	0.659578	0.649057				0.670098		1
Asthma		7646	207545	0.560284	0.553997				0.566572		1
Asthma		7646	207545	0.555871	0.549607				0.562134		1
Asthma		17471	346042	0.531295	0.527003				0.535586		1
Asthma		17471	346042	0.531333	0.527027				0.535638		1
Asthma		2700	46604	0.596318	0.585302				0.607335		1
Asthma		2700	46604	0.582759	0.571828				0.593691		1
Asthma		27817	600191	0.562353	0.525615				0.59909		3
Asthma		7646	207545	0.565651	0.559387				0.571916		1
Asthma		13963	287814	0.528199	0.523412				0.532987		1
Asthma		2670	46192	0.573043	0.562114				0.583972		1
Asthma		24279	541551	0.555359	0.528019				0.582699		3
Asthma		7646	207545	0.570018	0.563626				0.57641		1
Asthma		2700	46604	0.564916	0.553932				0.575899		1
Asthma		10346	254149	0.568727	0.563203				0.574251		2
Asthma		7646	207545	0.592605	0.586384				0.598825		1
Asthma		2700	46604	0.608686	0.598101				0.619272		1
Asthma		10346	254149	0.600052	0.584335				0.615769		2
Asthma		7646	207545	0.625625	0.619054				0.632197		1
Asthma		17471	346042	0.55759	0.55332				0.56186		1
Asthma		2700	46604	0.618176	0.607091				0.629261		1
Asthma		27817	600191	0.600311	0.557883				0.642738		3
Asthma		7646	207545	0.655447	0.649291				0.661603		1
Asthma		2700	46604	0.655923	0.64543				0.666415		1
Asthma		10346	254149	0.655569	0.65026				0.660878		2
Asthma		7646	207545	0.639358	0.633031				0.645686		1
Asthma		17471	346042	0.571678	0.567373				0.575982		1
Asthma		2700	46604	0.644375	0.633767				0.654982		1
Asthma		27817	600191	0.618319	0.572255				0.664383		3
Asthma		7646	207545	0.637104	0.630748				0.643461		1
Asthma		17471	346042	0.56542	0.56109				0.56975		1
Asthma		2700	46604	0.634861	0.624091				0.645631		1
Asthma	FinnGen	7646	207545	0.625625	0.619054	0.632197
Asthma		7646	207545	0.550946	0.544669				0.557222		1
Asthma		17471	346042	0.530558	0.526274				0.534842		1
Asthma		2700	46604	0.567939	0.557159				0.578719		1
Asthma		7646	207545	0.558218	0.551905				0.564531		1
Asthma		2700	46604	0.589531	0.578802				0.60026		1
Asthma		10346	254149	0.573561	0.542881				0.604242		2
Epilepsy		1847	249169	0.652441	0.639593				0.66529		1
Epilepsy		1847	249169	0.653335	0.640498				0.666172		1
Epilepsy		1652	314680	0.618463	0.604609				0.632318		1
Epilepsy		1652	314680	0.618014	0.604152				0.631876		1
Epilepsy		386	51037	0.657195	0.628927				0.685462		1
Epilepsy		3885	614886	0.641348	0.616754				0.665941		3
Epilepsy		1847	249169	0.611846	0.599024				0.624667		1
Epilepsy		1847	249169	0.609893	0.597078				0.622709		1
Epilepsy		1652	314680	0.58628	0.572303				0.600257		1
Epilepsy		1652	314680	0.584171	0.570284				0.598059		1
Epilepsy		386	51037	0.647753	0.619351				0.676154		1
Epilepsy		3885	614886	0.613447	0.580003				0.646891		3
Epilepsy		3499	563849	0.597177	0.571971				0.622383		2
Epilepsy		1847	249169	0.656903	0.644042				0.669765		1
Epilepsy		386	51037	0.65863	0.629982				0.687278		1
Epilepsy		1847	249169	0.605556	0.592843				0.618268		1
Epilepsy		1847	249169	0.602545	0.589714				0.615376		1
Epilepsy		2223	379798	0.588773	0.576694				0.600853		1
Epilepsy		2223	379798	0.587221	0.575221				0.599221		1
Epilepsy		391	51476	0.629634	0.600634				0.658635		1
Epilepsy		391	51476	0.622159	0.592887				0.65143		1
Epilepsy		4461	680443	0.604813	0.584083				0.625544		3
Epilepsy		1847	249169	0.595337	0.582444				0.60823		1
Epilepsy		1652	314680	0.569237	0.555414				0.583061		1
Epilepsy		386	51037	0.622736	0.594205				0.651267		1
Epilepsy		3885	614886	0.59374	0.564868				0.622611		3
Epilepsy		1847	249169	0.5223	0.509091				0.53551		1
Epilepsy		2217	379052	0.52711	0.515073				0.539148		1
Epilepsy		391	51476	0.499088	0.469853				0.528324		1
Epilepsy		4455	679697	0.522729	0.514199				0.53126		3
Epilepsy		1847	249169	0.592455	0.579495				0.605414		1
Epilepsy		2217	379052	0.579043	0.567278				0.590808		1
Epilepsy		391	51476	0.611647	0.582408				0.640886		1
Epilepsy		4455	679697	0.590388	0.575006				0.60577		3
Epilepsy		1847	249169	0.619165	0.605643				0.632688		1
Epilepsy		2223	379798	0.570312	0.55669				0.583934		1
Epilepsy		391	51476	0.561837	0.531588				0.592086		1
Epilepsy		4461	680443	0.585091	0.549519				0.620664		3
Epilepsy		1847	249169	0.652429	0.639518				0.665341		1
Epilepsy		2422	429490	0.63305	0.621878				0.644222		1
Epilepsy		391	51476	0.625287	0.595862				0.654712		1
Epilepsy		4660	730135	0.639233	0.623591				0.654875		3
Epilepsy		1847	249169	0.651382	0.63847				0.664293		1
Epilepsy		2223	379798	0.626952	0.615118				0.638787		1
Epilepsy		391	51476	0.625333	0.595947				0.654719		1
Epilepsy		4461	680443	0.636093	0.618155				0.65403		3
Epilepsy		1847	249169	0.648152	0.635264				0.661041		1
Epilepsy		2223	379798	0.621588	0.609587				0.63359		1
Epilepsy		391	51476	0.619191	0.590455				0.647928		1
Asthma	UKB	17471	346042	0.55759	0.55332	0.56186
Epilepsy		1847	249169	0.583353	0.570366				0.59634		1
Epilepsy		2223	379798	0.568048	0.556106				0.57999		1
Epilepsy		391	51476	0.602153	0.573546				0.630761		1
Epilepsy		1847	249169	0.589704	0.576724				0.602684		1
Epilepsy		2217	379052	0.574843	0.563103				0.586584		1
Epilepsy		391	51476	0.611785	0.582592				0.640979		1
Epilepsy		4455	679697	0.588469	0.570386				0.606552		3
Type 2 diabetes (T2D)		18028	212123	0.671019	0.667252				0.674786		1
Type 2 diabetes (T2D)		18028	212123	0.671039	0.667273				0.674805		1
Type 2 diabetes (T2D)		11515	298829	0.678208	0.673454				0.682961		1
Type 2 diabetes (T2D)		11515	298829	0.678229	0.673475				0.682982		1
Type 2 diabetes (T2D)		1945	48192	0.758272	0.748405				0.768139		1
Type 2 diabetes (T2D)		31488	559144	0.702335	0.647685				0.756986		3
Type 2 diabetes (T2D)		18028	212123	0.63008	0.626229				0.633931		1
Type 2 diabetes (T2D)		18028	212123	0.6292	0.625353				0.633047		1
Type 2 diabetes (T2D)		11515	298829	0.643865	0.638956				0.648775		1
Type 2 diabetes (T2D)		11515	298829	0.646056	0.641169				0.650942		1
Type 2 diabetes (T2D)		1945	48192	0.716531	0.706289				0.726772		1
Type 2 diabetes (T2D)		31488	559144	0.663307	0.610916				0.715698		3
Type 2 diabetes (T2D)		29543	510952	0.637558	0.62104				0.654076		2
Type 2 diabetes (T2D)		18028	212123	0.720031	0.716571				0.72349		1
Type 2 diabetes (T2D)		1945	48192	0.79699	0.788089				0.80589		1
Type 2 diabetes (T2D)		18028	212123	0.620923	0.617027				0.624819		1
Type 2 diabetes (T2D)		18028	212123	0.619807	0.615918				0.623695		1
Type 2 diabetes (T2D)		16263	357213	0.644025	0.639906				0.648143		1
Type 2 diabetes (T2D)		16263	357213	0.646336	0.642237				0.650435		1
Type 2 diabetes (T2D)		1974	48612	0.71141	0.70117				0.721649		1
Type 2 diabetes (T2D)		1974	48612	0.708918	0.698685				0.719152		1
Type 2 diabetes (T2D)		36265	617948	0.658601	0.605562				0.71164		3
Type 2 diabetes (T2D)		18028	212123	0.627449	0.623597				0.6313		1
Type 2 diabetes (T2D)		11515	298829	0.639219	0.634289				0.644149		1
Type 2 diabetes (T2D)		1945	48192	0.709875	0.69961				0.720141		1
Type 2 diabetes (T2D)		31488	559144	0.658654	0.608384				0.708923		3
Type 2 diabetes (T2D)		18028	212123	0.642113	0.638196				0.64603		1
Type 2 diabetes (T2D)		1974	48612	0.655191	0.643196				0.667187		1
Type 2 diabetes (T2D)		20002	260735	0.647373	0.634804				0.659942		2
Type 2 diabetes (T2D)		18028	212123	0.68579	0.682119				0.689462		1
Type 2 diabetes (T2D)		1974	48612	0.758074	0.748298				0.767849		1
Type 2 diabetes (T2D)		20002	260735	0.721784	0.650947				0.792621		2
Type 2 diabetes (T2D)		18028	212123	0.594196	0.589798				0.598593		1
Type 2 diabetes (T2D)		16263	357213	0.589048	0.584332				0.593764		1
Type 2 diabetes (T2D)		1974	48612	0.664107	0.651008				0.677206		1
Type 2 diabetes (T2D)		36265	617948	0.615422	0.568333				0.66251		3
Type 2 diabetes (T2D)		18028	212123	0.717479	0.713994				0.720963		1
Type 2 diabetes (T2D)		1974	48612	0.795023	0.786134				0.803911		1
Type 2 diabetes (T2D)		20002	260735	0.756138	0.680146				0.832131		2
Type 2 diabetes (T2D)		18028	212123	0.667537	0.663732				0.671343		1
Type 2 diabetes (T2D)		16263	357213	0.703387	0.699513				0.707261		1
Type 2 diabetes (T2D)		1974	48612	0.7591	0.749394				0.768806		1
Type 2 diabetes (T2D)		36265	617948	0.709849	0.657755				0.761942		3
Type 2 diabetes (T2D)		18028	212123	0.666274	0.662468				0.670081		1
Type 2 diabetes (T2D)		16263	357213	0.680261	0.676268				0.684254		1
Type 2 diabetes (T2D)		1974	48612	0.755031	0.745165				0.764897		1
Asthma	EstB	2700	46604	0.618176	0.607091	0.629261
Type 2 diabetes (T2D)		18028	212123	0.617572	0.613676				0.621469		1
Type 2 diabetes (T2D)		16263	357213	0.637201	0.633066				0.641335		1
Type 2 diabetes (T2D)		1974	48612	0.704053	0.693777				0.714329		1
Type 2 diabetes (T2D)		18028	212123	0.619604	0.615705				0.623503		1
Type 2 diabetes (T2D)		1974	48612	0.710834	0.700596				0.721071		1
Type 2 diabetes (T2D)		20002	260735	0.665091	0.575686				0.754496		2
Hip osteoarthritis (hip OA)		7434	243082	0.684967	0.679377				0.690557		1
Hip osteoarthritis (hip OA)		7434	243082	0.685065	0.679476				0.690654		1
Hip osteoarthritis (hip OA)		8542	303578	0.675981	0.670616				0.681347		1
Hip osteoarthritis (hip OA)		8542	303578	0.675923	0.670556				0.681289		1
Hip osteoarthritis (hip OA)		3978	45077	0.731708	0.724325				0.73909		1
Hip osteoarthritis (hip OA)		19954	591737	0.69747	0.663688				0.731252		3
Hip osteoarthritis (hip OA)		7434	243082	0.665119	0.659501				0.670737		1
Hip osteoarthritis (hip OA)		7434	243082	0.664971	0.659351				0.670591		1
Hip osteoarthritis (hip OA)		8542	303578	0.660966	0.65556				0.666373		1
Hip osteoarthritis (hip OA)		8542	303578	0.661098	0.655699				0.666497		1
Hip osteoarthritis (hip OA)		3978	45077	0.710548	0.703076				0.718021		1
Hip osteoarthritis (hip OA)		19954	591737	0.678785	0.647748				0.709822		3
Hip osteoarthritis (hip OA)		15976	546660	0.662957	0.659063				0.66685		2
Hip osteoarthritis (hip OA)		7434	243082	0.705555	0.700068				0.711042		1
Hip osteoarthritis (hip OA)		3978	45077	0.73742	0.730144				0.744696		1
Hip osteoarthritis (hip OA)		7434	243082	0.664581	0.658946				0.670215		1
Hip osteoarthritis (hip OA)		7434	243082	0.664375	0.658738				0.670011		1
Hip osteoarthritis (hip OA)		11033	365491	0.655033	0.650287				0.659778		1
Hip osteoarthritis (hip OA)		11033	365491	0.655341	0.650601				0.660081		1
Hip osteoarthritis (hip OA)		4030	45452	0.707962	0.700518				0.715406		1
Hip osteoarthritis (hip OA)		4030	45452	0.705489	0.698043				0.712934		1
Hip osteoarthritis (hip OA)		22497	654025	0.675754	0.643916				0.707593		3
Hip osteoarthritis (hip OA)		7434	243082	0.663829	0.658208				0.669451		1
Hip osteoarthritis (hip OA)		8542	303578	0.660863	0.655455				0.666271		1
Hip osteoarthritis (hip OA)		3978	45077	0.705048	0.69757				0.712526		1
Hip osteoarthritis (hip OA)		19954	591737	0.676476	0.648627				0.704325		3
Hip osteoarthritis (hip OA)		7434	243082	0.589733	0.583268				0.596197		1
Hip osteoarthritis (hip OA)		4030	45452	0.540253	0.531402				0.549105		1
Hip osteoarthritis (hip OA)		11464	288534	0.565089	0.5166				0.613579		2
Hip osteoarthritis (hip OA)		7434	243082	0.688206	0.682597				0.693815		1
Hip osteoarthritis (hip OA)		4030	45452	0.711576	0.704234				0.718919		1
Hip osteoarthritis (hip OA)		11464	288534	0.699766	0.676864				0.722668		2
Hip osteoarthritis (hip OA)		7434	243082	0.580266	0.573469				0.587062		1
Hip osteoarthritis (hip OA)		11033	365491	0.567805	0.562264				0.573347		1
Hip osteoarthritis (hip OA)		4030	45452	0.622641	0.613604				0.631679		1
Hip osteoarthritis (hip OA)		22497	654025	0.59008	0.557665				0.622494		3
Hip osteoarthritis (hip OA)		7434	243082	0.705291	0.699794				0.710787		1
Hip osteoarthritis (hip OA)		4030	45452	0.735379	0.728129				0.74263		1
Hip osteoarthritis (hip OA)		11464	288534	0.720238	0.690752				0.749724		2
Hip osteoarthritis (hip OA)		7434	243082	0.686392	0.680784				0.692001		1
Hip osteoarthritis (hip OA)		11033	365491	0.676293	0.671602				0.680984		1
Hip osteoarthritis (hip OA)		4030	45452	0.732341	0.725048				0.739635		1
Hip osteoarthritis (hip OA)		22497	654025	0.69825	0.664517				0.731982		3
Hip osteoarthritis (hip OA)		7434	243082	0.684696	0.679098				0.690295		1
Hip osteoarthritis (hip OA)		11033	365491	0.671449	0.666722				0.676176		1
Hip osteoarthritis (hip OA)		4030	45452	0.729428	0.72207				0.736786		1
Asthma	Meta-analysis	27817	600191	0.600311	0.557883	0.642738
Hip osteoarthritis (hip OA)		7434	243082	0.6632	0.657561				0.66884		1
Hip osteoarthritis (hip OA)		11033	365491	0.654811	0.650065				0.659558		1
Hip osteoarthritis (hip OA)		4030	45452	0.702013	0.694569				0.709457		1
Hip osteoarthritis (hip OA)		22497	654025								3
Hip osteoarthritis (hip OA)		7434	243082	0.665874	0.660217				0.671532		1
Hip osteoarthritis (hip OA)		4030	45452	0.707495	0.700116				0.714874		1
Hip osteoarthritis (hip OA)		11464	288534	0.686614	0.645826				0.727402		2
Knee osteoarthritis (knee OA)		12874	225577	0.670345	0.665937				0.674754		1
Knee osteoarthritis (knee OA)		12874	225577	0.670445	0.666038				0.674851		1
Knee osteoarthritis (knee OA)		12279	294429	0.645378	0.640604				0.650152		1
Knee osteoarthritis (knee OA)		12279	294429	0.645417	0.640642				0.650192		1
Knee osteoarthritis (knee OA)		6564	39231	0.70054	0.694497				0.706583		1
Knee osteoarthritis (knee OA)		31717	559237	0.672043	0.640826				0.703259		3
Knee osteoarthritis (knee OA)		12874	225577	0.619938	0.615497				0.62438		1
Knee osteoarthritis (knee OA)		12874	225577	0.619622	0.615179				0.624065		1
Knee osteoarthritis (knee OA)		12279	294429	0.616212	0.611433				0.62099		1
Knee osteoarthritis (knee OA)		12279	294429	0.616389	0.611625				0.621153		1
Knee osteoarthritis (knee OA)		6564	39231	0.678448	0.67226				0.684635		1
Knee osteoarthritis (knee OA)		31717	559237	0.638151	0.598699				0.677602		3
Knee osteoarthritis (knee OA)		25153	520006	0.618118	0.614869				0.621367		2
Knee osteoarthritis (knee OA)		12874	225577	0.683795	0.679445				0.688144		1
Knee osteoarthritis (knee OA)		6564	39231	0.706561	0.700575				0.712548		1
Knee osteoarthritis (knee OA)		12874	225577	0.611881	0.607405				0.616357		1
Knee osteoarthritis (knee OA)		12874	225577	0.611433	0.606955				0.615911		1
Knee osteoarthritis (knee OA)		16241	352739	0.617673	0.613549				0.621797		1
Knee osteoarthritis (knee OA)		16241	352739	0.617483	0.613374				0.621592		1
Knee osteoarthritis (knee OA)		6640	39531	0.676352	0.670167				0.682538		1
Knee osteoarthritis (knee OA)		6640	39531	0.674839	0.668669				0.68101		1
Knee osteoarthritis (knee OA)		35755	617847	0.635248	0.59494				0.675555		3
Knee osteoarthritis (knee OA)		12874	225577	0.619607	0.615162				0.624052		1
Knee osteoarthritis (knee OA)		12279	294429	0.615232	0.61046				0.620004		1
Knee osteoarthritis (knee OA)		6564	39231	0.675718	0.669536				0.6819		1
Knee osteoarthritis (knee OA)		31717	559237	0.636803	0.598684				0.674921		3
Knee osteoarthritis (knee OA)		12874	225577	0.576812	0.571888				0.581736		1
Knee osteoarthritis (knee OA)		6640	39531	0.544716	0.537825				0.551608		1
Knee osteoarthritis (knee OA)		19514	265108	0.560858	0.529406				0.592311		2
Knee osteoarthritis (knee OA)		12874	225577	0.637702	0.633192				0.642212		1
Knee osteoarthritis (knee OA)		6640	39531	0.683532	0.677408				0.689655		1
Knee osteoarthritis (knee OA)		19514	265108	0.660568	0.615655				0.705481		2
Knee osteoarthritis (knee OA)		12874	225577	0.617527	0.612445				0.622609		1
Knee osteoarthritis (knee OA)		16241	352739	0.568319	0.563521				0.573116		1
Knee osteoarthritis (knee OA)		6640	39531	0.603031	0.595884				0.610177		1
Knee osteoarthritis (knee OA)		35755	617847	0.596259	0.567547				0.62497		3
Knee osteoarthritis (knee OA)		12874	225577	0.681915	0.677546				0.686285		1
Knee osteoarthritis (knee OA)		6640	39531	0.706395	0.700439				0.712351		1
Knee osteoarthritis (knee OA)		19514	265108	0.694068	0.670079				0.718058		2
Knee osteoarthritis (knee OA)		12874	225577	0.668468	0.664045				0.672892		1
Knee osteoarthritis (knee OA)		16241	352739	0.64986	0.645737				0.653984		1
Knee osteoarthritis (knee OA)		6640	39531	0.702477	0.696487				0.708466		1
Knee osteoarthritis (knee OA)		35755	617847	0.673537	0.643388				0.703686		3
Knee osteoarthritis (knee OA)		12874	225577	0.667838	0.663411				0.672265		1
Knee osteoarthritis (knee OA)		16241	352739	0.648279	0.644148				0.652409		1
Knee osteoarthritis (knee OA)		6640	39531	0.700043	0.694026				0.70606		1
Epilepsy	FinnGen	1847	249169	0.619165	0.605643	0.632688
Knee osteoarthritis (knee OA)		12874	225577	0.611325	0.606846				0.615804		1
Knee osteoarthritis (knee OA)		16241	352739	0.615809	0.611693				0.619925		1
Knee osteoarthritis (knee OA)		6640	39531	0.673199	0.667018				0.67938		1
Knee osteoarthritis (knee OA)		35755	617847								3
Knee osteoarthritis (knee OA)		12874	225577	0.613264	0.608785				0.617744		1
Knee osteoarthritis (knee OA)		6640	39531	0.678004	0.67185				0.684158		1
Knee osteoarthritis (knee OA)		19514	265108	0.645598	0.582154				0.709043		2
Major depression (MDD)		7823	228857	0.676123	0.670213				0.682034		1
Major depression (MDD)		7823	228857	0.67609	0.670177				0.682003		1
Major depression (MDD)		11296	300268	0.649106	0.643722				0.65449		1
Major depression (MDD)		11296	300268	0.648913	0.643527				0.6543		1
Major depression (MDD)		4242	37599	0.618715	0.610361				0.627069		1
Major depression (MDD)		23361	566724	0.648089	0.615676				0.680503		3
Major depression (MDD)		7823	228857	0.638875	0.632896				0.644855		1
Major depression (MDD)		7823	228857	0.636811	0.63081				0.642812		1
Major depression (MDD)		11296	300268	0.584598	0.579316				0.58988		1
Major depression (MDD)		11296	300268	0.582745	0.577432				0.588059		1
Major depression (MDD)		4242	37599	0.583661	0.575232				0.592091		1
Major depression (MDD)		23361	566724	0.602423	0.566613				0.638233		3
Major depression (MDD)		19119	529125	0.60976	0.556775				0.662744		2
Major depression (MDD)		7823	228857	0.684287	0.678416				0.690158		1
Major depression (MDD)		4242	37599	0.626382	0.618084				0.63468		1
Major depression (MDD)		7823	228857	0.632087	0.626242				0.637931		1
Major depression (MDD)		7823	228857	0.629871	0.62401				0.635733		1
Major depression (MDD)		14950	361001	0.584063	0.579435				0.588692		1
Major depression (MDD)		14950	361001	0.578521	0.573856				0.583186		1
Major depression (MDD)		4277	37956	0.580557	0.572182				0.588932		1
Major depression (MDD)		4277	37956	0.568154	0.55983				0.576477		1
Major depression (MDD)		27050	627814	0.598951	0.566348				0.631554		3
Major depression (MDD)		7823	228857	0.634147	0.62816				0.640134		1
Major depression (MDD)		11296	300268	0.559508	0.554296				0.564719		1
Major depression (MDD)		4242	37599	0.566289	0.557915				0.574663		1
Major depression (MDD)		23361	566724	0.586671	0.53992				0.633423		3
Major depression (MDD)		7823	228857	0.557399	0.551065				0.563733		1
Major depression (MDD)		4277	37956	0.537426	0.528869				0.545982		1
Major depression (MDD)		12100	266813	0.547628	0.528059				0.567197		2
Major depression (MDD)		7823	228857	0.641074	0.635204				0.646943		1
Major depression (MDD)		4277	37956	0.586084	0.577786				0.594382		1
Major depression (MDD)		12100	266813	0.61366	0.559771				0.66755		2
Major depression (MDD)		7823	228857	0.626041	0.619663				0.632418		1
Major depression (MDD)		14950	361001	0.644196	0.639408				0.648983		1
Major depression (MDD)		4277	37956	0.594604	0.585855				0.603354		1
Major depression (MDD)		27050	627814	0.621803	0.593499				0.650106		3
Major depression (MDD)		7823	228857	0.681583	0.675738				0.687428		1
Major depression (MDD)		4277	37956	0.625214	0.616953				0.633475		1
Major depression (MDD)		12100	266813	0.653477	0.598236				0.708719		2
Major depression (MDD)		7823	228857	0.67453	0.668667				0.680393		1
Major depression (MDD)		14950	361001	0.65854	0.653897				0.663184		1
Major depression (MDD)		4277	37956	0.620654	0.612366				0.628942		1
Major depression (MDD)		27050	627814	0.651371	0.620202				0.68254		3
Major depression (MDD)		7823	228857	0.672692	0.66681				0.678574		1
Major depression (MDD)		14950	361001	0.654787	0.65011				0.659465		1
Major depression (MDD)		4277	37956	0.617152	0.608822				0.625482		1
Epilepsy	UKB	2223	379798	0.570312	0.55669	0.583934
Major depression (MDD)		7823	228857	0.626874	0.621041				0.632708		1
Major depression (MDD)		14950	361001	0.547426	0.54287				0.551981		1
Major depression (MDD)		4277	37956	0.557445	0.549228				0.565663		1
Major depression (MDD)		27050	627814								3
Major depression (MDD)		7823	228857	0.630014	0.624195				0.635833		1
Major depression (MDD)		4277	37956	0.576698	0.568429				0.584968		1
Major depression (MDD)		12100	266813	0.603441	0.551191				0.65569		2
Coronary heart disease (CHD)		8402	237873	0.75599	0.751381				0.760598		1
Coronary heart disease (CHD)		8402	237873	0.75547	0.750861				0.760078		1
Coronary heart disease (CHD)		14237	290638	0.720212	0.716322				0.724102		1
Coronary heart disease (CHD)		14237	290638	0.720227	0.716337				0.724116		1
Coronary heart disease (CHD)		1949	47652	0.787297	0.778224				0.79637		1
Coronary heart disease (CHD)		24588	576163	0.754329	0.716411				0.792247		3
Coronary heart disease (CHD)		8402	237873	0.746259	0.741551				0.750966		1
Coronary heart disease (CHD)		8402	237873	0.742297	0.737564				0.747031		1
Coronary heart disease (CHD)		14237	290638	0.701394	0.697354				0.705433		1
Coronary heart disease (CHD)		14237	290638	0.702327	0.698304				0.706351		1
Coronary heart disease (CHD)		1949	47652	0.782816	0.773604				0.792028		1
Coronary heart disease (CHD)		24588	576163	0.743348	0.69725				0.789446		3
Coronary heart disease (CHD)		22639	528511	0.722292	0.683121				0.761463		2
Coronary heart disease (CHD)		8402	237873	0.774068	0.769551				0.778585		1
Coronary heart disease (CHD)		1949	47652	0.794494	0.785523				0.803464		1
Coronary heart disease (CHD)		8402	237873	0.741728	0.736954				0.746502		1
Coronary heart disease (CHD)		8402	237873	0.737266	0.732462				0.742071		1
Coronary heart disease (CHD)		19230	346306	0.695403	0.691915				0.698891		1
Coronary heart disease (CHD)		19230	346306	0.696308	0.692833				0.699783		1
Coronary heart disease (CHD)		1972	48053	0.780651	0.771472				0.78983		1
Coronary heart disease (CHD)		1972	48053	0.777527	0.768257				0.786797		1
Coronary heart disease (CHD)		29604	632232	0.739117	0.690867				0.787368		3
Coronary heart disease (CHD)		8402	237873	0.736834	0.732034				0.741635		1
Coronary heart disease (CHD)		14237	290638	0.697702	0.693636				0.701769		1
Coronary heart disease (CHD)		1949	47652	0.775889	0.766532				0.785245		1
Coronary heart disease (CHD)		24588	576163	0.736651	0.692486				0.780816		3
Coronary heart disease (CHD)		8402	237873	0.604152	0.598159				0.610144		1
Coronary heart disease (CHD)		1972	48053	0.555289	0.542507				0.56807		1
Coronary heart disease (CHD)		10374	285926	0.58006	0.532178				0.627941		2
Coronary heart disease (CHD)		8402	237873	0.753618	0.748819				0.758417		1
Coronary heart disease (CHD)		1972	48053	0.783113	0.773942				0.792284		1
Coronary heart disease (CHD)		10374	285926	0.768096	0.739196				0.796997		2
Coronary heart disease (CHD)		8402	237873	0.598429	0.59234				0.604518		1
Coronary heart disease (CHD)		19230	346306	0.597062	0.593003				0.601121		1
Coronary heart disease (CHD)		1972	48053	0.601025	0.588004				0.614046		1
Coronary heart disease (CHD)		29604	632232	0.597706	0.594437				0.600975		3
Coronary heart disease (CHD)		8402	237873	0.770893	0.766317				0.775468		1
Coronary heart disease (CHD)		1972	48053	0.790411	0.781407				0.799414		1
Coronary heart disease (CHD)		10374	285926	0.780251	0.761139				0.799362		2
Coronary heart disease (CHD)		8402	237873	0.754211	0.749548				0.758874		1
Coronary heart disease (CHD)		19230	346306	0.718177	0.714823				0.72153		1
Coronary heart disease (CHD)		1972	48053	0.786967	0.777975				0.795959		1
Coronary heart disease (CHD)		29604	632232	0.752945	0.714068				0.791821		3
Coronary heart disease (CHD)		8402	237873	0.751701	0.747033				0.756368		1
Coronary heart disease (CHD)		19230	346306	0.716196	0.712833				0.719559		1
Coronary heart disease (CHD)		1972	48053	0.782686	0.773581				0.79179		1
Epilepsy	EstB	391	51476	0.561837	0.531588	0.592086
Coronary heart disease (CHD)		8402	237873	0.731332	0.726457				0.736207		1
Coronary heart disease (CHD)		19230	346306	0.690575	0.68706				0.694089		1
Coronary heart disease (CHD)		1972	48053	0.773087	0.763742				0.782431		1
Coronary heart disease (CHD)		29604	632232								3
Coronary heart disease (CHD)		8402	237873	0.734379	0.729503				0.739254		1
Coronary heart disease (CHD)		1972	48053	0.779325	0.770134				0.788517		1
Coronary heart disease (CHD)		10374	285926	0.756676	0.71263				0.800723		2
Atrial fibrillation (AF)		12167	233632	0.760042	0.756177				0.763907		1
Atrial fibrillation (AF)		12167	233632	0.760002	0.756136				0.763867		1
Atrial fibrillation (AF)		10851	299567	0.748117	0.743895				0.752338		1
Atrial fibrillation (AF)		10851	299567	0.748132	0.743912				0.752352		1
Atrial fibrillation (AF)		1648	49412	0.798502	0.7884				0.808605		1
Atrial fibrillation (AF)		24666	582611	0.768569	0.73907				0.798068		3
Atrial fibrillation (AF)		12167	233632	0.751261	0.747373				0.75515		1
Atrial fibrillation (AF)		12167	233632	0.750276	0.746385				0.754168		1
Atrial fibrillation (AF)		10851	299567	0.735415	0.731137				0.739693		1
Atrial fibrillation (AF)		10851	299567	0.735098	0.730831				0.739365		1
Atrial fibrillation (AF)		1648	49412	0.790034	0.779785				0.800283		1
Atrial fibrillation (AF)		24666	582611	0.758602	0.727074				0.79013		3
Atrial fibrillation (AF)		23018	533199	0.742713	0.727838				0.757588		2
Atrial fibrillation (AF)		12167	233632	0.789212	0.78554				0.792884		1
Atrial fibrillation (AF)		1648	49412	0.818555	0.808963				0.828146		1
Atrial fibrillation (AF)		12167	233632	0.75073	0.746828				0.754631		1
Atrial fibrillation (AF)		12167	233632	0.749637	0.745733				0.753541		1
Atrial fibrillation (AF)		14643	359590	0.729532	0.725821				0.733244		1
Atrial fibrillation (AF)		14643	359590	0.728861	0.725152				0.73257		1
Atrial fibrillation (AF)		1673	49819	0.788663	0.778474				0.798853		1
Atrial fibrillation (AF)		1673	49819	0.786783	0.776563				0.797002		1
Atrial fibrillation (AF)		28483	643041	0.756026	0.722346				0.789706		3
Atrial fibrillation (AF)		12167	233632	0.748667	0.744775				0.752559		1
Atrial fibrillation (AF)		10851	299567	0.730936	0.726632				0.735239		1
Atrial fibrillation (AF)		1648	49412	0.784714	0.774368				0.79506		1
Atrial fibrillation (AF)		24666	582611	0.754462	0.723719				0.785205		3
Atrial fibrillation (AF)		12167	233632	0.631289	0.626329				0.63625		1
Atrial fibrillation (AF)		1673	49819	0.622829	0.609436				0.636222		1
Atrial fibrillation (AF)		13840	283451	0.62944	0.622586				0.636293		2
Atrial fibrillation (AF)		12167	233632	0.778866	0.775138				0.782594		1
Atrial fibrillation (AF)		1673	49819	0.804565	0.794733				0.814396		1
Atrial fibrillation (AF)		13840	283451	0.791296	0.766125				0.816468		2
Atrial fibrillation (AF)		12167	233632	0.597734	0.592612				0.602857		1
Atrial fibrillation (AF)		14643	359590	0.618183	0.613662				0.622704		1
Atrial fibrillation (AF)		1673	49819	0.625296	0.611				0.639592		1
Atrial fibrillation (AF)		28483	643041	0.612951	0.59676				0.629142		3
Atrial fibrillation (AF)		12167	233632	0.788942	0.785264				0.792621		1
Atrial fibrillation (AF)		1673	49819	0.81527	0.805675				0.824865		1
Atrial fibrillation (AF)		13840	283451	0.801718	0.775928				0.827508		2
Atrial fibrillation (AF)		12167	233632	0.760737	0.756871				0.764603		1
Atrial fibrillation (AF)		14643	359590	0.744388	0.740728				0.748048		1
Atrial fibrillation (AF)		1673	49819	0.795997	0.785946				0.806048		1
Atrial fibrillation (AF)		28483	643041	0.766723	0.737141				0.796306		3
Atrial fibrillation (AF)		12167	233632	0.75966	0.755787				0.763532		1
Atrial fibrillation (AF)		14643	359590	0.743183	0.739517				0.746849		1
Atrial fibrillation (AF)		1673	49819	0.795044	0.784928				0.805159		1
Epilepsy	Meta-analysis	4461	680443	0.585091	0.549519	0.620664
Atrial fibrillation (AF)		12167	233632	0.747931	0.744024				0.751837		1
Atrial fibrillation (AF)		14643	359590	0.723639	0.7199				0.727377		1
Atrial fibrillation (AF)		1673	49819	0.782476	0.772174				0.792777		1
Atrial fibrillation (AF)		28483	643041								3
Atrial fibrillation (AF)		12167	233632	0.749215	0.745319				0.753111		1
Atrial fibrillation (AF)		1673	49819	0.783995	0.773751				0.794238		1
Atrial fibrillation (AF)		13840	283451	0.766269	0.732191				0.800347		2
Gout		2570	251384	0.803152	0.795349				0.810955		1
Gout		2570	251384	0.802621	0.794806				0.810436		1
Gout		3216	312511	0.793648	0.78725				0.800046		1
Gout		3216	312511	0.793595	0.787191				0.799999		1
Gout		1891	48997	0.762914	0.752789				0.773039		1
Gout		7677	612892	0.786795	0.763248				0.810341		3
Gout		2570	251384	0.771287	0.763056				0.779517		1
Gout		2570	251384	0.764811	0.756502				0.77312		1
Gout		3216	312511	0.777949	0.771332				0.784566		1
Gout		3216	312511	0.776863	0.770265				0.783461		1
Gout		1891	48997	0.727536	0.717156				0.737917		1
Gout		7677	612892	0.759123	0.728297				0.78995		3
Gout		5786	563895	0.771112	0.759314				0.782911		2
Gout		2570	251384	0.820996	0.813321				0.828671		1
Gout		1891	48997	0.786996	0.777449				0.796543		1
Gout		2570	251384	0.768912	0.760574				0.777251		1
Gout		2570	251384	0.761917	0.75349				0.770345		1
Gout		4378	376851	0.772466	0.766636				0.778295		1
Gout		4378	376851	0.771667	0.765843				0.777492		1
Gout		1915	49433	0.72323	0.712798				0.733661		1
Gout		1915	49433	0.71789	0.707394				0.728386		1
Gout		8863	677668	0.755086	0.724203				0.785969		3
Gout		2570	251384	0.749415	0.740879				0.757952		1
Gout		3216	312511	0.771603	0.76486				0.778347		1
Gout		1891	48997	0.714488	0.703924				0.725052		1
Gout		7677	612892	0.745369	0.712855				0.777884		3
Gout		2570	251384	0.623277	0.612389				0.634166		1
Gout		4372	376113	0.647582	0.639592				0.655572		1
Gout		1915	49433	0.623541	0.611088				0.635994		1
Gout		8857	676930	0.63197	0.6157				0.64824		3
Gout		2570	251384	0.772224	0.763617				0.780831		1
Gout		4372	376113	0.796747	0.790906				0.802587		1
Gout		1915	49433	0.74267	0.732521				0.752819		1
Gout		8857	676930	0.770766	0.740129				0.801404		3
Gout		2570	251384	0.681203	0.669661				0.692746		1
Gout		4378	376851	0.639042	0.630815				0.647269		1
Gout		1915	49433	0.665543	0.652485				0.678601		1
Gout		8863	677668	0.66162	0.637134				0.686106		3
Gout		2570	251384	0.818286	0.810506				0.826067		1
Gout		4385	427041	0.821533	0.816053				0.827014		1
Gout		1915	49433	0.782565	0.772922				0.792208		1
Gout		8870	727858	0.807694	0.783423				0.831964		3
Gout		2570	251384	0.802365	0.794446				0.810285		1
Gout		4378	376851	0.790078	0.784462				0.795694		1
Gout		1915	49433	0.760477	0.7503				0.770654		1
Gout		8863	677668	0.784525	0.76045				0.8086		3
Gout		2570	251384	0.799801	0.791879				0.807724		1
Gout		4378	376851	0.789372	0.783745				0.795		1
Gout		1915	49433	0.758651	0.748405				0.768896		1
Type 2 diabetes (T2D)	FinnGen	18028	212123	0.594196	0.589798	0.598593
Gout		2570	251384	0.745741	0.737047				0.754435		1
Gout		4378	376851	0.764162	0.758207				0.770117		1
Gout		1915	49433	0.708713	0.698099				0.719327		1
Gout		8863	677668								3
Gout		2570	251384	0.749648	0.740946				0.75835		1
Gout		4372	376113	0.765273	0.759332				0.771214		1
Gout		1915	49433	0.713175	0.702686				0.723664		1
Gout		8857	676930	0.742934	0.712774				0.773093		3
Colorectal cancer		2419	250515	0.706399	0.696795				0.716002		1
Colorectal cancer		2419	250515	0.706397	0.696793				0.716001		1
Colorectal cancer		2955	313713	0.675587	0.6663				0.684874		1
Colorectal cancer		2955	313713	0.675451	0.666158				0.684744		1
Colorectal cancer		246	51779	0.798019	0.771938				0.824099		1
Colorectal cancer		5620	616007	0.725755	0.654514				0.796996		3
Colorectal cancer		2419	250515	0.696412	0.686672				0.706152		1
Colorectal cancer		2419	250515	0.696271	0.686534				0.706007		1
Colorectal cancer		2955	313713	0.662238	0.652899				0.671577		1
Colorectal cancer		2955	313713	0.660849	0.651518				0.67018		1
Colorectal cancer		246	51779	0.798263	0.772434				0.824093		1
Colorectal cancer		5620	616007	0.718171	0.638813				0.79753		3
Colorectal cancer		5374	564228	0.678532	0.643819				0.713244		2
Colorectal cancer		2419	250515	0.740206	0.730934				0.749478		1
Colorectal cancer		246	51779	0.814795	0.790099				0.839492		1
Colorectal cancer		2419	250515	0.696416	0.686677				0.706154		1
Colorectal cancer		2419	250515	0.696266	0.686531				0.706		1
Colorectal cancer		3745	378877	0.659006	0.650685				0.667326		1
Colorectal cancer		3745	378877	0.657249	0.648957				0.66554		1
Colorectal cancer		249	52217	0.79764	0.772155				0.823125		1
Colorectal cancer		249	52217	0.796321	0.770568				0.822075		1
Colorectal cancer		6413	681609	0.716908	0.636415				0.797402		3
Colorectal cancer		2419	250515	0.696164	0.686424				0.705905		1
Colorectal cancer		2955	313713	0.660276	0.650958				0.669594		1
Colorectal cancer		246	51779	0.791292	0.764817				0.817768		1
Colorectal cancer		5620	616007	0.71503	0.63919				0.79087		3
Colorectal cancer		2419	250515	0.624585	0.613556				0.635614		1
Colorectal cancer		249	52217	0.605107	0.570162				0.640052		1
Colorectal cancer		2668	302732	0.622193	0.609664				0.634723		2
Colorectal cancer		2419	250515	0.732062	0.722615				0.741509		1
Colorectal cancer		249	52217	0.807349	0.782525				0.832174		1
Colorectal cancer		2668	302732	0.768795	0.695034				0.842555		2
Colorectal cancer		2419	250515	0.596605	0.585245				0.607965		1
Colorectal cancer		3745	378877	0.558562	0.549249				0.567876		1
Colorectal cancer		249	52217	0.50801	0.466383				0.549637		1
Colorectal cancer		6413	681609	0.557722	0.510029				0.605415		3
Colorectal cancer		2419	250515	0.74019	0.730918				0.749463		1
Colorectal cancer		249	52217	0.807962	0.782979				0.832946		1
Colorectal cancer		2668	302732	0.773043	0.706657				0.839429		2
Colorectal cancer		2419	250515	0.709943	0.700356				0.71953		1
Colorectal cancer		3745	378877	0.676617	0.668372				0.684863		1
Colorectal cancer		249	52217	0.7976	0.77207				0.823131		1
Colorectal cancer		6413	681609	0.727153	0.657211				0.797095		3
Colorectal cancer		2419	250515	0.706379	0.69678				0.715979		1
Colorectal cancer		3745	378877	0.673728	0.665479				0.681976		1
Colorectal cancer		249	52217	0.79158	0.765329				0.81783		1
Type 2 diabetes (T2D)	UKB	16263	357213	0.589048	0.584332	0.593764
Colorectal cancer		2419	250515	0.696178	0.686436				0.70592		1
Colorectal cancer		3745	378877	0.656711	0.648434				0.664987		1
Colorectal cancer		249	52217	0.790994	0.765023				0.816965		1
Colorectal cancer		6413	681609								3
Colorectal cancer		2419	250515	0.700491	0.69076				0.710222		1
Colorectal cancer		249	52217	0.79711	0.771826				0.822395		1
Colorectal cancer		2668	302732	0.748067	0.653391				0.842743		2
Lung cancer		825	165472	0.761246	0.746555				0.775938		1
Lung cancer		825	165472	0.760916	0.746187				0.775646		1
Lung cancer		1813	316792	0.743754	0.732696				0.754812		1
Lung cancer		1813	316792	0.74276	0.731617				0.753903		1
Lung cancer		134	51983	0.847278	0.817705				0.87685		1
Lung cancer		2772	534247	0.782786	0.721274				0.844298		3
Lung cancer		825	165472	0.75099	0.736501				0.765479		1
Lung cancer		825	165472	0.74916	0.734675				0.763644		1
Lung cancer		1813	316792	0.698418	0.687305				0.709532		1
Lung cancer		1813	316792	0.691246	0.680215				0.702276		1
Lung cancer		134	51983	0.837783	0.805384				0.870181		1
Lung cancer		2772	534247	0.761183	0.682378				0.839988		3
Lung cancer		2638	482264	0.720005	0.66325				0.776759		2
Lung cancer		825	165472	0.776081	0.761686				0.790475		1
Lung cancer		134	51983	0.855018	0.825702				0.884334		1
Lung cancer		825	165472	0.740882	0.726094				0.755669		1
Lung cancer		825	165472	0.738461	0.723697				0.753226		1
Lung cancer		2864	382516	0.704446	0.695659				0.713233		1
Lung cancer		2864	382516	0.696878	0.688185				0.705571		1
Lung cancer		138	52475	0.832251	0.800105				0.864397		1
Lung cancer		138	52475	0.832698	0.799978				0.865419		1
Lung cancer		3827	600463	0.75783	0.68438				0.83128		3
Lung cancer		825	165472	0.747832	0.733281				0.762382		1
Lung cancer		1813	316792	0.678361	0.667361				0.68936		1
Lung cancer		134	51983	0.825713	0.793994				0.857433		1
Lung cancer		2772	534247	0.749577	0.666702				0.832452		3
Lung cancer		825	165472	0.572675	0.553328				0.592023		1
Lung cancer		138	52475	0.554133	0.506574				0.601693		1
Lung cancer		963	217947	0.570043	0.552121				0.587964		2
Lung cancer		825	165472	0.755793	0.741302				0.770283		1
Lung cancer		138	52475	0.820273	0.788278				0.852268		1
Lung cancer		963	217947	0.78639	0.723282				0.849499		2
Lung cancer		825	165472	0.601429	0.581759				0.621098		1
Lung cancer		2864	382516	0.593937	0.580731				0.607143		1
Lung cancer		138	52475	0.656383	0.607339				0.705428		1
Lung cancer		3827	600463	0.609137	0.580313				0.637962		3
Lung cancer		825	165472	0.769525	0.754778				0.784273		1
Lung cancer		138	52475	0.834551	0.80463				0.864472		1
Lung cancer		963	217947	0.800681	0.737012				0.864351		2
Lung cancer		825	165472	0.760163	0.745206				0.775119		1
Lung cancer		2864	382516	0.754006	0.745355				0.762658		1
Lung cancer		138	52475	0.834256	0.805021				0.863492		1
Lung cancer		3827	600463	0.781156	0.732228				0.830084		3
Lung cancer		825	165472	0.753318	0.738289				0.768348		1
Lung cancer		2864	382516	0.750874	0.742188				0.759559		1
Lung cancer		138	52475	0.825368	0.794858				0.855879		1
Type 2 diabetes (T2D)	EstB	1974	48612	0.664107	0.651008	0.677206
Lung cancer		825	165472	0.736652	0.721859				0.751445		1
Lung cancer		2864	382516	0.682403	0.673762				0.691045		1
Lung cancer		138	52475	0.813528	0.781551				0.845505		1
Lung cancer		3827	600463								3
Lung cancer		825	165472	0.744413	0.729621				0.759204		1
Lung cancer		138	52475	0.820333	0.788788				0.851878		1
Lung cancer		963	217947	0.781042	0.706686				0.855398		2
Prostate cancer		4698	101721	0.746318	0.740776				0.751859		1
Prostate cancer		4698	101721	0.746426	0.740886				0.751967		1
Prostate cancer		5015	133185	0.707025	0.700791				0.713259		1
Prostate cancer		5015	133185	0.70706	0.700817				0.713303		1
Prostate cancer		418	16328	0.816404	0.800933				0.831875		1
Prostate cancer		10131	251234	0.75624	0.693823				0.818656		3
Prostate cancer		4698	101721	0.741585	0.736013				0.747157		1
Prostate cancer		4698	101721	0.741271	0.735701				0.746842		1
Prostate cancer		5015	133185	0.690634	0.684483				0.696785		1
Prostate cancer		5015	133185	0.690583	0.684432				0.696734		1
Prostate cancer		418	16328	0.816343	0.800865				0.83182		1
Prostate cancer		10131	251234	0.749226	0.6779				0.820553		3
Prostate cancer		9713	234906	0.715945	0.66627				0.765619		2
Prostate cancer		4698	101721	0.798469	0.793214				0.803724		1
Prostate cancer		418	16328	0.845554	0.830702				0.860407		1
Prostate cancer		4698	101721	0.741512	0.735943				0.747082		1
Prostate cancer		4698	101721	0.741105	0.735538				0.746672		1
Prostate cancer		6255	161062	0.681353	0.675803				0.686903		1
Prostate cancer		6255	161062	0.68143	0.675879				0.686982		1
Prostate cancer		429	16473	0.817065	0.801711				0.83242		1
Prostate cancer		429	16473	0.81698	0.801623				0.832336		1
Prostate cancer		11382	279256	0.746372	0.669602				0.823143		3
Prostate cancer		4698	101721	0.739516	0.733948				0.745084		1
Prostate cancer		5015	133185	0.690417	0.684268				0.696567		1
Prostate cancer		418	16328	0.816249	0.800791				0.831708		1
Prostate cancer		10131	251234	0.748433	0.676897				0.819968		3
Prostate cancer		4698	101721	0.665044	0.657438				0.672649		1
Prostate cancer		6242	160717	0.657002	0.650348				0.663655		1
Prostate cancer		429	16473	0.653701	0.627965				0.679437		1
Prostate cancer		11369	278911	0.660285	0.653358				0.667211		3
Prostate cancer		4698	101721	0.794864	0.789585				0.800143		1
Prostate cancer		6242	160717	0.744963	0.739553				0.750373		1
Prostate cancer		429	16473	0.845367	0.830628				0.860106		1
Prostate cancer		11369	278911	0.794739	0.73812				0.851358		3
Prostate cancer		4698	101721	0.603867	0.596056				0.611678		1
Prostate cancer		6255	161062	0.573289	0.566117				0.580462		1
Prostate cancer		429	16473	0.531467	0.500461				0.562473		1
Prostate cancer		11382	279256	0.57183	0.532441				0.611219		3
Prostate cancer		4698	101721	0.798105	0.792841				0.803369		1
Prostate cancer		6250	185495	0.765974	0.760741				0.771207		1
Prostate cancer		429	16473	0.845528	0.830836				0.86022		1
Prostate cancer		11377	303689	0.802769	0.757799				0.847739		3
Prostate cancer		4698	101721	0.752395	0.746867				0.757923		1
Prostate cancer		6255	161062	0.702922	0.697299				0.708546		1
Prostate cancer		429	16473	0.819567	0.804167				0.834968		1
Prostate cancer		11382	279256	0.757976	0.69195				0.824001		3
Prostate cancer		4698	101721	0.745874	0.740336				0.751413		1
Prostate cancer		6255	161062	0.699227	0.693592				0.704863		1
Prostate cancer		429	16473	0.817393	0.802119				0.832668		1
Type 2 diabetes (T2D)	Meta-analysis	36265	617948	0.615422	0.568333	0.66251
Prostate cancer		4698	101721	0.739244	0.733682				0.744806		1
Prostate cancer		6255	161062	0.681079	0.675531				0.686627		1
Prostate cancer		429	16473	0.817055	0.801742				0.832368		1
Prostate cancer		11382	279256								3
Prostate cancer		4698	101721	0.74697	0.741418				0.752523		1
Prostate cancer		6242	160717	0.685897	0.680342				0.691452		1
Prostate cancer		429	16473	0.819482	0.804051				0.834912		1
Prostate cancer		11369	278911	0.750507	0.67501				0.826003		3
Breast cancer		6591	136091	0.614414	0.608057				0.620771		1
Breast cancer		6591	136091	0.614405	0.608048				0.620763		1
Breast cancer		5313	166130	0.579937	0.5723				0.587574		1
Breast cancer		5313	166130	0.580185	0.572566				0.587804		1
Breast cancer		474	34364	0.61035	0.586692				0.634007		1
Breast cancer		12378	336585	0.600797	0.578024				0.62357		3
Breast cancer		6591	136091	0.603314	0.596937				0.60969		1
Breast cancer		6591	136091	0.602151	0.595793				0.608509		1
Breast cancer		5313	166130	0.546995	0.539442				0.554548		1
Breast cancer		5313	166130	0.546796	0.539282				0.554311		1
Breast cancer		474	34364	0.610262	0.586623				0.633901		1
Breast cancer		12378	336585	0.58608	0.546409				0.625751		3
Breast cancer		11904	302221	0.574511	0.520264				0.628759		2
Breast cancer		6591	136091	0.673081	0.666838				0.679325		1
Breast cancer		474	34364	0.665301	0.64027				0.690333		1
Breast cancer		6591	136091	0.598081	0.591821				0.60434		1
Breast cancer		6591	136091	0.596135	0.589912				0.602357		1
Breast cancer		6425	200291	0.543999	0.537157				0.550841		1
Breast cancer		6425	200291	0.543623	0.536814				0.550431		1
Breast cancer		481	34670	0.607984	0.584921				0.631047		1
Breast cancer		481	34670	0.60805	0.584963				0.631138		1
Breast cancer		13497	371052	0.582535	0.543261				0.621809		3
Breast cancer		6591	136091	0.600828	0.594493				0.607164		1
Breast cancer		5313	166130	0.546802	0.539292				0.554312		1
Breast cancer		474	34364	0.610355	0.586707				0.634004		1
Breast cancer		12378	336585	0.585159	0.546064				0.624255		3
Breast cancer		6591	136091	0.628683	0.622025				0.635342		1
Breast cancer		6414	199921	0.622311	0.6155				0.629122		1
Breast cancer		481	34670	0.625186	0.599117				0.651256		1
Breast cancer		13486	370682	0.625524	0.61962				0.631429		3
Breast cancer		6591	136091	0.663112	0.656802				0.669423		1
Breast cancer		6414	199921	0.630923	0.624155				0.637692		1
Breast cancer		481	34670	0.664755	0.639959				0.68955		1
Breast cancer		13486	370682	0.651682	0.629042				0.674321		3
Breast cancer		6591	136091	0.555297	0.548551				0.562042		1
Breast cancer		6425	200291	0.556017	0.549084				0.562949		1
Breast cancer		481	34670	0.501482	0.474998				0.527967		1
Breast cancer		13497	371052	0.539843	0.506851				0.572835		3
Breast cancer		6591	136091	0.670854	0.664606				0.677103		1
Breast cancer		6425	226057	0.654003	0.64726				0.660745		1
Breast cancer		481	34670	0.664775	0.639995				0.689555		1
Breast cancer		13497	396818	0.662871	0.650591				0.675151		3
Breast cancer		6591	136091	0.615777	0.609444				0.622109		1
Breast cancer		6425	200291	0.581602	0.574701				0.588502		1
Breast cancer		481	34670	0.616056	0.592111				0.640001		1
Breast cancer		13497	371052	0.603415	0.579913				0.626916		3
Breast cancer		6591	136091	0.610441	0.604135				0.616746		1
Breast cancer		6425	200291	0.579463	0.572539				0.586387		1
Breast cancer		481	34670	0.608165	0.585073				0.631257		1
Hip osteoarthritis (hip OA)	FinnGen	7434	243082	0.580266	0.573469	0.587062
Breast cancer		6591	136091	0.594677	0.58849				0.600863		1
Breast cancer		6425	200291	0.543576	0.53678				0.550371		1
Breast cancer		481	34670	0.60808	0.584986				0.631174		1
Breast cancer		13497	371052								3
Breast cancer		6591	136091	0.602044	0.595757				0.608331		1
Breast cancer		6414	199921	0.546894	0.540079				0.55371		1
Breast cancer		481	34670	0.616026	0.592073				0.63998		1
Breast cancer		13486	370682	0.587421	0.545879				0.628964		3
Asthma		7646	208882	0.596354	0.589747				0.60296		1
Asthma		7646	208882	0.605892	0.599402				0.612382		1
Asthma		17516	396968	0.554188	0.549877				0.5585		1
Epilepsy		1847	250919	0.616186	0.603311				0.62906		1
Epilepsy		1847	250919	0.598881	0.585649				0.612113		1
Epilepsy		2428	430349	0.592097	0.580529				0.603665		1
Type 2 diabetes (T2D)		18099	213762	0.639456	0.635576				0.643335		1
Type 2 diabetes (T2D)		18099	213762	0.638981	0.635068				0.642894		1
Type 2 diabetes (T2D)		16322	408182	0.66988	0.66581				0.67395		1
Hip osteoarthritis (hip OA)		7434	244839	0.677153	0.671537				0.682769		1
Hip osteoarthritis (hip OA)		7434	244839	0.678127	0.672515				0.68374		1
Hip osteoarthritis (hip OA)		11060	416512	0.677673	0.673				0.682345		1
Knee osteoarthritis (knee OA)		12874	227334	0.651069	0.646557				0.655581		1
Knee osteoarthritis (knee OA)		12874	227334	0.651976	0.647494				0.656457		1
Knee osteoarthritis (knee OA)		16269	403729	0.657348	0.653259				0.661438		1
Major depression (MDD)		7823	230614	0.655422	0.649458				0.661387		1
Major depression (MDD)		7823	230614	0.651406	0.645425				0.657387		1
Major depression (MDD)		15037	411895	0.629293	0.624505				0.634082		1
Coronary heart disease (CHD)		8402	239625	0.744421	0.739669				0.749173		1
Coronary heart disease (CHD)		8402	239625	0.738816	0.733964				0.743668		1
Coronary heart disease (CHD)		19289	397238	0.709518	0.706073				0.712963		1
Atrial fibrillation (AF)		12168	235382	0.753243	0.749343				0.757143		1
Atrial fibrillation (AF)		12168	235382	0.753872	0.749956				0.757788		1
Atrial fibrillation (AF)		14694	410556	0.741398	0.737719				0.745077		1
Gout		2570	253141	0.785384	0.776927				0.793841		1
Gout		2570	253141	0.775746	0.766938				0.784553		1
Gout		4391	427893	0.7877	0.78191				0.79349		1
Colorectal cancer		2419	252258	0.696782	0.687031				0.706533		1
Colorectal cancer		2419	252258	0.696617	0.686874				0.706361		1
Colorectal cancer		3764	429923	0.668478	0.660288				0.676669		1
Lung cancer		825	166287	0.742492	0.727546				0.757437		1
Lung cancer		825	166287	0.739993	0.724953				0.755033		1
Lung cancer		2877	433573	0.697917	0.689303				0.70653		1
Prostate cancer		4698	103055	0.740421	0.734872				0.745971		1
Prostate cancer		4698	103055	0.740861	0.735315				0.746407		1
Prostate cancer		6263	185903	0.698797	0.693408				0.704186		1
Breast cancer		6591	136514	0.594828	0.588641				0.601016		1
Breast cancer		6591	136514	0.595461	0.58926				0.601662		1
Breast cancer		6436	226478	0.552268	0.545441				0.559095		1
Hip osteoarthritis (hip OA)	UKB	11033	365491	0.567805	0.562264	0.573347
Hip osteoarthritis (hip OA)	EstB	4030	45452	0.622641	0.613604	0.631679
Hip osteoarthritis (hip OA)	Meta-analysis	22497	654025	0.59008	0.557665	0.622494
Knee osteoarthritis (knee OA)	FinnGen	12874	225577	0.617527	0.612445	0.622609
Knee osteoarthritis (knee OA)	UKB	16241	352739	0.568319	0.563521	0.573116
Knee osteoarthritis (knee OA)	EstB	6640	39531	0.603031	0.595884	0.610177
Knee osteoarthritis (knee OA)	Meta-analysis	35755	617847	0.596259	0.567547	0.62497
Major depression (MDD)	FinnGen	7823	228857	0.626041	0.619663	0.632418
Major depression (MDD)	UKB	14950	361001	0.644196	0.639408	0.648983
Major depression (MDD)	EstB	4277	37956	0.594604	0.585855	0.603354
Major depression (MDD)	Meta-analysis	27050	627814	0.621803	0.593499	0.650106
Coronary heart disease (CHD)	FinnGen	8402	237873	0.598429	0.59234	0.604518
Coronary heart disease (CHD)	UKB	19230	346306	0.597062	0.593003	0.601121
Coronary heart disease (CHD)	EstB	1972	48053	0.601025	0.588004	0.614046
Coronary heart disease (CHD)	Meta-analysis	29604	632232	0.597706	0.594437	0.600975
Atrial fibrillation (AF)	FinnGen	12167	233632	0.597734	0.592612	0.602857
Atrial fibrillation (AF)	UKB	14643	359590	0.618183	0.613662	0.622704
Atrial fibrillation (AF)	EstB	1673	49819	0.625296	0.611	0.639592
Atrial fibrillation (AF)	Meta-analysis	28483	643041	0.612951	0.59676	0.629142
Gout	FinnGen	2570	251384	0.681203	0.669661	0.692746
Gout	UKB	4378	376851	0.639042	0.630815	0.647269
Gout	EstB	1915	49433	0.665543	0.652485	0.678601
Gout	Meta-analysis	8863	677668	0.66162	0.637134	0.686106
Colorectal cancer	FinnGen	2419	250515	0.596605	0.585245	0.607965
Colorectal cancer	UKB	3745	378877	0.558562	0.549249	0.567876
Colorectal cancer	EstB	249	52217	0.50801	0.466383	0.549637
Colorectal cancer	Meta-analysis	6413	681609	0.557722	0.510029	0.605415
Lung cancer	FinnGen	825	165472	0.601429	0.581759	0.621098
Lung cancer	UKB	2864	382516	0.593937	0.580731	0.607143
Lung cancer	EstB	138	52475	0.656383	0.607339	0.705428
Lung cancer	Meta-analysis	3827	600463	0.609137	0.580313	0.637962
Prostate cancer	FinnGen	4698	101721	0.603867	0.596056	0.611678
Prostate cancer	UKB	6255	161062	0.573289	0.566117	0.580462
Prostate cancer	EstB	429	16473	0.531467	0.500461	0.562473
Prostate cancer	Meta-analysis	11382	279256	0.57183	0.532441	0.611219
Breast cancer	FinnGen	6591	136091	0.555297	0.548551	0.562042
Breast cancer	UKB	6425	200291	0.556017	0.549084	0.562949
Breast cancer	EstB	481	34670	0.501482	0.474998	0.527967
Breast cancer	Meta-analysis	13497	371052	0.539843	0.506851	0.572835

## Sheet: Figure 3a - correlations
	Correlation			CI lower bound			CI upper bound			p-value
Disease	EstB->FinnGen	UKB->FinnGen	EstB->UKB	EstB->FinnGen	UKB->FinnGen	EstB->UKB	EstB->FinnGen	UKB->FinnGen	EstB->UKB	EstB->FinnGen	UKB->FinnGen	EstB->UKB
Prostate Cancer	0.0781268	0.469873	-0.0489608	0.0697287	0.463267	-0.0552668	0.0865138	0.476427	-0.0426508	1.04114e-73	0	4.43415e-52
Breast Cancer	0.196779	0.0521646	0.0587634	0.189725	0.0448546	0.053036	0.203812	0.0594691	0.064487	0	2.62592e-44	1.52915e-89
Asthma	0.666097	0.572805	0.464065	0.662771	0.568789	0.460681	0.669397	0.576792	0.467436	0	0	0
Type 2 Diabetes	0.578037	0.544047	0.537046	0.574191	0.539982	0.534012	0.581857	0.548087	0.540067	0	0	0
Gout	0.52957	0.613286	0.597918	0.525614	0.609855	0.595203	0.533503	0.616694	0.600621	0	0	0
Colorectal Cancer	-2.34473e-05	-0.0441024	0.0506941	-0.00551612	-0.0495831	0.0464938	0.00546922	-0.0386191	0.0548927	0.993324	7.46548e-56	2.75231e-123
Lung Cancer	0.244788	0.490558	0.0366437	0.238404	0.485393	0.0324527	0.25115	0.495688	0.0408335	0	0	1.02001e-65
Hip Osteoarthritis	0.661317	0.653435	0.541889	0.6582	0.650262	0.538888	0.66441	0.656586	0.544877	0	0	0
Knee Osteoarthritis	0.740224	0.762823	0.71117	0.737657	0.760448	0.70905	0.74277	0.765177	0.713277	0	0	0
Major Depression	0.643402	0.669078	0.684656	0.640063	0.66593	0.682396	0.646716	0.672201	0.686903	0	0	0
Epilepsy	0.24391	0.469886	0.335621	0.238718	0.465579	0.331876	0.249088	0.474171	0.339356	0	0	0
Atrial Fibrillation	0.581089	0.625215	0.36856	0.577387	0.62181	0.364881	0.584767	0.628597	0.372227	0	0	0
Coronary Heart Disease	0.50121	0.706003	0.463891	0.497031	0.7032	0.460513	0.505365	0.708783	0.467255	0	0	0
Epilepsy		1847	249169	0.583353	0.570366				0.59634		1
Epilepsy		2223	379798	0.568048	0.556106				0.57999		1
Epilepsy		391	51476	0.602153	0.573546				0.630761		1
Epilepsy		1847	249169	0.589704	0.576724				0.602684		1
Epilepsy		2217	379052	0.574843	0.563103				0.586584		1
Epilepsy		391	51476	0.611785	0.582592				0.640979		1
Epilepsy		4455	679697	0.588469	0.570386				0.606552		3
Type 2 diabetes (T2D)		18028	212123	0.671019	0.667252				0.674786		1
Type 2 diabetes (T2D)		18028	212123	0.671039	0.667273				0.674805		1
Type 2 diabetes (T2D)		11515	298829	0.678208	0.673454				0.682961		1
Type 2 diabetes (T2D)		11515	298829	0.678229	0.673475				0.682982		1
Type 2 diabetes (T2D)		1945	48192	0.758272	0.748405				0.768139		1
Type 2 diabetes (T2D)		31488	559144	0.702335	0.647685				0.756986		3
Type 2 diabetes (T2D)		18028	212123	0.63008	0.626229				0.633931		1
Type 2 diabetes (T2D)		18028	212123	0.6292	0.625353				0.633047		1
Type 2 diabetes (T2D)		11515	298829	0.643865	0.638956				0.648775		1
Type 2 diabetes (T2D)		11515	298829	0.646056	0.641169				0.650942		1
Type 2 diabetes (T2D)		1945	48192	0.716531	0.706289				0.726772		1
Type 2 diabetes (T2D)		31488	559144	0.663307	0.610916				0.715698		3
Type 2 diabetes (T2D)		29543	510952	0.637558	0.62104				0.654076		2
Type 2 diabetes (T2D)		18028	212123	0.720031	0.716571				0.72349		1
Type 2 diabetes (T2D)		1945	48192	0.79699	0.788089				0.80589		1
Type 2 diabetes (T2D)		18028	212123	0.620923	0.617027				0.624819		1
Type 2 diabetes (T2D)		18028	212123	0.619807	0.615918				0.623695		1
Type 2 diabetes (T2D)		16263	357213	0.644025	0.639906				0.648143		1
Type 2 diabetes (T2D)		16263	357213	0.646336	0.642237				0.650435		1
Type 2 diabetes (T2D)		1974	48612	0.71141	0.70117				0.721649		1
Type 2 diabetes (T2D)		1974	48612	0.708918	0.698685				0.719152		1
Type 2 diabetes (T2D)		36265	617948	0.658601	0.605562				0.71164		3
Type 2 diabetes (T2D)		18028	212123	0.627449	0.623597				0.6313		1
Type 2 diabetes (T2D)		11515	298829	0.639219	0.634289				0.644149		1
Type 2 diabetes (T2D)		1945	48192	0.709875	0.69961				0.720141		1
Type 2 diabetes (T2D)		31488	559144	0.658654	0.608384				0.708923		3
Type 2 diabetes (T2D)		18028	212123	0.642113	0.638196				0.64603		1
Type 2 diabetes (T2D)		1974	48612	0.655191	0.643196				0.667187		1
Type 2 diabetes (T2D)		20002	260735	0.647373	0.634804				0.659942		2
Type 2 diabetes (T2D)		18028	212123	0.68579	0.682119				0.689462		1
Type 2 diabetes (T2D)		1974	48612	0.758074	0.748298				0.767849		1
Type 2 diabetes (T2D)		20002	260735	0.721784	0.650947				0.792621		2
Type 2 diabetes (T2D)		18028	212123	0.594196	0.589798				0.598593		1
Type 2 diabetes (T2D)		16263	357213	0.589048	0.584332				0.593764		1
Type 2 diabetes (T2D)		1974	48612	0.664107	0.651008				0.677206		1
Type 2 diabetes (T2D)		36265	617948	0.615422	0.568333				0.66251		3
Type 2 diabetes (T2D)		18028	212123	0.717479	0.713994				0.720963		1
Type 2 diabetes (T2D)		1974	48612	0.795023	0.786134				0.803911		1
Type 2 diabetes (T2D)		20002	260735	0.756138	0.680146				0.832131		2
Type 2 diabetes (T2D)		18028	212123	0.667537	0.663732				0.671343		1
Type 2 diabetes (T2D)		16263	357213	0.703387	0.699513				0.707261		1
Type 2 diabetes (T2D)		1974	48612	0.7591	0.749394				0.768806		1
Type 2 diabetes (T2D)		36265	617948	0.709849	0.657755				0.761942		3
Type 2 diabetes (T2D)		18028	212123	0.666274	0.662468				0.670081		1
Type 2 diabetes (T2D)		16263	357213	0.680261	0.676268				0.684254		1
Type 2 diabetes (T2D)		1974	48612	0.755031	0.745165				0.764897		1
Type 2 diabetes (T2D)		18028	212123	0.617572	0.613676				0.621469		1
Type 2 diabetes (T2D)		16263	357213	0.637201	0.633066				0.641335		1
Type 2 diabetes (T2D)		1974	48612	0.704053	0.693777				0.714329		1
Type 2 diabetes (T2D)		18028	212123	0.619604	0.615705				0.623503		1
Type 2 diabetes (T2D)		1974	48612	0.710834	0.700596				0.721071		1
Type 2 diabetes (T2D)		20002	260735	0.665091	0.575686				0.754496		2
Hip osteoarthritis (hip OA)		7434	243082	0.684967	0.679377				0.690557		1
Hip osteoarthritis (hip OA)		7434	243082	0.685065	0.679476				0.690654		1
Hip osteoarthritis (hip OA)		8542	303578	0.675981	0.670616				0.681347		1
Hip osteoarthritis (hip OA)		8542	303578	0.675923	0.670556				0.681289		1
Hip osteoarthritis (hip OA)		3978	45077	0.731708	0.724325				0.73909		1
Hip osteoarthritis (hip OA)		19954	591737	0.69747	0.663688				0.731252		3
Hip osteoarthritis (hip OA)		7434	243082	0.665119	0.659501				0.670737		1
Hip osteoarthritis (hip OA)		7434	243082	0.664971	0.659351				0.670591		1
Hip osteoarthritis (hip OA)		8542	303578	0.660966	0.65556				0.666373		1
Hip osteoarthritis (hip OA)		8542	303578	0.661098	0.655699				0.666497		1
Hip osteoarthritis (hip OA)		3978	45077	0.710548	0.703076				0.718021		1
Hip osteoarthritis (hip OA)		19954	591737	0.678785	0.647748				0.709822		3
Hip osteoarthritis (hip OA)		15976	546660	0.662957	0.659063				0.66685		2
Hip osteoarthritis (hip OA)		7434	243082	0.705555	0.700068				0.711042		1
Hip osteoarthritis (hip OA)		3978	45077	0.73742	0.730144				0.744696		1
Hip osteoarthritis (hip OA)		7434	243082	0.664581	0.658946				0.670215		1
Hip osteoarthritis (hip OA)		7434	243082	0.664375	0.658738				0.670011		1
Hip osteoarthritis (hip OA)		11033	365491	0.655033	0.650287				0.659778		1
Hip osteoarthritis (hip OA)		11033	365491	0.655341	0.650601				0.660081		1
Hip osteoarthritis (hip OA)		4030	45452	0.707962	0.700518				0.715406		1
Hip osteoarthritis (hip OA)		4030	45452	0.705489	0.698043				0.712934		1
Hip osteoarthritis (hip OA)		22497	654025	0.675754	0.643916				0.707593		3
Hip osteoarthritis (hip OA)		7434	243082	0.663829	0.658208				0.669451		1
Hip osteoarthritis (hip OA)		8542	303578	0.660863	0.655455				0.666271		1
Hip osteoarthritis (hip OA)		3978	45077	0.705048	0.69757				0.712526		1
Hip osteoarthritis (hip OA)		19954	591737	0.676476	0.648627				0.704325		3
Hip osteoarthritis (hip OA)		7434	243082	0.589733	0.583268				0.596197		1
Hip osteoarthritis (hip OA)		4030	45452	0.540253	0.531402				0.549105		1
Hip osteoarthritis (hip OA)		11464	288534	0.565089	0.5166				0.613579		2
Hip osteoarthritis (hip OA)		7434	243082	0.688206	0.682597				0.693815		1
Hip osteoarthritis (hip OA)		4030	45452	0.711576	0.704234				0.718919		1
Hip osteoarthritis (hip OA)		11464	288534	0.699766	0.676864				0.722668		2
Hip osteoarthritis (hip OA)		7434	243082	0.580266	0.573469				0.587062		1
Hip osteoarthritis (hip OA)		11033	365491	0.567805	0.562264				0.573347		1
Hip osteoarthritis (hip OA)		4030	45452	0.622641	0.613604				0.631679		1
Hip osteoarthritis (hip OA)		22497	654025	0.59008	0.557665				0.622494		3
Hip osteoarthritis (hip OA)		7434	243082	0.705291	0.699794				0.710787		1
Hip osteoarthritis (hip OA)		4030	45452	0.735379	0.728129				0.74263		1
Hip osteoarthritis (hip OA)		11464	288534	0.720238	0.690752				0.749724		2
Hip osteoarthritis (hip OA)		7434	243082	0.686392	0.680784				0.692001		1
Hip osteoarthritis (hip OA)		11033	365491	0.676293	0.671602				0.680984		1
Hip osteoarthritis (hip OA)		4030	45452	0.732341	0.725048				0.739635		1
Hip osteoarthritis (hip OA)		22497	654025	0.69825	0.664517				0.731982		3
Hip osteoarthritis (hip OA)		7434	243082	0.684696	0.679098				0.690295		1
Hip osteoarthritis (hip OA)		11033	365491	0.671449	0.666722				0.676176		1
Hip osteoarthritis (hip OA)		4030	45452	0.729428	0.72207				0.736786		1
Hip osteoarthritis (hip OA)		7434	243082	0.6632	0.657561				0.66884		1
Hip osteoarthritis (hip OA)		11033	365491	0.654811	0.650065				0.659558		1
Hip osteoarthritis (hip OA)		4030	45452	0.702013	0.694569				0.709457		1
Hip osteoarthritis (hip OA)		22497	654025								3
Hip osteoarthritis (hip OA)		7434	243082	0.665874	0.660217				0.671532		1
Hip osteoarthritis (hip OA)		4030	45452	0.707495	0.700116				0.714874		1
Hip osteoarthritis (hip OA)		11464	288534	0.686614	0.645826				0.727402		2
Knee osteoarthritis (knee OA)		12874	225577	0.670345	0.665937				0.674754		1
Knee osteoarthritis (knee OA)		12874	225577	0.670445	0.666038				0.674851		1
Knee osteoarthritis (knee OA)		12279	294429	0.645378	0.640604				0.650152		1
Knee osteoarthritis (knee OA)		12279	294429	0.645417	0.640642				0.650192		1
Knee osteoarthritis (knee OA)		6564	39231	0.70054	0.694497				0.706583		1
Knee osteoarthritis (knee OA)		31717	559237	0.672043	0.640826				0.703259		3
Knee osteoarthritis (knee OA)		12874	225577	0.619938	0.615497				0.62438		1
Knee osteoarthritis (knee OA)		12874	225577	0.619622	0.615179				0.624065		1
Knee osteoarthritis (knee OA)		12279	294429	0.616212	0.611433				0.62099		1
Knee osteoarthritis (knee OA)		12279	294429	0.616389	0.611625				0.621153		1
Knee osteoarthritis (knee OA)		6564	39231	0.678448	0.67226				0.684635		1
Knee osteoarthritis (knee OA)		31717	559237	0.638151	0.598699				0.677602		3
Knee osteoarthritis (knee OA)		25153	520006	0.618118	0.614869				0.621367		2
Knee osteoarthritis (knee OA)		12874	225577	0.683795	0.679445				0.688144		1
Knee osteoarthritis (knee OA)		6564	39231	0.706561	0.700575				0.712548		1
Knee osteoarthritis (knee OA)		12874	225577	0.611881	0.607405				0.616357		1
Knee osteoarthritis (knee OA)		12874	225577	0.611433	0.606955				0.615911		1
Knee osteoarthritis (knee OA)		16241	352739	0.617673	0.613549				0.621797		1
Knee osteoarthritis (knee OA)		16241	352739	0.617483	0.613374				0.621592		1
Knee osteoarthritis (knee OA)		6640	39531	0.676352	0.670167				0.682538		1
Knee osteoarthritis (knee OA)		6640	39531	0.674839	0.668669				0.68101		1
Knee osteoarthritis (knee OA)		35755	617847	0.635248	0.59494				0.675555		3
Knee osteoarthritis (knee OA)		12874	225577	0.619607	0.615162				0.624052		1
Knee osteoarthritis (knee OA)		12279	294429	0.615232	0.61046				0.620004		1
Knee osteoarthritis (knee OA)		6564	39231	0.675718	0.669536				0.6819		1
Knee osteoarthritis (knee OA)		31717	559237	0.636803	0.598684				0.674921		3
Knee osteoarthritis (knee OA)		12874	225577	0.576812	0.571888				0.581736		1
Knee osteoarthritis (knee OA)		6640	39531	0.544716	0.537825				0.551608		1
Knee osteoarthritis (knee OA)		19514	265108	0.560858	0.529406				0.592311		2
Knee osteoarthritis (knee OA)		12874	225577	0.637702	0.633192				0.642212		1
Knee osteoarthritis (knee OA)		6640	39531	0.683532	0.677408				0.689655		1
Knee osteoarthritis (knee OA)		19514	265108	0.660568	0.615655				0.705481		2
Knee osteoarthritis (knee OA)		12874	225577	0.617527	0.612445				0.622609		1
Knee osteoarthritis (knee OA)		16241	352739	0.568319	0.563521				0.573116		1
Knee osteoarthritis (knee OA)		6640	39531	0.603031	0.595884				0.610177		1
Knee osteoarthritis (knee OA)		35755	617847	0.596259	0.567547				0.62497		3
Knee osteoarthritis (knee OA)		12874	225577	0.681915	0.677546				0.686285		1
Knee osteoarthritis (knee OA)		6640	39531	0.706395	0.700439				0.712351		1
Knee osteoarthritis (knee OA)		19514	265108	0.694068	0.670079				0.718058		2
Knee osteoarthritis (knee OA)		12874	225577	0.668468	0.664045				0.672892		1
Knee osteoarthritis (knee OA)		16241	352739	0.64986	0.645737				0.653984		1
Knee osteoarthritis (knee OA)		6640	39531	0.702477	0.696487				0.708466		1
Knee osteoarthritis (knee OA)		35755	617847	0.673537	0.643388				0.703686		3
Knee osteoarthritis (knee OA)		12874	225577	0.667838	0.663411				0.672265		1
Knee osteoarthritis (knee OA)		16241	352739	0.648279	0.644148				0.652409		1
Knee osteoarthritis (knee OA)		6640	39531	0.700043	0.694026				0.70606		1
Knee osteoarthritis (knee OA)		12874	225577	0.611325	0.606846				0.615804		1
Knee osteoarthritis (knee OA)		16241	352739	0.615809	0.611693				0.619925		1
Knee osteoarthritis (knee OA)		6640	39531	0.673199	0.667018				0.67938		1
Knee osteoarthritis (knee OA)		35755	617847								3
Knee osteoarthritis (knee OA)		12874	225577	0.613264	0.608785				0.617744		1
Knee osteoarthritis (knee OA)		6640	39531	0.678004	0.67185				0.684158		1
Knee osteoarthritis (knee OA)		19514	265108	0.645598	0.582154				0.709043		2
Major depression (MDD)		7823	228857	0.676123	0.670213				0.682034		1
Major depression (MDD)		7823	228857	0.67609	0.670177				0.682003		1
Major depression (MDD)		11296	300268	0.649106	0.643722				0.65449		1
Major depression (MDD)		11296	300268	0.648913	0.643527				0.6543		1
Major depression (MDD)		4242	37599	0.618715	0.610361				0.627069		1
Major depression (MDD)		23361	566724	0.648089	0.615676				0.680503		3
Major depression (MDD)		7823	228857	0.638875	0.632896				0.644855		1
Major depression (MDD)		7823	228857	0.636811	0.63081				0.642812		1
Major depression (MDD)		11296	300268	0.584598	0.579316				0.58988		1
Major depression (MDD)		11296	300268	0.582745	0.577432				0.588059		1
Major depression (MDD)		4242	37599	0.583661	0.575232				0.592091		1
Major depression (MDD)		23361	566724	0.602423	0.566613				0.638233		3
Major depression (MDD)		19119	529125	0.60976	0.556775				0.662744		2
Major depression (MDD)		7823	228857	0.684287	0.678416				0.690158		1
Major depression (MDD)		4242	37599	0.626382	0.618084				0.63468		1
Major depression (MDD)		7823	228857	0.632087	0.626242				0.637931		1
Major depression (MDD)		7823	228857	0.629871	0.62401				0.635733		1
Major depression (MDD)		14950	361001	0.584063	0.579435				0.588692		1
Major depression (MDD)		14950	361001	0.578521	0.573856				0.583186		1
Major depression (MDD)		4277	37956	0.580557	0.572182				0.588932		1
Major depression (MDD)		4277	37956	0.568154	0.55983				0.576477		1
Major depression (MDD)		27050	627814	0.598951	0.566348				0.631554		3
Major depression (MDD)		7823	228857	0.634147	0.62816				0.640134		1
Major depression (MDD)		11296	300268	0.559508	0.554296				0.564719		1
Major depression (MDD)		4242	37599	0.566289	0.557915				0.574663		1
Major depression (MDD)		23361	566724	0.586671	0.53992				0.633423		3
Major depression (MDD)		7823	228857	0.557399	0.551065				0.563733		1
Major depression (MDD)		4277	37956	0.537426	0.528869				0.545982		1
Major depression (MDD)		12100	266813	0.547628	0.528059				0.567197		2
Major depression (MDD)		7823	228857	0.641074	0.635204				0.646943		1
Major depression (MDD)		4277	37956	0.586084	0.577786				0.594382		1
Major depression (MDD)		12100	266813	0.61366	0.559771				0.66755		2
Major depression (MDD)		7823	228857	0.626041	0.619663				0.632418		1
Major depression (MDD)		14950	361001	0.644196	0.639408				0.648983		1
Major depression (MDD)		4277	37956	0.594604	0.585855				0.603354		1
Major depression (MDD)		27050	627814	0.621803	0.593499				0.650106		3
Major depression (MDD)		7823	228857	0.681583	0.675738				0.687428		1
Major depression (MDD)		4277	37956	0.625214	0.616953				0.633475		1
Major depression (MDD)		12100	266813	0.653477	0.598236				0.708719		2
Major depression (MDD)		7823	228857	0.67453	0.668667				0.680393		1
Major depression (MDD)		14950	361001	0.65854	0.653897				0.663184		1
Major depression (MDD)		4277	37956	0.620654	0.612366				0.628942		1
Major depression (MDD)		27050	627814	0.651371	0.620202				0.68254		3
Major depression (MDD)		7823	228857	0.672692	0.66681				0.678574		1
Major depression (MDD)		14950	361001	0.654787	0.65011				0.659465		1
Major depression (MDD)		4277	37956	0.617152	0.608822				0.625482		1
Major depression (MDD)		7823	228857	0.626874	0.621041				0.632708		1
Major depression (MDD)		14950	361001	0.547426	0.54287				0.551981		1
Major depression (MDD)		4277	37956	0.557445	0.549228				0.565663		1
Major depression (MDD)		27050	627814								3
Major depression (MDD)		7823	228857	0.630014	0.624195				0.635833		1
Major depression (MDD)		4277	37956	0.576698	0.568429				0.584968		1
Major depression (MDD)		12100	266813	0.603441	0.551191				0.65569		2
Coronary heart disease (CHD)		8402	237873	0.75599	0.751381				0.760598		1
Coronary heart disease (CHD)		8402	237873	0.75547	0.750861				0.760078		1
Coronary heart disease (CHD)		14237	290638	0.720212	0.716322				0.724102		1
Coronary heart disease (CHD)		14237	290638	0.720227	0.716337				0.724116		1
Coronary heart disease (CHD)		1949	47652	0.787297	0.778224				0.79637		1
Coronary heart disease (CHD)		24588	576163	0.754329	0.716411				0.792247		3
Coronary heart disease (CHD)		8402	237873	0.746259	0.741551				0.750966		1
Coronary heart disease (CHD)		8402	237873	0.742297	0.737564				0.747031		1
Coronary heart disease (CHD)		14237	290638	0.701394	0.697354				0.705433		1
Coronary heart disease (CHD)		14237	290638	0.702327	0.698304				0.706351		1
Coronary heart disease (CHD)		1949	47652	0.782816	0.773604				0.792028		1
Coronary heart disease (CHD)		24588	576163	0.743348	0.69725				0.789446		3
Coronary heart disease (CHD)		22639	528511	0.722292	0.683121				0.761463		2
Coronary heart disease (CHD)		8402	237873	0.774068	0.769551				0.778585		1
Coronary heart disease (CHD)		1949	47652	0.794494	0.785523				0.803464		1
Coronary heart disease (CHD)		8402	237873	0.741728	0.736954				0.746502		1
Coronary heart disease (CHD)		8402	237873	0.737266	0.732462				0.742071		1
Coronary heart disease (CHD)		19230	346306	0.695403	0.691915				0.698891		1
Coronary heart disease (CHD)		19230	346306	0.696308	0.692833				0.699783		1
Coronary heart disease (CHD)		1972	48053	0.780651	0.771472				0.78983		1
Coronary heart disease (CHD)		1972	48053	0.777527	0.768257				0.786797		1
Coronary heart disease (CHD)		29604	632232	0.739117	0.690867				0.787368		3
Coronary heart disease (CHD)		8402	237873	0.736834	0.732034				0.741635		1
Coronary heart disease (CHD)		14237	290638	0.697702	0.693636				0.701769		1
Coronary heart disease (CHD)		1949	47652	0.775889	0.766532				0.785245		1
Coronary heart disease (CHD)		24588	576163	0.736651	0.692486				0.780816		3
Coronary heart disease (CHD)		8402	237873	0.604152	0.598159				0.610144		1
Coronary heart disease (CHD)		1972	48053	0.555289	0.542507				0.56807		1
Coronary heart disease (CHD)		10374	285926	0.58006	0.532178				0.627941		2
Coronary heart disease (CHD)		8402	237873	0.753618	0.748819				0.758417		1
Coronary heart disease (CHD)		1972	48053	0.783113	0.773942				0.792284		1
Coronary heart disease (CHD)		10374	285926	0.768096	0.739196				0.796997		2
Coronary heart disease (CHD)		8402	237873	0.598429	0.59234				0.604518		1
Coronary heart disease (CHD)		19230	346306	0.597062	0.593003				0.601121		1
Coronary heart disease (CHD)		1972	48053	0.601025	0.588004				0.614046		1
Coronary heart disease (CHD)		29604	632232	0.597706	0.594437				0.600975		3
Coronary heart disease (CHD)		8402	237873	0.770893	0.766317				0.775468		1
Coronary heart disease (CHD)		1972	48053	0.790411	0.781407				0.799414		1
Coronary heart disease (CHD)		10374	285926	0.780251	0.761139				0.799362		2
Coronary heart disease (CHD)		8402	237873	0.754211	0.749548				0.758874		1
Coronary heart disease (CHD)		19230	346306	0.718177	0.714823				0.72153		1
Coronary heart disease (CHD)		1972	48053	0.786967	0.777975				0.795959		1
Coronary heart disease (CHD)		29604	632232	0.752945	0.714068				0.791821		3
Coronary heart disease (CHD)		8402	237873	0.751701	0.747033				0.756368		1
Coronary heart disease (CHD)		19230	346306	0.716196	0.712833				0.719559		1
Coronary heart disease (CHD)		1972	48053	0.782686	0.773581				0.79179		1
Coronary heart disease (CHD)		8402	237873	0.731332	0.726457				0.736207		1
Coronary heart disease (CHD)		19230	346306	0.690575	0.68706				0.694089		1
Coronary heart disease (CHD)		1972	48053	0.773087	0.763742				0.782431		1
Coronary heart disease (CHD)		29604	632232								3
Coronary heart disease (CHD)		8402	237873	0.734379	0.729503				0.739254		1
Coronary heart disease (CHD)		1972	48053	0.779325	0.770134				0.788517		1
Coronary heart disease (CHD)		10374	285926	0.756676	0.71263				0.800723		2
Atrial fibrillation (AF)		12167	233632	0.760042	0.756177				0.763907		1
Atrial fibrillation (AF)		12167	233632	0.760002	0.756136				0.763867		1
Atrial fibrillation (AF)		10851	299567	0.748117	0.743895				0.752338		1
Atrial fibrillation (AF)		10851	299567	0.748132	0.743912				0.752352		1
Atrial fibrillation (AF)		1648	49412	0.798502	0.7884				0.808605		1
Atrial fibrillation (AF)		24666	582611	0.768569	0.73907				0.798068		3
Atrial fibrillation (AF)		12167	233632	0.751261	0.747373				0.75515		1
Atrial fibrillation (AF)		12167	233632	0.750276	0.746385				0.754168		1
Atrial fibrillation (AF)		10851	299567	0.735415	0.731137				0.739693		1
Atrial fibrillation (AF)		10851	299567	0.735098	0.730831				0.739365		1
Atrial fibrillation (AF)		1648	49412	0.790034	0.779785				0.800283		1
Atrial fibrillation (AF)		24666	582611	0.758602	0.727074				0.79013		3
Atrial fibrillation (AF)		23018	533199	0.742713	0.727838				0.757588		2
Atrial fibrillation (AF)		12167	233632	0.789212	0.78554				0.792884		1
Atrial fibrillation (AF)		1648	49412	0.818555	0.808963				0.828146		1
Atrial fibrillation (AF)		12167	233632	0.75073	0.746828				0.754631		1
Atrial fibrillation (AF)		12167	233632	0.749637	0.745733				0.753541		1
Atrial fibrillation (AF)		14643	359590	0.729532	0.725821				0.733244		1
Atrial fibrillation (AF)		14643	359590	0.728861	0.725152				0.73257		1
Atrial fibrillation (AF)		1673	49819	0.788663	0.778474				0.798853		1
Atrial fibrillation (AF)		1673	49819	0.786783	0.776563				0.797002		1
Atrial fibrillation (AF)		28483	643041	0.756026	0.722346				0.789706		3
Atrial fibrillation (AF)		12167	233632	0.748667	0.744775				0.752559		1
Atrial fibrillation (AF)		10851	299567	0.730936	0.726632				0.735239		1
Atrial fibrillation (AF)		1648	49412	0.784714	0.774368				0.79506		1
Atrial fibrillation (AF)		24666	582611	0.754462	0.723719				0.785205		3
Atrial fibrillation (AF)		12167	233632	0.631289	0.626329				0.63625		1
Atrial fibrillation (AF)		1673	49819	0.622829	0.609436				0.636222		1
Atrial fibrillation (AF)		13840	283451	0.62944	0.622586				0.636293		2
Atrial fibrillation (AF)		12167	233632	0.778866	0.775138				0.782594		1
Atrial fibrillation (AF)		1673	49819	0.804565	0.794733				0.814396		1
Atrial fibrillation (AF)		13840	283451	0.791296	0.766125				0.816468		2
Atrial fibrillation (AF)		12167	233632	0.597734	0.592612				0.602857		1
Atrial fibrillation (AF)		14643	359590	0.618183	0.613662				0.622704		1
Atrial fibrillation (AF)		1673	49819	0.625296	0.611				0.639592		1
Atrial fibrillation (AF)		28483	643041	0.612951	0.59676				0.629142		3
Atrial fibrillation (AF)		12167	233632	0.788942	0.785264				0.792621		1
Atrial fibrillation (AF)		1673	49819	0.81527	0.805675				0.824865		1
Atrial fibrillation (AF)		13840	283451	0.801718	0.775928				0.827508		2
Atrial fibrillation (AF)		12167	233632	0.760737	0.756871				0.764603		1
Atrial fibrillation (AF)		14643	359590	0.744388	0.740728				0.748048		1
Atrial fibrillation (AF)		1673	49819	0.795997	0.785946				0.806048		1
Atrial fibrillation (AF)		28483	643041	0.766723	0.737141				0.796306		3
Atrial fibrillation (AF)		12167	233632	0.75966	0.755787				0.763532		1
Atrial fibrillation (AF)		14643	359590	0.743183	0.739517				0.746849		1
Atrial fibrillation (AF)		1673	49819	0.795044	0.784928				0.805159		1
Atrial fibrillation (AF)		12167	233632	0.747931	0.744024				0.751837		1
Atrial fibrillation (AF)		14643	359590	0.723639	0.7199				0.727377		1
Atrial fibrillation (AF)		1673	49819	0.782476	0.772174				0.792777		1
Atrial fibrillation (AF)		28483	643041								3
Atrial fibrillation (AF)		12167	233632	0.749215	0.745319				0.753111		1
Atrial fibrillation (AF)		1673	49819	0.783995	0.773751				0.794238		1
Atrial fibrillation (AF)		13840	283451	0.766269	0.732191				0.800347		2
Gout		2570	251384	0.803152	0.795349				0.810955		1
Gout		2570	251384	0.802621	0.794806				0.810436		1
Gout		3216	312511	0.793648	0.78725				0.800046		1
Gout		3216	312511	0.793595	0.787191				0.799999		1
Gout		1891	48997	0.762914	0.752789				0.773039		1
Gout		7677	612892	0.786795	0.763248				0.810341		3
Gout		2570	251384	0.771287	0.763056				0.779517		1
Gout		2570	251384	0.764811	0.756502				0.77312		1
Gout		3216	312511	0.777949	0.771332				0.784566		1
Gout		3216	312511	0.776863	0.770265				0.783461		1
Gout		1891	48997	0.727536	0.717156				0.737917		1
Gout		7677	612892	0.759123	0.728297				0.78995		3
Gout		5786	563895	0.771112	0.759314				0.782911		2
Gout		2570	251384	0.820996	0.813321				0.828671		1
Gout		1891	48997	0.786996	0.777449				0.796543		1
Gout		2570	251384	0.768912	0.760574				0.777251		1
Gout		2570	251384	0.761917	0.75349				0.770345		1
Gout		4378	376851	0.772466	0.766636				0.778295		1
Gout		4378	376851	0.771667	0.765843				0.777492		1
Gout		1915	49433	0.72323	0.712798				0.733661		1
Gout		1915	49433	0.71789	0.707394				0.728386		1
Gout		8863	677668	0.755086	0.724203				0.785969		3
Gout		2570	251384	0.749415	0.740879				0.757952		1
Gout		3216	312511	0.771603	0.76486				0.778347		1
Gout		1891	48997	0.714488	0.703924				0.725052		1
Gout		7677	612892	0.745369	0.712855				0.777884		3
Gout		2570	251384	0.623277	0.612389				0.634166		1
Gout		4372	376113	0.647582	0.639592				0.655572		1
Gout		1915	49433	0.623541	0.611088				0.635994		1
Gout		8857	676930	0.63197	0.6157				0.64824		3
Gout		2570	251384	0.772224	0.763617				0.780831		1
Gout		4372	376113	0.796747	0.790906				0.802587		1
Gout		1915	49433	0.74267	0.732521				0.752819		1
Gout		8857	676930	0.770766	0.740129				0.801404		3
Gout		2570	251384	0.681203	0.669661				0.692746		1
Gout		4378	376851	0.639042	0.630815				0.647269		1
Gout		1915	49433	0.665543	0.652485				0.678601		1
Gout		8863	677668	0.66162	0.637134				0.686106		3
Gout		2570	251384	0.818286	0.810506				0.826067		1
Gout		4385	427041	0.821533	0.816053				0.827014		1
Gout		1915	49433	0.782565	0.772922				0.792208		1
Gout		8870	727858	0.807694	0.783423				0.831964		3
Gout		2570	251384	0.802365	0.794446				0.810285		1
Gout		4378	376851	0.790078	0.784462				0.795694		1
Gout		1915	49433	0.760477	0.7503				0.770654		1
Gout		8863	677668	0.784525	0.76045				0.8086		3
Gout		2570	251384	0.799801	0.791879				0.807724		1
Gout		4378	376851	0.789372	0.783745				0.795		1
Gout		1915	49433	0.758651	0.748405				0.768896		1
Gout		2570	251384	0.745741	0.737047				0.754435		1
Gout		4378	376851	0.764162	0.758207				0.770117		1
Gout		1915	49433	0.708713	0.698099				0.719327		1
Gout		8863	677668								3
Gout		2570	251384	0.749648	0.740946				0.75835		1
Gout		4372	376113	0.765273	0.759332				0.771214		1
Gout		1915	49433	0.713175	0.702686				0.723664		1
Gout		8857	676930	0.742934	0.712774				0.773093		3
Colorectal cancer		2419	250515	0.706399	0.696795				0.716002		1
Colorectal cancer		2419	250515	0.706397	0.696793				0.716001		1
Colorectal cancer		2955	313713	0.675587	0.6663				0.684874		1
Colorectal cancer		2955	313713	0.675451	0.666158				0.684744		1
Colorectal cancer		246	51779	0.798019	0.771938				0.824099		1
Colorectal cancer		5620	616007	0.725755	0.654514				0.796996		3
Colorectal cancer		2419	250515	0.696412	0.686672				0.706152		1
Colorectal cancer		2419	250515	0.696271	0.686534				0.706007		1
Colorectal cancer		2955	313713	0.662238	0.652899				0.671577		1
Colorectal cancer		2955	313713	0.660849	0.651518				0.67018		1
Colorectal cancer		246	51779	0.798263	0.772434				0.824093		1
Colorectal cancer		5620	616007	0.718171	0.638813				0.79753		3
Colorectal cancer		5374	564228	0.678532	0.643819				0.713244		2
Colorectal cancer		2419	250515	0.740206	0.730934				0.749478		1
Colorectal cancer		246	51779	0.814795	0.790099				0.839492		1
Colorectal cancer		2419	250515	0.696416	0.686677				0.706154		1
Colorectal cancer		2419	250515	0.696266	0.686531				0.706		1
Colorectal cancer		3745	378877	0.659006	0.650685				0.667326		1
Colorectal cancer		3745	378877	0.657249	0.648957				0.66554		1
Colorectal cancer		249	52217	0.79764	0.772155				0.823125		1
Colorectal cancer		249	52217	0.796321	0.770568				0.822075		1
Colorectal cancer		6413	681609	0.716908	0.636415				0.797402		3
Colorectal cancer		2419	250515	0.696164	0.686424				0.705905		1
Colorectal cancer		2955	313713	0.660276	0.650958				0.669594		1
Colorectal cancer		246	51779	0.791292	0.764817				0.817768		1
Colorectal cancer		5620	616007	0.71503	0.63919				0.79087		3
Colorectal cancer		2419	250515	0.624585	0.613556				0.635614		1
Colorectal cancer		249	52217	0.605107	0.570162				0.640052		1
Colorectal cancer		2668	302732	0.622193	0.609664				0.634723		2
Colorectal cancer		2419	250515	0.732062	0.722615				0.741509		1
Colorectal cancer		249	52217	0.807349	0.782525				0.832174		1
Colorectal cancer		2668	302732	0.768795	0.695034				0.842555		2
Colorectal cancer		2419	250515	0.596605	0.585245				0.607965		1
Colorectal cancer		3745	378877	0.558562	0.549249				0.567876		1
Colorectal cancer		249	52217	0.50801	0.466383				0.549637		1
Colorectal cancer		6413	681609	0.557722	0.510029				0.605415		3
Colorectal cancer		2419	250515	0.74019	0.730918				0.749463		1
Colorectal cancer		249	52217	0.807962	0.782979				0.832946		1
Colorectal cancer		2668	302732	0.773043	0.706657				0.839429		2
Colorectal cancer		2419	250515	0.709943	0.700356				0.71953		1
Colorectal cancer		3745	378877	0.676617	0.668372				0.684863		1
Colorectal cancer		249	52217	0.7976	0.77207				0.823131		1
Colorectal cancer		6413	681609	0.727153	0.657211				0.797095		3
Colorectal cancer		2419	250515	0.706379	0.69678				0.715979		1
Colorectal cancer		3745	378877	0.673728	0.665479				0.681976		1
Colorectal cancer		249	52217	0.79158	0.765329				0.81783		1
Colorectal cancer		2419	250515	0.696178	0.686436				0.70592		1
Colorectal cancer		3745	378877	0.656711	0.648434				0.664987		1
Colorectal cancer		249	52217	0.790994	0.765023				0.816965		1
Colorectal cancer		6413	681609								3
Colorectal cancer		2419	250515	0.700491	0.69076				0.710222		1
Colorectal cancer		249	52217	0.79711	0.771826				0.822395		1
Colorectal cancer		2668	302732	0.748067	0.653391				0.842743		2
Lung cancer		825	165472	0.761246	0.746555				0.775938		1
Lung cancer		825	165472	0.760916	0.746187				0.775646		1
Lung cancer		1813	316792	0.743754	0.732696				0.754812		1
Lung cancer		1813	316792	0.74276	0.731617				0.753903		1
Lung cancer		134	51983	0.847278	0.817705				0.87685		1
Lung cancer		2772	534247	0.782786	0.721274				0.844298		3
Lung cancer		825	165472	0.75099	0.736501				0.765479		1
Lung cancer		825	165472	0.74916	0.734675				0.763644		1
Lung cancer		1813	316792	0.698418	0.687305				0.709532		1
Lung cancer		1813	316792	0.691246	0.680215				0.702276		1
Lung cancer		134	51983	0.837783	0.805384				0.870181		1
Lung cancer		2772	534247	0.761183	0.682378				0.839988		3
Lung cancer		2638	482264	0.720005	0.66325				0.776759		2
Lung cancer		825	165472	0.776081	0.761686				0.790475		1
Lung cancer		134	51983	0.855018	0.825702				0.884334		1
Lung cancer		825	165472	0.740882	0.726094				0.755669		1
Lung cancer		825	165472	0.738461	0.723697				0.753226		1
Lung cancer		2864	382516	0.704446	0.695659				0.713233		1
Lung cancer		2864	382516	0.696878	0.688185				0.705571		1
Lung cancer		138	52475	0.832251	0.800105				0.864397		1
Lung cancer		138	52475	0.832698	0.799978				0.865419		1
Lung cancer		3827	600463	0.75783	0.68438				0.83128		3
Lung cancer		825	165472	0.747832	0.733281				0.762382		1
Lung cancer		1813	316792	0.678361	0.667361				0.68936		1
Lung cancer		134	51983	0.825713	0.793994				0.857433		1
Lung cancer		2772	534247	0.749577	0.666702				0.832452		3
Lung cancer		825	165472	0.572675	0.553328				0.592023		1
Lung cancer		138	52475	0.554133	0.506574				0.601693		1
Lung cancer		963	217947	0.570043	0.552121				0.587964		2
Lung cancer		825	165472	0.755793	0.741302				0.770283		1
Lung cancer		138	52475	0.820273	0.788278				0.852268		1
Lung cancer		963	217947	0.78639	0.723282				0.849499		2
Lung cancer		825	165472	0.601429	0.581759				0.621098		1
Lung cancer		2864	382516	0.593937	0.580731				0.607143		1
Lung cancer		138	52475	0.656383	0.607339				0.705428		1
Lung cancer		3827	600463	0.609137	0.580313				0.637962		3
Lung cancer		825	165472	0.769525	0.754778				0.784273		1
Lung cancer		138	52475	0.834551	0.80463				0.864472		1
Lung cancer		963	217947	0.800681	0.737012				0.864351		2
Lung cancer		825	165472	0.760163	0.745206				0.775119		1
Lung cancer		2864	382516	0.754006	0.745355				0.762658		1
Lung cancer		138	52475	0.834256	0.805021				0.863492		1
Lung cancer		3827	600463	0.781156	0.732228				0.830084		3
Lung cancer		825	165472	0.753318	0.738289				0.768348		1
Lung cancer		2864	382516	0.750874	0.742188				0.759559		1
Lung cancer		138	52475	0.825368	0.794858				0.855879		1
Lung cancer		825	165472	0.736652	0.721859				0.751445		1
Lung cancer		2864	382516	0.682403	0.673762				0.691045		1
Lung cancer		138	52475	0.813528	0.781551				0.845505		1
Lung cancer		3827	600463								3
Lung cancer		825	165472	0.744413	0.729621				0.759204		1
Lung cancer		138	52475	0.820333	0.788788				0.851878		1
Lung cancer		963	217947	0.781042	0.706686				0.855398		2
Prostate cancer		4698	101721	0.746318	0.740776				0.751859		1
Prostate cancer		4698	101721	0.746426	0.740886				0.751967		1
Prostate cancer		5015	133185	0.707025	0.700791				0.713259		1
Prostate cancer		5015	133185	0.70706	0.700817				0.713303		1
Prostate cancer		418	16328	0.816404	0.800933				0.831875		1
Prostate cancer		10131	251234	0.75624	0.693823				0.818656		3
Prostate cancer		4698	101721	0.741585	0.736013				0.747157		1
Prostate cancer		4698	101721	0.741271	0.735701				0.746842		1
Prostate cancer		5015	133185	0.690634	0.684483				0.696785		1
Prostate cancer		5015	133185	0.690583	0.684432				0.696734		1
Prostate cancer		418	16328	0.816343	0.800865				0.83182		1
Prostate cancer		10131	251234	0.749226	0.6779				0.820553		3
Prostate cancer		9713	234906	0.715945	0.66627				0.765619		2
Prostate cancer		4698	101721	0.798469	0.793214				0.803724		1
Prostate cancer		418	16328	0.845554	0.830702				0.860407		1
Prostate cancer		4698	101721	0.741512	0.735943				0.747082		1
Prostate cancer		4698	101721	0.741105	0.735538				0.746672		1
Prostate cancer		6255	161062	0.681353	0.675803				0.686903		1
Prostate cancer		6255	161062	0.68143	0.675879				0.686982		1
Prostate cancer		429	16473	0.817065	0.801711				0.83242		1
Prostate cancer		429	16473	0.81698	0.801623				0.832336		1
Prostate cancer		11382	279256	0.746372	0.669602				0.823143		3
Prostate cancer		4698	101721	0.739516	0.733948				0.745084		1
Prostate cancer		5015	133185	0.690417	0.684268				0.696567		1
Prostate cancer		418	16328	0.816249	0.800791				0.831708		1
Prostate cancer		10131	251234	0.748433	0.676897				0.819968		3
Prostate cancer		4698	101721	0.665044	0.657438				0.672649		1
Prostate cancer		6242	160717	0.657002	0.650348				0.663655		1
Prostate cancer		429	16473	0.653701	0.627965				0.679437		1
Prostate cancer		11369	278911	0.660285	0.653358				0.667211		3
Prostate cancer		4698	101721	0.794864	0.789585				0.800143		1
Prostate cancer		6242	160717	0.744963	0.739553				0.750373		1
Prostate cancer		429	16473	0.845367	0.830628				0.860106		1
Prostate cancer		11369	278911	0.794739	0.73812				0.851358		3
Prostate cancer		4698	101721	0.603867	0.596056				0.611678		1
Prostate cancer		6255	161062	0.573289	0.566117				0.580462		1
Prostate cancer		429	16473	0.531467	0.500461				0.562473		1
Prostate cancer		11382	279256	0.57183	0.532441				0.611219		3
Prostate cancer		4698	101721	0.798105	0.792841				0.803369		1
Prostate cancer		6250	185495	0.765974	0.760741				0.771207		1
Prostate cancer		429	16473	0.845528	0.830836				0.86022		1
Prostate cancer		11377	303689	0.802769	0.757799				0.847739		3
Prostate cancer		4698	101721	0.752395	0.746867				0.757923		1
Prostate cancer		6255	161062	0.702922	0.697299				0.708546		1
Prostate cancer		429	16473	0.819567	0.804167				0.834968		1
Prostate cancer		11382	279256	0.757976	0.69195				0.824001		3
Prostate cancer		4698	101721	0.745874	0.740336				0.751413		1
Prostate cancer		6255	161062	0.699227	0.693592				0.704863		1
Prostate cancer		429	16473	0.817393	0.802119				0.832668		1
Prostate cancer		4698	101721	0.739244	0.733682				0.744806		1
Prostate cancer		6255	161062	0.681079	0.675531				0.686627		1
Prostate cancer		429	16473	0.817055	0.801742				0.832368		1
Prostate cancer		11382	279256								3
Prostate cancer		4698	101721	0.74697	0.741418				0.752523		1
Prostate cancer		6242	160717	0.685897	0.680342				0.691452		1
Prostate cancer		429	16473	0.819482	0.804051				0.834912		1
Prostate cancer		11369	278911	0.750507	0.67501				0.826003		3
Breast cancer		6591	136091	0.614414	0.608057				0.620771		1
Breast cancer		6591	136091	0.614405	0.608048				0.620763		1
Breast cancer		5313	166130	0.579937	0.5723				0.587574		1
Breast cancer		5313	166130	0.580185	0.572566				0.587804		1
Breast cancer		474	34364	0.61035	0.586692				0.634007		1
Breast cancer		12378	336585	0.600797	0.578024				0.62357		3
Breast cancer		6591	136091	0.603314	0.596937				0.60969		1
Breast cancer		6591	136091	0.602151	0.595793				0.608509		1
Breast cancer		5313	166130	0.546995	0.539442				0.554548		1
Breast cancer		5313	166130	0.546796	0.539282				0.554311		1
Breast cancer		474	34364	0.610262	0.586623				0.633901		1
Breast cancer		12378	336585	0.58608	0.546409				0.625751		3
Breast cancer		11904	302221	0.574511	0.520264				0.628759		2
Breast cancer		6591	136091	0.673081	0.666838				0.679325		1
Breast cancer		474	34364	0.665301	0.64027				0.690333		1
Breast cancer		6591	136091	0.598081	0.591821				0.60434		1
Breast cancer		6591	136091	0.596135	0.589912				0.602357		1
Breast cancer		6425	200291	0.543999	0.537157				0.550841		1
Breast cancer		6425	200291	0.543623	0.536814				0.550431		1
Breast cancer		481	34670	0.607984	0.584921				0.631047		1
Breast cancer		481	34670	0.60805	0.584963				0.631138		1
Breast cancer		13497	371052	0.582535	0.543261				0.621809		3
Breast cancer		6591	136091	0.600828	0.594493				0.607164		1
Breast cancer		5313	166130	0.546802	0.539292				0.554312		1
Breast cancer		474	34364	0.610355	0.586707				0.634004		1
Breast cancer		12378	336585	0.585159	0.546064				0.624255		3
Breast cancer		6591	136091	0.628683	0.622025				0.635342		1
Breast cancer		6414	199921	0.622311	0.6155				0.629122		1
Breast cancer		481	34670	0.625186	0.599117				0.651256		1
Breast cancer		13486	370682	0.625524	0.61962				0.631429		3
Breast cancer		6591	136091	0.663112	0.656802				0.669423		1
Breast cancer		6414	199921	0.630923	0.624155				0.637692		1
Breast cancer		481	34670	0.664755	0.639959				0.68955		1
Breast cancer		13486	370682	0.651682	0.629042				0.674321		3
Breast cancer		6591	136091	0.555297	0.548551				0.562042		1
Breast cancer		6425	200291	0.556017	0.549084				0.562949		1
Breast cancer		481	34670	0.501482	0.474998				0.527967		1
Breast cancer		13497	371052	0.539843	0.506851				0.572835		3
Breast cancer		6591	136091	0.670854	0.664606				0.677103		1
Breast cancer		6425	226057	0.654003	0.64726				0.660745		1
Breast cancer		481	34670	0.664775	0.639995				0.689555		1
Breast cancer		13497	396818	0.662871	0.650591				0.675151		3
Breast cancer		6591	136091	0.615777	0.609444				0.622109		1
Breast cancer		6425	200291	0.581602	0.574701				0.588502		1
Breast cancer		481	34670	0.616056	0.592111				0.640001		1
Breast cancer		13497	371052	0.603415	0.579913				0.626916		3
Breast cancer		6591	136091	0.610441	0.604135				0.616746		1
Breast cancer		6425	200291	0.579463	0.572539				0.586387		1
Breast cancer		481	34670	0.608165	0.585073				0.631257		1
Breast cancer		6591	136091	0.594677	0.58849				0.600863		1
Breast cancer		6425	200291	0.543576	0.53678				0.550371		1
Breast cancer		481	34670	0.60808	0.584986				0.631174		1
Breast cancer		13497	371052								3
Breast cancer		6591	136091	0.602044	0.595757				0.608331		1
Breast cancer		6414	199921	0.546894	0.540079				0.55371		1
Breast cancer		481	34670	0.616026	0.592073				0.63998		1
Breast cancer		13486	370682	0.587421	0.545879				0.628964		3
Asthma		7646	208882	0.596354	0.589747				0.60296		1
Asthma		7646	208882	0.605892	0.599402				0.612382		1
Asthma		17516	396968	0.554188	0.549877				0.5585		1
Epilepsy		1847	250919	0.616186	0.603311				0.62906		1
Epilepsy		1847	250919	0.598881	0.585649				0.612113		1
Epilepsy		2428	430349	0.592097	0.580529				0.603665		1
Type 2 diabetes (T2D)		18099	213762	0.639456	0.635576				0.643335		1
Type 2 diabetes (T2D)		18099	213762	0.638981	0.635068				0.642894		1
Type 2 diabetes (T2D)		16322	408182	0.66988	0.66581				0.67395		1
Hip osteoarthritis (hip OA)		7434	244839	0.677153	0.671537				0.682769		1
Hip osteoarthritis (hip OA)		7434	244839	0.678127	0.672515				0.68374		1
Hip osteoarthritis (hip OA)		11060	416512	0.677673	0.673				0.682345		1
Knee osteoarthritis (knee OA)		12874	227334	0.651069	0.646557				0.655581		1
Knee osteoarthritis (knee OA)		12874	227334	0.651976	0.647494				0.656457		1
Knee osteoarthritis (knee OA)		16269	403729	0.657348	0.653259				0.661438		1
Major depression (MDD)		7823	230614	0.655422	0.649458				0.661387		1
Major depression (MDD)		7823	230614	0.651406	0.645425				0.657387		1
Major depression (MDD)		15037	411895	0.629293	0.624505				0.634082		1
Coronary heart disease (CHD)		8402	239625	0.744421	0.739669				0.749173		1
Coronary heart disease (CHD)		8402	239625	0.738816	0.733964				0.743668		1
Coronary heart disease (CHD)		19289	397238	0.709518	0.706073				0.712963		1
Atrial fibrillation (AF)		12168	235382	0.753243	0.749343				0.757143		1
Atrial fibrillation (AF)		12168	235382	0.753872	0.749956				0.757788		1
Atrial fibrillation (AF)		14694	410556	0.741398	0.737719				0.745077		1
Gout		2570	253141	0.785384	0.776927				0.793841		1
Gout		2570	253141	0.775746	0.766938				0.784553		1
Gout		4391	427893	0.7877	0.78191				0.79349		1
Colorectal cancer		2419	252258	0.696782	0.687031				0.706533		1
Colorectal cancer		2419	252258	0.696617	0.686874				0.706361		1
Colorectal cancer		3764	429923	0.668478	0.660288				0.676669		1
Lung cancer		825	166287	0.742492	0.727546				0.757437		1
Lung cancer		825	166287	0.739993	0.724953				0.755033		1
Lung cancer		2877	433573	0.697917	0.689303				0.70653		1
Prostate cancer		4698	103055	0.740421	0.734872				0.745971		1
Prostate cancer		4698	103055	0.740861	0.735315				0.746407		1
Prostate cancer		6263	185903	0.698797	0.693408				0.704186		1
Breast cancer		6591	136514	0.594828	0.588641				0.601016		1
Breast cancer		6591	136514	0.595461	0.58926				0.601662		1
Breast cancer		6436	226478	0.552268	0.545441				0.559095		1

## Sheet: Figure 3b
Disease	x-axis Model			y-axis Model			P-values of difference
	Short description	Beta	SE	Short description	Beta	SE
Asthma	FinnGen-trained FinnGen-tested	0.385	0.00861	UKB-trained FinnGen-tested	0.275	0.00924	2.76e-18
Epilepsy		0.406	0.0181		0.251	0.0171	5.4e-10
Type 2 diabetes (T2D)		0.361	0.00564		0.23	0.00623	2.51e-54
Hip osteoarthritis (hip OA)		0.287	0.00978		0.199	0.00947	9.47e-11
Knee osteoarthritis (knee OA)		0.371	0.00686		0.282	0.00652	2.98e-21
Major depression (MDD)		0.38	0.00863		0.322	0.00924	3.63e-06
Coronary heart disease (CHD)		0.32	0.00848		0.236	0.00865	2.51e-12
Atrial fibrillation (AF)		0.261	0.00691		0.177	0.00868	2.22e-14
Gout		0.546	0.0138		0.47	0.0135	9.13e-05
Colorectal cancer		0.244	0.0217		0.0156	0.0208	2.85e-14
Lung cancer		0.271	0.0207		0.167	0.0229	0.00074
Prostate cancer		0.178	0.016		-0.0441	0.016	1.05e-22
Breast cancer		0.216	0.014		0.00888	0.0123	1.12e-28
Asthma	FinnGen-trained FinnGen-tested	0.191	0.00579	EstB-trained FinnGen-tested	0.126	0.00634	1.14e-17
Epilepsy		0.301	0.0134		0.186	0.0169	2.21e-13
Type 2 diabetes (T2D)		0.338	0.00557		0.28	0.00623	6.28e-34
Hip osteoarthritis (hip OA)		0.215	0.00687		0.372	0.00791	2.7e-06
Knee osteoarthritis (knee OA)		0.267	0.0054		0.29	0.00604	1e-17
Major depression (MDD)		0.448	0.00545		0.358	0.00493	6.8e-13
Coronary heart disease (CHD)		0.292	0.00502		0.249	0.00634	1.65e-11
Atrial fibrillation (AF)		0.288	0.00584		0.243	0.00781	0.000157
Gout		0.355	0.0103		0.372	0.0127	0.000476
Colorectal cancer		0.222	0.0111		0.011	0.0159	1.97e-17
Lung cancer		0.403	0.00814		0.155	0.0221	0.0149
Prostate cancer		0.228	0.00881		0.0569	0.0133	2.06e-12
Breast cancer		0.241	0.00889		-0.00071	0.0125	8.8e-21
Asthma	UKB-trained UKB-tested	0.191	0.00579	EstB-trained UKB-tested	0.126	0.00634	1.81e-14
Epilepsy		0.301	0.0134		0.249	0.0169	1.01e-07
Type 2 diabetes (T2D)		0.338	0.00557		0.28	0.00623	2.22e-12
Hip osteoarthritis (hip OA)		0.215	0.00687		0.202	0.00791	0.233
Knee osteoarthritis (knee OA)		0.267	0.0054		0.29	0.00604	0.00479
Major depression (MDD)		0.448	0.00545		0.358	0.00493	8.82e-35
Coronary heart disease (CHD)		0.292	0.00502		0.249	0.00634	1.55e-07
Atrial fibrillation (AF)		0.288	0.00584		0.243	0.00634	5.97e-06
Gout		0.355	0.0103		0.249	0.0127	0.291
Colorectal cancer		0.222	0.0111		0.011	0.0159	1.59e-27
Lung cancer		0.403	0.00814		0.155	0.0221	6.84e-26
Prostate cancer		0.228	0.00881		0.0569	0.0133	8.29e-27
Breast cancer		0.241	0.00889		-0.00071	0.0125	4.66e-56
1847	249169	0.583353	0.570366				0.59634		1
2223	379798	0.568048	0.556106				0.57999		1
391	51476	0.602153	0.573546				0.630761		1
1847	249169	0.589704	0.576724				0.602684		1
2217	379052	0.574843	0.563103				0.586584		1
391	51476	0.611785	0.582592				0.640979		1
4455	679697	0.588469	0.570386				0.606552		3
18028	212123	0.671019	0.667252				0.674786		1
18028	212123	0.671039	0.667273				0.674805		1
11515	298829	0.678208	0.673454				0.682961		1
11515	298829	0.678229	0.673475				0.682982		1
1945	48192	0.758272	0.748405				0.768139		1
31488	559144	0.702335	0.647685				0.756986		3
18028	212123	0.63008	0.626229				0.633931		1
18028	212123	0.6292	0.625353				0.633047		1
11515	298829	0.643865	0.638956				0.648775		1
11515	298829	0.646056	0.641169				0.650942		1
1945	48192	0.716531	0.706289				0.726772		1
31488	559144	0.663307	0.610916				0.715698		3
29543	510952	0.637558	0.62104				0.654076		2
18028	212123	0.720031	0.716571				0.72349		1
1945	48192	0.79699	0.788089				0.80589		1
18028	212123	0.620923	0.617027				0.624819		1
18028	212123	0.619807	0.615918				0.623695		1
16263	357213	0.644025	0.639906				0.648143		1
16263	357213	0.646336	0.642237				0.650435		1
1974	48612	0.71141	0.70117				0.721649		1
1974	48612	0.708918	0.698685				0.719152		1
36265	617948	0.658601	0.605562				0.71164		3
18028	212123	0.627449	0.623597				0.6313		1
11515	298829	0.639219	0.634289				0.644149		1
1945	48192	0.709875	0.69961				0.720141		1
31488	559144	0.658654	0.608384				0.708923		3
18028	212123	0.642113	0.638196				0.64603		1
1974	48612	0.655191	0.643196				0.667187		1
20002	260735	0.647373	0.634804				0.659942		2
18028	212123	0.68579	0.682119				0.689462		1
1974	48612	0.758074	0.748298				0.767849		1
20002	260735	0.721784	0.650947				0.792621		2
18028	212123	0.594196	0.589798				0.598593		1
16263	357213	0.589048	0.584332				0.593764		1
1974	48612	0.664107	0.651008				0.677206		1
36265	617948	0.615422	0.568333				0.66251		3
18028	212123	0.717479	0.713994				0.720963		1
1974	48612	0.795023	0.786134				0.803911		1
20002	260735	0.756138	0.680146				0.832131		2
18028	212123	0.667537	0.663732				0.671343		1
16263	357213	0.703387	0.699513				0.707261		1
1974	48612	0.7591	0.749394				0.768806		1
36265	617948	0.709849	0.657755				0.761942		3
18028	212123	0.666274	0.662468				0.670081		1
16263	357213	0.680261	0.676268				0.684254		1
1974	48612	0.755031	0.745165				0.764897		1
18028	212123	0.617572	0.613676				0.621469		1
16263	357213	0.637201	0.633066				0.641335		1
1974	48612	0.704053	0.693777				0.714329		1
18028	212123	0.619604	0.615705				0.623503		1
1974	48612	0.710834	0.700596				0.721071		1
20002	260735	0.665091	0.575686				0.754496		2
7434	243082	0.684967	0.679377				0.690557		1
7434	243082	0.685065	0.679476				0.690654		1
8542	303578	0.675981	0.670616				0.681347		1
8542	303578	0.675923	0.670556				0.681289		1
3978	45077	0.731708	0.724325				0.73909		1
19954	591737	0.69747	0.663688				0.731252		3
7434	243082	0.665119	0.659501				0.670737		1
7434	243082	0.664971	0.659351				0.670591		1
8542	303578	0.660966	0.65556				0.666373		1
8542	303578	0.661098	0.655699				0.666497		1
3978	45077	0.710548	0.703076				0.718021		1
19954	591737	0.678785	0.647748				0.709822		3
15976	546660	0.662957	0.659063				0.66685		2
7434	243082	0.705555	0.700068				0.711042		1
3978	45077	0.73742	0.730144				0.744696		1
7434	243082	0.664581	0.658946				0.670215		1
7434	243082	0.664375	0.658738				0.670011		1
11033	365491	0.655033	0.650287				0.659778		1
11033	365491	0.655341	0.650601				0.660081		1
4030	45452	0.707962	0.700518				0.715406		1
4030	45452	0.705489	0.698043				0.712934		1
22497	654025	0.675754	0.643916				0.707593		3
7434	243082	0.663829	0.658208				0.669451		1
8542	303578	0.660863	0.655455				0.666271		1
3978	45077	0.705048	0.69757				0.712526		1
19954	591737	0.676476	0.648627				0.704325		3
7434	243082	0.589733	0.583268				0.596197		1
4030	45452	0.540253	0.531402				0.549105		1
11464	288534	0.565089	0.5166				0.613579		2
7434	243082	0.688206	0.682597				0.693815		1
4030	45452	0.711576	0.704234				0.718919		1
11464	288534	0.699766	0.676864				0.722668		2
7434	243082	0.580266	0.573469				0.587062		1
11033	365491	0.567805	0.562264				0.573347		1
4030	45452	0.622641	0.613604				0.631679		1
22497	654025	0.59008	0.557665				0.622494		3
7434	243082	0.705291	0.699794				0.710787		1
4030	45452	0.735379	0.728129				0.74263		1
11464	288534	0.720238	0.690752				0.749724		2
7434	243082	0.686392	0.680784				0.692001		1
11033	365491	0.676293	0.671602				0.680984		1
4030	45452	0.732341	0.725048				0.739635		1
22497	654025	0.69825	0.664517				0.731982		3
7434	243082	0.684696	0.679098				0.690295		1
11033	365491	0.671449	0.666722				0.676176		1
4030	45452	0.729428	0.72207				0.736786		1
7434	243082	0.6632	0.657561				0.66884		1
11033	365491	0.654811	0.650065				0.659558		1
4030	45452	0.702013	0.694569				0.709457		1
22497	654025								3
7434	243082	0.665874	0.660217				0.671532		1
4030	45452	0.707495	0.700116				0.714874		1
11464	288534	0.686614	0.645826				0.727402		2
12874	225577	0.670345	0.665937				0.674754		1
12874	225577	0.670445	0.666038				0.674851		1
12279	294429	0.645378	0.640604				0.650152		1
12279	294429	0.645417	0.640642				0.650192		1
6564	39231	0.70054	0.694497				0.706583		1
31717	559237	0.672043	0.640826				0.703259		3
12874	225577	0.619938	0.615497				0.62438		1
12874	225577	0.619622	0.615179				0.624065		1
12279	294429	0.616212	0.611433				0.62099		1
12279	294429	0.616389	0.611625				0.621153		1
6564	39231	0.678448	0.67226				0.684635		1
31717	559237	0.638151	0.598699				0.677602		3
25153	520006	0.618118	0.614869				0.621367		2
12874	225577	0.683795	0.679445				0.688144		1
6564	39231	0.706561	0.700575				0.712548		1
12874	225577	0.611881	0.607405				0.616357		1
12874	225577	0.611433	0.606955				0.615911		1
16241	352739	0.617673	0.613549				0.621797		1
16241	352739	0.617483	0.613374				0.621592		1
6640	39531	0.676352	0.670167				0.682538		1
6640	39531	0.674839	0.668669				0.68101		1
35755	617847	0.635248	0.59494				0.675555		3
12874	225577	0.619607	0.615162				0.624052		1
12279	294429	0.615232	0.61046				0.620004		1
6564	39231	0.675718	0.669536				0.6819		1
31717	559237	0.636803	0.598684				0.674921		3
12874	225577	0.576812	0.571888				0.581736		1
6640	39531	0.544716	0.537825				0.551608		1
19514	265108	0.560858	0.529406				0.592311		2
12874	225577	0.637702	0.633192				0.642212		1
6640	39531	0.683532	0.677408				0.689655		1
19514	265108	0.660568	0.615655				0.705481		2
12874	225577	0.617527	0.612445				0.622609		1
16241	352739	0.568319	0.563521				0.573116		1
6640	39531	0.603031	0.595884				0.610177		1
35755	617847	0.596259	0.567547				0.62497		3
12874	225577	0.681915	0.677546				0.686285		1
6640	39531	0.706395	0.700439				0.712351		1
19514	265108	0.694068	0.670079				0.718058		2
12874	225577	0.668468	0.664045				0.672892		1
16241	352739	0.64986	0.645737				0.653984		1
6640	39531	0.702477	0.696487				0.708466		1
35755	617847	0.673537	0.643388				0.703686		3
12874	225577	0.667838	0.663411				0.672265		1
16241	352739	0.648279	0.644148				0.652409		1
6640	39531	0.700043	0.694026				0.70606		1
12874	225577	0.611325	0.606846				0.615804		1
16241	352739	0.615809	0.611693				0.619925		1
6640	39531	0.673199	0.667018				0.67938		1
35755	617847								3
12874	225577	0.613264	0.608785				0.617744		1
6640	39531	0.678004	0.67185				0.684158		1
19514	265108	0.645598	0.582154				0.709043		2
7823	228857	0.676123	0.670213				0.682034		1
7823	228857	0.67609	0.670177				0.682003		1
11296	300268	0.649106	0.643722				0.65449		1
11296	300268	0.648913	0.643527				0.6543		1
4242	37599	0.618715	0.610361				0.627069		1
23361	566724	0.648089	0.615676				0.680503		3
7823	228857	0.638875	0.632896				0.644855		1
7823	228857	0.636811	0.63081				0.642812		1
11296	300268	0.584598	0.579316				0.58988		1
11296	300268	0.582745	0.577432				0.588059		1
4242	37599	0.583661	0.575232				0.592091		1
23361	566724	0.602423	0.566613				0.638233		3
19119	529125	0.60976	0.556775				0.662744		2
7823	228857	0.684287	0.678416				0.690158		1
4242	37599	0.626382	0.618084				0.63468		1
7823	228857	0.632087	0.626242				0.637931		1
7823	228857	0.629871	0.62401				0.635733		1
14950	361001	0.584063	0.579435				0.588692		1
14950	361001	0.578521	0.573856				0.583186		1
4277	37956	0.580557	0.572182				0.588932		1
4277	37956	0.568154	0.55983				0.576477		1
27050	627814	0.598951	0.566348				0.631554		3
7823	228857	0.634147	0.62816				0.640134		1
11296	300268	0.559508	0.554296				0.564719		1
4242	37599	0.566289	0.557915				0.574663		1
23361	566724	0.586671	0.53992				0.633423		3
7823	228857	0.557399	0.551065				0.563733		1
4277	37956	0.537426	0.528869				0.545982		1
12100	266813	0.547628	0.528059				0.567197		2
7823	228857	0.641074	0.635204				0.646943		1
4277	37956	0.586084	0.577786				0.594382		1
12100	266813	0.61366	0.559771				0.66755		2
7823	228857	0.626041	0.619663				0.632418		1
14950	361001	0.644196	0.639408				0.648983		1
4277	37956	0.594604	0.585855				0.603354		1
27050	627814	0.621803	0.593499				0.650106		3
7823	228857	0.681583	0.675738				0.687428		1
4277	37956	0.625214	0.616953				0.633475		1
12100	266813	0.653477	0.598236				0.708719		2
7823	228857	0.67453	0.668667				0.680393		1
14950	361001	0.65854	0.653897				0.663184		1
4277	37956	0.620654	0.612366				0.628942		1
27050	627814	0.651371	0.620202				0.68254		3
7823	228857	0.672692	0.66681				0.678574		1
14950	361001	0.654787	0.65011				0.659465		1
4277	37956	0.617152	0.608822				0.625482		1
7823	228857	0.626874	0.621041				0.632708		1
14950	361001	0.547426	0.54287				0.551981		1
4277	37956	0.557445	0.549228				0.565663		1
27050	627814								3
7823	228857	0.630014	0.624195				0.635833		1
4277	37956	0.576698	0.568429				0.584968		1
12100	266813	0.603441	0.551191				0.65569		2
8402	237873	0.75599	0.751381				0.760598		1
8402	237873	0.75547	0.750861				0.760078		1
14237	290638	0.720212	0.716322				0.724102		1
14237	290638	0.720227	0.716337				0.724116		1
1949	47652	0.787297	0.778224				0.79637		1
24588	576163	0.754329	0.716411				0.792247		3
8402	237873	0.746259	0.741551				0.750966		1
8402	237873	0.742297	0.737564				0.747031		1
14237	290638	0.701394	0.697354				0.705433		1
14237	290638	0.702327	0.698304				0.706351		1
1949	47652	0.782816	0.773604				0.792028		1
24588	576163	0.743348	0.69725				0.789446		3
22639	528511	0.722292	0.683121				0.761463		2
8402	237873	0.774068	0.769551				0.778585		1
1949	47652	0.794494	0.785523				0.803464		1
8402	237873	0.741728	0.736954				0.746502		1
8402	237873	0.737266	0.732462				0.742071		1
19230	346306	0.695403	0.691915				0.698891		1
19230	346306	0.696308	0.692833				0.699783		1
1972	48053	0.780651	0.771472				0.78983		1
1972	48053	0.777527	0.768257				0.786797		1
29604	632232	0.739117	0.690867				0.787368		3
8402	237873	0.736834	0.732034				0.741635		1
14237	290638	0.697702	0.693636				0.701769		1
1949	47652	0.775889	0.766532				0.785245		1
24588	576163	0.736651	0.692486				0.780816		3
8402	237873	0.604152	0.598159				0.610144		1
1972	48053	0.555289	0.542507				0.56807		1
10374	285926	0.58006	0.532178				0.627941		2
8402	237873	0.753618	0.748819				0.758417		1
1972	48053	0.783113	0.773942				0.792284		1
10374	285926	0.768096	0.739196				0.796997		2
8402	237873	0.598429	0.59234				0.604518		1
19230	346306	0.597062	0.593003				0.601121		1
1972	48053	0.601025	0.588004				0.614046		1
29604	632232	0.597706	0.594437				0.600975		3
8402	237873	0.770893	0.766317				0.775468		1
1972	48053	0.790411	0.781407				0.799414		1
10374	285926	0.780251	0.761139				0.799362		2
8402	237873	0.754211	0.749548				0.758874		1
19230	346306	0.718177	0.714823				0.72153		1
1972	48053	0.786967	0.777975				0.795959		1
29604	632232	0.752945	0.714068				0.791821		3
8402	237873	0.751701	0.747033				0.756368		1
19230	346306	0.716196	0.712833				0.719559		1
1972	48053	0.782686	0.773581				0.79179		1
8402	237873	0.731332	0.726457				0.736207		1
19230	346306	0.690575	0.68706				0.694089		1
1972	48053	0.773087	0.763742				0.782431		1
29604	632232								3
8402	237873	0.734379	0.729503				0.739254		1
1972	48053	0.779325	0.770134				0.788517		1
10374	285926	0.756676	0.71263				0.800723		2
12167	233632	0.760042	0.756177				0.763907		1
12167	233632	0.760002	0.756136				0.763867		1
10851	299567	0.748117	0.743895				0.752338		1
10851	299567	0.748132	0.743912				0.752352		1
1648	49412	0.798502	0.7884				0.808605		1
24666	582611	0.768569	0.73907				0.798068		3
12167	233632	0.751261	0.747373				0.75515		1
12167	233632	0.750276	0.746385				0.754168		1
10851	299567	0.735415	0.731137				0.739693		1
10851	299567	0.735098	0.730831				0.739365		1
1648	49412	0.790034	0.779785				0.800283		1
24666	582611	0.758602	0.727074				0.79013		3
23018	533199	0.742713	0.727838				0.757588		2
12167	233632	0.789212	0.78554				0.792884		1
1648	49412	0.818555	0.808963				0.828146		1
12167	233632	0.75073	0.746828				0.754631		1
12167	233632	0.749637	0.745733				0.753541		1
14643	359590	0.729532	0.725821				0.733244		1
14643	359590	0.728861	0.725152				0.73257		1
1673	49819	0.788663	0.778474				0.798853		1
1673	49819	0.786783	0.776563				0.797002		1
28483	643041	0.756026	0.722346				0.789706		3
12167	233632	0.748667	0.744775				0.752559		1
10851	299567	0.730936	0.726632				0.735239		1
1648	49412	0.784714	0.774368				0.79506		1
24666	582611	0.754462	0.723719				0.785205		3
12167	233632	0.631289	0.626329				0.63625		1
1673	49819	0.622829	0.609436				0.636222		1
13840	283451	0.62944	0.622586				0.636293		2
12167	233632	0.778866	0.775138				0.782594		1
1673	49819	0.804565	0.794733				0.814396		1
13840	283451	0.791296	0.766125				0.816468		2
12167	233632	0.597734	0.592612				0.602857		1
14643	359590	0.618183	0.613662				0.622704		1
1673	49819	0.625296	0.611				0.639592		1
28483	643041	0.612951	0.59676				0.629142		3
12167	233632	0.788942	0.785264				0.792621		1
1673	49819	0.81527	0.805675				0.824865		1
13840	283451	0.801718	0.775928				0.827508		2
12167	233632	0.760737	0.756871				0.764603		1
14643	359590	0.744388	0.740728				0.748048		1
1673	49819	0.795997	0.785946				0.806048		1
28483	643041	0.766723	0.737141				0.796306		3
12167	233632	0.75966	0.755787				0.763532		1
14643	359590	0.743183	0.739517				0.746849		1
1673	49819	0.795044	0.784928				0.805159		1
12167	233632	0.747931	0.744024				0.751837		1
14643	359590	0.723639	0.7199				0.727377		1
1673	49819	0.782476	0.772174				0.792777		1
28483	643041								3
12167	233632	0.749215	0.745319				0.753111		1
1673	49819	0.783995	0.773751				0.794238		1
13840	283451	0.766269	0.732191				0.800347		2
2570	251384	0.803152	0.795349				0.810955		1
2570	251384	0.802621	0.794806				0.810436		1
3216	312511	0.793648	0.78725				0.800046		1
3216	312511	0.793595	0.787191				0.799999		1
1891	48997	0.762914	0.752789				0.773039		1
7677	612892	0.786795	0.763248				0.810341		3
2570	251384	0.771287	0.763056				0.779517		1
2570	251384	0.764811	0.756502				0.77312		1
3216	312511	0.777949	0.771332				0.784566		1
3216	312511	0.776863	0.770265				0.783461		1
1891	48997	0.727536	0.717156				0.737917		1
7677	612892	0.759123	0.728297				0.78995		3
5786	563895	0.771112	0.759314				0.782911		2
2570	251384	0.820996	0.813321				0.828671		1
1891	48997	0.786996	0.777449				0.796543		1
2570	251384	0.768912	0.760574				0.777251		1
2570	251384	0.761917	0.75349				0.770345		1
4378	376851	0.772466	0.766636				0.778295		1
4378	376851	0.771667	0.765843				0.777492		1
1915	49433	0.72323	0.712798				0.733661		1
1915	49433	0.71789	0.707394				0.728386		1
8863	677668	0.755086	0.724203				0.785969		3
2570	251384	0.749415	0.740879				0.757952		1
3216	312511	0.771603	0.76486				0.778347		1
1891	48997	0.714488	0.703924				0.725052		1
7677	612892	0.745369	0.712855				0.777884		3
2570	251384	0.623277	0.612389				0.634166		1
4372	376113	0.647582	0.639592				0.655572		1
1915	49433	0.623541	0.611088				0.635994		1
8857	676930	0.63197	0.6157				0.64824		3
2570	251384	0.772224	0.763617				0.780831		1
4372	376113	0.796747	0.790906				0.802587		1
1915	49433	0.74267	0.732521				0.752819		1
8857	676930	0.770766	0.740129				0.801404		3
2570	251384	0.681203	0.669661				0.692746		1
4378	376851	0.639042	0.630815				0.647269		1
1915	49433	0.665543	0.652485				0.678601		1
8863	677668	0.66162	0.637134				0.686106		3
2570	251384	0.818286	0.810506				0.826067		1
4385	427041	0.821533	0.816053				0.827014		1
1915	49433	0.782565	0.772922				0.792208		1
8870	727858	0.807694	0.783423				0.831964		3
2570	251384	0.802365	0.794446				0.810285		1
4378	376851	0.790078	0.784462				0.795694		1
1915	49433	0.760477	0.7503				0.770654		1
8863	677668	0.784525	0.76045				0.8086		3
2570	251384	0.799801	0.791879				0.807724		1
4378	376851	0.789372	0.783745				0.795		1
1915	49433	0.758651	0.748405				0.768896		1
2570	251384	0.745741	0.737047				0.754435		1
4378	376851	0.764162	0.758207				0.770117		1
1915	49433	0.708713	0.698099				0.719327		1
8863	677668								3
2570	251384	0.749648	0.740946				0.75835		1
4372	376113	0.765273	0.759332				0.771214		1
1915	49433	0.713175	0.702686				0.723664		1
8857	676930	0.742934	0.712774				0.773093		3
2419	250515	0.706399	0.696795				0.716002		1
2419	250515	0.706397	0.696793				0.716001		1
2955	313713	0.675587	0.6663				0.684874		1
2955	313713	0.675451	0.666158				0.684744		1
246	51779	0.798019	0.771938				0.824099		1
5620	616007	0.725755	0.654514				0.796996		3
2419	250515	0.696412	0.686672				0.706152		1
2419	250515	0.696271	0.686534				0.706007		1
2955	313713	0.662238	0.652899				0.671577		1
2955	313713	0.660849	0.651518				0.67018		1
246	51779	0.798263	0.772434				0.824093		1
5620	616007	0.718171	0.638813				0.79753		3
5374	564228	0.678532	0.643819				0.713244		2
2419	250515	0.740206	0.730934				0.749478		1
246	51779	0.814795	0.790099				0.839492		1
2419	250515	0.696416	0.686677				0.706154		1
2419	250515	0.696266	0.686531				0.706		1
3745	378877	0.659006	0.650685				0.667326		1
3745	378877	0.657249	0.648957				0.66554		1
249	52217	0.79764	0.772155				0.823125		1
249	52217	0.796321	0.770568				0.822075		1
6413	681609	0.716908	0.636415				0.797402		3
2419	250515	0.696164	0.686424				0.705905		1
2955	313713	0.660276	0.650958				0.669594		1
246	51779	0.791292	0.764817				0.817768		1
5620	616007	0.71503	0.63919				0.79087		3
2419	250515	0.624585	0.613556				0.635614		1
249	52217	0.605107	0.570162				0.640052		1
2668	302732	0.622193	0.609664				0.634723		2
2419	250515	0.732062	0.722615				0.741509		1
249	52217	0.807349	0.782525				0.832174		1
2668	302732	0.768795	0.695034				0.842555		2
2419	250515	0.596605	0.585245				0.607965		1
3745	378877	0.558562	0.549249				0.567876		1
249	52217	0.50801	0.466383				0.549637		1
6413	681609	0.557722	0.510029				0.605415		3
2419	250515	0.74019	0.730918				0.749463		1
249	52217	0.807962	0.782979				0.832946		1
2668	302732	0.773043	0.706657				0.839429		2
2419	250515	0.709943	0.700356				0.71953		1
3745	378877	0.676617	0.668372				0.684863		1
249	52217	0.7976	0.77207				0.823131		1
6413	681609	0.727153	0.657211				0.797095		3
2419	250515	0.706379	0.69678				0.715979		1
3745	378877	0.673728	0.665479				0.681976		1
249	52217	0.79158	0.765329				0.81783		1
2419	250515	0.696178	0.686436				0.70592		1
3745	378877	0.656711	0.648434				0.664987		1
249	52217	0.790994	0.765023				0.816965		1
6413	681609								3
2419	250515	0.700491	0.69076				0.710222		1
249	52217	0.79711	0.771826				0.822395		1
2668	302732	0.748067	0.653391				0.842743		2
825	165472	0.761246	0.746555				0.775938		1
825	165472	0.760916	0.746187				0.775646		1
1813	316792	0.743754	0.732696				0.754812		1
1813	316792	0.74276	0.731617				0.753903		1
134	51983	0.847278	0.817705				0.87685		1
2772	534247	0.782786	0.721274				0.844298		3
825	165472	0.75099	0.736501				0.765479		1
825	165472	0.74916	0.734675				0.763644		1
1813	316792	0.698418	0.687305				0.709532		1
1813	316792	0.691246	0.680215				0.702276		1
134	51983	0.837783	0.805384				0.870181		1
2772	534247	0.761183	0.682378				0.839988		3
2638	482264	0.720005	0.66325				0.776759		2
825	165472	0.776081	0.761686				0.790475		1
134	51983	0.855018	0.825702				0.884334		1
825	165472	0.740882	0.726094				0.755669		1
825	165472	0.738461	0.723697				0.753226		1
2864	382516	0.704446	0.695659				0.713233		1
2864	382516	0.696878	0.688185				0.705571		1
138	52475	0.832251	0.800105				0.864397		1
138	52475	0.832698	0.799978				0.865419		1
3827	600463	0.75783	0.68438				0.83128		3
825	165472	0.747832	0.733281				0.762382		1
1813	316792	0.678361	0.667361				0.68936		1
134	51983	0.825713	0.793994				0.857433		1
2772	534247	0.749577	0.666702				0.832452		3
825	165472	0.572675	0.553328				0.592023		1
138	52475	0.554133	0.506574				0.601693		1
963	217947	0.570043	0.552121				0.587964		2
825	165472	0.755793	0.741302				0.770283		1
138	52475	0.820273	0.788278				0.852268		1
963	217947	0.78639	0.723282				0.849499		2
825	165472	0.601429	0.581759				0.621098		1
2864	382516	0.593937	0.580731				0.607143		1
138	52475	0.656383	0.607339				0.705428		1
3827	600463	0.609137	0.580313				0.637962		3
825	165472	0.769525	0.754778				0.784273		1
138	52475	0.834551	0.80463				0.864472		1
963	217947	0.800681	0.737012				0.864351		2
825	165472	0.760163	0.745206				0.775119		1
2864	382516	0.754006	0.745355				0.762658		1
138	52475	0.834256	0.805021				0.863492		1
3827	600463	0.781156	0.732228				0.830084		3
825	165472	0.753318	0.738289				0.768348		1
2864	382516	0.750874	0.742188				0.759559		1
138	52475	0.825368	0.794858				0.855879		1
825	165472	0.736652	0.721859				0.751445		1
2864	382516	0.682403	0.673762				0.691045		1
138	52475	0.813528	0.781551				0.845505		1
3827	600463								3
825	165472	0.744413	0.729621				0.759204		1
138	52475	0.820333	0.788788				0.851878		1
963	217947	0.781042	0.706686				0.855398		2
4698	101721	0.746318	0.740776				0.751859		1
4698	101721	0.746426	0.740886				0.751967		1
5015	133185	0.707025	0.700791				0.713259		1
5015	133185	0.70706	0.700817				0.713303		1
418	16328	0.816404	0.800933				0.831875		1
10131	251234	0.75624	0.693823				0.818656		3
4698	101721	0.741585	0.736013				0.747157		1
4698	101721	0.741271	0.735701				0.746842		1
5015	133185	0.690634	0.684483				0.696785		1
5015	133185	0.690583	0.684432				0.696734		1
418	16328	0.816343	0.800865				0.83182		1
10131	251234	0.749226	0.6779				0.820553		3
9713	234906	0.715945	0.66627				0.765619		2
4698	101721	0.798469	0.793214				0.803724		1
418	16328	0.845554	0.830702				0.860407		1
4698	101721	0.741512	0.735943				0.747082		1
4698	101721	0.741105	0.735538				0.746672		1
6255	161062	0.681353	0.675803				0.686903		1
6255	161062	0.68143	0.675879				0.686982		1
429	16473	0.817065	0.801711				0.83242		1
429	16473	0.81698	0.801623				0.832336		1
11382	279256	0.746372	0.669602				0.823143		3
4698	101721	0.739516	0.733948				0.745084		1
5015	133185	0.690417	0.684268				0.696567		1
418	16328	0.816249	0.800791				0.831708		1
10131	251234	0.748433	0.676897				0.819968		3
4698	101721	0.665044	0.657438				0.672649		1
6242	160717	0.657002	0.650348				0.663655		1
429	16473	0.653701	0.627965				0.679437		1
11369	278911	0.660285	0.653358				0.667211		3
4698	101721	0.794864	0.789585				0.800143		1
6242	160717	0.744963	0.739553				0.750373		1
429	16473	0.845367	0.830628				0.860106		1
11369	278911	0.794739	0.73812				0.851358		3
4698	101721	0.603867	0.596056				0.611678		1
6255	161062	0.573289	0.566117				0.580462		1
429	16473	0.531467	0.500461				0.562473		1
11382	279256	0.57183	0.532441				0.611219		3
4698	101721	0.798105	0.792841				0.803369		1
6250	185495	0.765974	0.760741				0.771207		1
429	16473	0.845528	0.830836				0.86022		1
11377	303689	0.802769	0.757799				0.847739		3
4698	101721	0.752395	0.746867				0.757923		1
6255	161062	0.702922	0.697299				0.708546		1
429	16473	0.819567	0.804167				0.834968		1
11382	279256	0.757976	0.69195				0.824001		3
4698	101721	0.745874	0.740336				0.751413		1
6255	161062	0.699227	0.693592				0.704863		1
429	16473	0.817393	0.802119				0.832668		1
4698	101721	0.739244	0.733682				0.744806		1
6255	161062	0.681079	0.675531				0.686627		1
429	16473	0.817055	0.801742				0.832368		1
11382	279256								3
4698	101721	0.74697	0.741418				0.752523		1
6242	160717	0.685897	0.680342				0.691452		1
429	16473	0.819482	0.804051				0.834912		1
11369	278911	0.750507	0.67501				0.826003		3
6591	136091	0.614414	0.608057				0.620771		1
6591	136091	0.614405	0.608048				0.620763		1
5313	166130	0.579937	0.5723				0.587574		1
5313	166130	0.580185	0.572566				0.587804		1
474	34364	0.61035	0.586692				0.634007		1
12378	336585	0.600797	0.578024				0.62357		3
6591	136091	0.603314	0.596937				0.60969		1
6591	136091	0.602151	0.595793				0.608509		1
5313	166130	0.546995	0.539442				0.554548		1
5313	166130	0.546796	0.539282				0.554311		1
474	34364	0.610262	0.586623				0.633901		1
12378	336585	0.58608	0.546409				0.625751		3
11904	302221	0.574511	0.520264				0.628759		2
6591	136091	0.673081	0.666838				0.679325		1
474	34364	0.665301	0.64027				0.690333		1
6591	136091	0.598081	0.591821				0.60434		1
6591	136091	0.596135	0.589912				0.602357		1
6425	200291	0.543999	0.537157				0.550841		1
6425	200291	0.543623	0.536814				0.550431		1
481	34670	0.607984	0.584921				0.631047		1
481	34670	0.60805	0.584963				0.631138		1
13497	371052	0.582535	0.543261				0.621809		3
6591	136091	0.600828	0.594493				0.607164		1
5313	166130	0.546802	0.539292				0.554312		1
474	34364	0.610355	0.586707				0.634004		1
12378	336585	0.585159	0.546064				0.624255		3
6591	136091	0.628683	0.622025				0.635342		1
6414	199921	0.622311	0.6155				0.629122		1
481	34670	0.625186	0.599117				0.651256		1
13486	370682	0.625524	0.61962				0.631429		3
6591	136091	0.663112	0.656802				0.669423		1
6414	199921	0.630923	0.624155				0.637692		1
481	34670	0.664755	0.639959				0.68955		1
13486	370682	0.651682	0.629042				0.674321		3
6591	136091	0.555297	0.548551				0.562042		1
6425	200291	0.556017	0.549084				0.562949		1
481	34670	0.501482	0.474998				0.527967		1
13497	371052	0.539843	0.506851				0.572835		3
6591	136091	0.670854	0.664606				0.677103		1
6425	226057	0.654003	0.64726				0.660745		1
481	34670	0.664775	0.639995				0.689555		1
13497	396818	0.662871	0.650591				0.675151		3
6591	136091	0.615777	0.609444				0.622109		1
6425	200291	0.581602	0.574701				0.588502		1
481	34670	0.616056	0.592111				0.640001		1
13497	371052	0.603415	0.579913				0.626916		3
6591	136091	0.610441	0.604135				0.616746		1
6425	200291	0.579463	0.572539				0.586387		1
481	34670	0.608165	0.585073				0.631257		1
6591	136091	0.594677	0.58849				0.600863		1
6425	200291	0.543576	0.53678				0.550371		1
481	34670	0.60808	0.584986				0.631174		1
13497	371052								3
6591	136091	0.602044	0.595757				0.608331		1
6414	199921	0.546894	0.540079				0.55371		1
481	34670	0.616026	0.592073				0.63998		1
13486	370682	0.587421	0.545879				0.628964		3
7646	208882	0.596354	0.589747				0.60296		1
7646	208882	0.605892	0.599402				0.612382		1
17516	396968	0.554188	0.549877				0.5585		1
1847	250919	0.616186	0.603311				0.62906		1
1847	250919	0.598881	0.585649				0.612113		1
2428	430349	0.592097	0.580529				0.603665		1
18099	213762	0.639456	0.635576				0.643335		1
18099	213762	0.638981	0.635068				0.642894		1
16322	408182	0.66988	0.66581				0.67395		1
7434	244839	0.677153	0.671537				0.682769		1
7434	244839	0.678127	0.672515				0.68374		1
11060	416512	0.677673	0.673				0.682345		1
12874	227334	0.651069	0.646557				0.655581		1
12874	227334	0.651976	0.647494				0.656457		1
16269	403729	0.657348	0.653259				0.661438		1
7823	230614	0.655422	0.649458				0.661387		1
7823	230614	0.651406	0.645425				0.657387		1
15037	411895	0.629293	0.624505				0.634082		1
8402	239625	0.744421	0.739669				0.749173		1
8402	239625	0.738816	0.733964				0.743668		1
19289	397238	0.709518	0.706073				0.712963		1
12168	235382	0.753243	0.749343				0.757143		1
12168	235382	0.753872	0.749956				0.757788		1
14694	410556	0.741398	0.737719				0.745077		1
2570	253141	0.785384	0.776927				0.793841		1
2570	253141	0.775746	0.766938				0.784553		1
4391	427893	0.7877	0.78191				0.79349		1
2419	252258	0.696782	0.687031				0.706533		1
2419	252258	0.696617	0.686874				0.706361		1
3764	429923	0.668478	0.660288				0.676669		1
825	166287	0.742492	0.727546				0.757437		1
825	166287	0.739993	0.724953				0.755033		1
2877	433573	0.697917	0.689303				0.70653		1
4698	103055	0.740421	0.734872				0.745971		1
4698	103055	0.740861	0.735315				0.746407		1
6263	185903	0.698797	0.693408				0.704186		1
6591	136514	0.594828	0.588641				0.601016		1
6591	136514	0.595461	0.58926				0.601662		1
6436	226478	0.552268	0.545441				0.559095		1
