# Supplementary material for: Cross-biobank generalizability and accuracy of electronic health record-based predictors compared to polygenic scores
Source: Nat Genet. 2025 Aug 27;57(9):2136–45. doi: 10.1038/s41588-025-02298-9 (PMC12425822; doi:10.1038/s41588-025-02298-9)
Supplement: Supplementary file 8 — Source data for Fig. 4b–d. [file 41588_2025_2298_MOESM8_ESM.xlsx]

## Sheet: Figure 4b
Number of individuals			Prevalence					Phecode
FinnGen	UKB	EstB	FinnGen	UKB	EstB	Mean	Variance	Code	Phenotype	Category
29892	57065	33880	0.0725376	0.113622	0.169512	0.118557	0.00236927	401	Hypertension	circulatory system
12284	9326	39891	0.029809	0.018569	0.199587	0.0826549	0.0102864	760	Back pain	symptoms
10530	5907	11641	0.0255527	0.0117614	0.0582434	0.0318525	0.00056991	339	Other headache syndromes	neurological
1677	850	17554	0.0040695	0.00169244	0.087828	0.0311966	0.00240674	766	Neuralgia, neuritis, and radiculitis NOS	symptoms
12759	8990	7643	0.0309617	0.0179	0.0382402	0.029034	0.000106218	351	Other peripheral nerve disorders	neurological
6259	7351	5162	0.0151884	0.0146366	0.025827	0.0185507	3.97851e-05	278	Overweight, obesity and other hyperalimentation	endocrine/metabolic
7237	1858	6015	0.0175617	0.00369947	0.0300949	0.0171187	0.000174326	340	Migraine	neurological
8206	8978	2448	0.0199131	0.0178761	0.0122481	0.0166791	1.57629e-05	317	Alcohol-related disorders	mental disorders
759	13514	213	0.00184183	0.0269078	0.0010657	0.00993844	0.000216119	318	Tobacco use disorder	mental disorders
6906	752	939	0.0167585	0.00149731	0.0046981	0.0076513	6.47668e-05	295	Schizophrenia and other psychotic disorders	mental disorders

## Sheet: Figure 4c
Median PheRS coefficients			Phecode
FinnGen	UKB	EstB	Code	Phenotype	Category
nan	nan	-0.2107	372	Disorders of conjunctiva	sense organs
-0.160977	nan	0.562021	483	Acute bronchitis and bronchiolitis	respiratory
nan	nan	-0.211342	477	Epistaxis or throat hemorrhage	respiratory
nan	nan	nan	639	Complications following abortion or ectopic and molar pregnancies	pregnancy complications
-0.0854144	nan	0.290427	304	Adjustment reaction	mental disorders
nan	nan	-0.196886	610	Benign mammary dysplasias	genitourinary
0.156788	-0.117082	0.155235	686	Other local infections of skin and subcutaneous tissue	dermatologic
-0.132608	0.00798586	nan	788	Syncope and collapse	symptoms
-0.315924	nan	0.0975764	1001	Foreign body injury	other
0.280405	nan	-0.218129	440	Atherosclerosis	circulatory system
-0.139427	-0.304142	-0.04581	272	Disorders of lipoid metabolism	endocrine/metabolic
0.39375	0.209832	0.173341	296	Mood disorders	mental disorders
0.177225	nan	-0.00422928	464	Acute sinusitis	respiratory
-0.0284735	0.00340765	-0.04581	418	Nonspecific chest pain	circulatory system
-0.0456655	0.166199	0.376557	327	Sleep disorders	neurological
0.034063	nan	nan	720	Spinal stenosis	musculoskeletal
0.138953	nan	nan	649	Other conditions or status of the mother complicating pregnancy, childbirth, or the puerperium	pregnancy complications
0.0448578	0.361207	-0.268394	599	Other symptoms/disorders or the urinary system	genitourinary
0.140893	nan	0.054001	817	Concussion	injuries & poisonings
-0.160977	0.00798586	-0.084917	470	Septal Deviations/Turbinate Hypertrophy	respiratory
-0.186514	nan	nan	185	Cancer of prostate	neoplasms
-0.484188	nan	nan	615	Endometriosis	genitourinary
-0.0948898	nan	-0.0316382	379	Other disorders of eye	sense organs
0.149278	-0.343603	-0.13644	427	Cardiac dysrhythmias	circulatory system
-0.160977	-0.757446	0.547557	218	Benign neoplasm of uterus	neoplasms
-0.0157493	-0.213149	-0.217311	628	Ovarian cyst	genitourinary
0.220397	nan	-0.0515583	800	Fracture of lower limb	injuries & poisonings
-0.160977	nan	-0.04581	340	Migraine	neurological
0.000211982	nan	-0.084917	742	Derangement of joint, non-traumatic	musculoskeletal
0.0922237	-0.0355583	-0.0668269	386	Vertiginous syndromes and other disorders of vestibular system	sense organs
0.260232	0.00798586	-0.273373	1009	Injury, NOS	other
0.117231	nan	-0.000945025	300	Anxiety disorders	mental disorders
-0.160977	-0.369074	0.0975764	835	Internal derangement of knee	injuries & poisonings
-0.272485	nan	-0.060958	476	Allergic rhinitis	respiratory
-0.160977	nan	nan	199	Neoplasm of uncertain behavior	neoplasms
-0.115341	0.0034817	0.134562	535	Gastritis and duodenitis	digestive
-0.29947	nan	0.340917	590	Pyelonephritis	genitourinary
-0.0141694	-0.306359	nan	578	Gastrointestinal hemorrhage	digestive
0.0138098	nan	nan	773	Pain in limb	symptoms
0.00460901	-0.123065	nan	562	Diverticulosis and diverticulitis	digestive
-1.07717	nan	nan	295	Schizophrenia and other psychotic disorders	mental disorders
0.345892	0.54551	0.288509	496	Chronic airway obstruction	respiratory
-0.140016	-0.176431	nan	593	Hematuria	genitourinary
-0.503602	-0.442798	0.114634	455	Hemorrhoids	circulatory system
-0.250381	nan	-0.199356	79	Viral infection	infectious diseases
-0.203671	nan	0.0038012	362	Other retinal disorders	sense organs
-0.0460392	0.296726	0.0417809	716	Other arthropathies	musculoskeletal
-0.370022	0.000426988	0.369731	433	Cerebrovascular disease	circulatory system
0.00665788	nan	-0.0526782	638	Other high-risk pregnancy	pregnancy complications
-0.179369	-0.25779	0.0585923	618	Genital prolapse	genitourinary
-2.38392	nan	-0.381316	650	Normal delivery	pregnancy complications
0.513388	0.260643	2.19631	401	Hypertension	circulatory system
0.190936	-0.202981	0.0840101	530	Diseases of esophagus	digestive
-0.276514	-0.661007	-0.341558	600	Hyperplasia of prostate	genitourinary
0.19659	-0.0416692	0.136452	740	Osteoarthrosis	musculoskeletal
0.140471	0.308609	0.568191	726	Peripheral enthesopathies and allied syndromes	musculoskeletal
-0.00011136	-0.133745	0.0442532	550	Abdominal hernia	digestive
-0.160977	nan	0.109692	394	Rheumatic disease of the heart valves	circulatory system
0.149077	-0.123065	-0.04581	627	Menopausal and postmenopausal disorders	genitourinary
-0.141111	nan	nan	783	Fever of unknown origin	symptoms
-0.0170799	nan	0.0319408	345	Epilepsy, recurrent seizures, convulsions	neurological
-0.400433	nan	-0.04581	526	Diseases of the jaws	digestive
-0.160977	-0.226419	0.336804	735	Acquired foot deformities	musculoskeletal
0.550944	0.367196	0.044975	626	Disorders of menstruation and other abnormal bleeding from female genital tract	genitourinary
0.11196	nan	0.225266	475	Chronic sinusitis	respiratory
0.15778	nan	0.160243	801	Fracture of ankle and foot	injuries & poisonings
0.118683	-0.396643	nan	174	Breast cancer	neoplasms
0.0692922	nan	nan	781	Symptoms involving nervous and musculoskeletal systems	symptoms
0.153525	-0.254344	nan	208	Benign neoplasm of colon	neoplasms
-0.523897	-0.588573	nan	172	Skin cancer	neoplasms
-0.546848	nan	0.051256	714	Rheumatoid arthritis and other inflammatory polyarthropathies	musculoskeletal
-0.212051	-0.277848	-0.222149	803	Fracture of upper limb	injuries & poisonings
-0.216135	nan	-0.147323	371	Inflammation of the eye	sense organs
0.00693134	nan	-0.19728	695	Erythematous conditions	dermatologic
-0.00767861	nan	0.054001	764	Sciatica	symptoms
-0.134148	0.330744	0.054001	564	Functional digestive disorders	digestive
-0.160977	nan	nan	642	Hypertension complicating pregnancy, childbirth, and the puerperium	pregnancy complications
0.665942	0.21885	0.542815	317	Alcohol-related disorders	mental disorders
-0.380284	-0.0437743	0.162365	454	Varicose veins	circulatory system
0.346701	nan	-0.04581	8	Intestinal infection	infectious diseases
-0.160977	-0.123065	nan	624	Female genital tract symptoms	genitourinary
0.911855	0.131734	0.745254	351	Other peripheral nerve disorders	neurological
-0.402026	nan	nan	652	Malposition and malpresentation of fetus or obstruction	pregnancy complications
-0.203671	-0.60488	-0.184635	655	Fetal abnormality	pregnancy complications
0.83873	0.0332896	0.0859395	722	Intervertebral disc disorders	musculoskeletal
0.572838	nan	0.0862927	745	Pain in joint	musculoskeletal
0.410285	nan	-0.0255258	696	Psoriasis and related disorders	dermatologic
-0.367051	nan	0.0585923	636	Early or threatened labor; hemorrhage in early pregnancy	pregnancy complications
0.0798832	1.70519	-0.00346862	306	Other mental disorder	mental disorders
0.190936	0.307599	-0.0851699	512	Other symptoms of respiratory system	respiratory
0.288008	0.0925295	0.0585923	339	Other headache syndromes	neurological
0.138231	nan	nan	293	Symptoms involving head and neck	mental disorders
-0.00460644	nan	-0.104645	473	Diseases of the larynx and vocal cords	respiratory
-0.125574	nan	0.0739174	804	Fracture of hand or wrist	injuries & poisonings
-0.170437	-0.0877744	0.716286	411	Ischemic Heart Disease	circulatory system
0.218736	0.288247	0.249218	250	Diabetes mellitus	endocrine/metabolic
-0.137538	nan	0.0585923	451	Phlebitis and thrombophlebitis	circulatory system
0.109448	nan	0.134441	916	Contusion	injuries & poisonings
0.118169	-0.716355	0.203136	574	Cholelithiasis and cholecystitis	digestive
-0.0453263	nan	0.026389	78	Viral warts & HPV	infectious diseases
-0.0242247	nan	-0.863249	465	Acute upper respiratory infections of multiple or unspecified sites	respiratory
-0.122439	0.264777	0.193433	727	Other disorders of synovium, tendon, and bursa	musculoskeletal
-0.0226209	-0.249905	-0.519164	216	Benign neoplasm of skin	neoplasms
-0.17955	0.275043	-0.0930549	1010	Other tests	other
-0.033747	-0.74475	-0.393829	622	Polyp of female genital organs	genitourinary
0.219597	nan	nan	514	Abnormal findings examination of lungs	respiratory
-0.0791383	nan	0.195735	428	Congestive heart failure; nonhypertensive	circulatory system
-0.275115	nan	-0.218124	474	Acute and chronic tonsillitis	respiratory
0.19025	nan	-0.0379057	646	Other complications of pregnancy NEC	pregnancy complications
0.0111685	nan	nan	301	Personality disorders	mental disorders
-0.259761	nan	nan	687	Symptoms affecting skin	dermatologic
-0.160977	-0.220075	-0.04581	565	Anal and rectal conditions	digestive
-0.123913	nan	nan	290	Delirium dementia and amnestic and other cognitive disorders	mental disorders
-0.448421	nan	nan	292	Neurological disorders	mental disorders
-0.148318	nan	-0.04581	939	Atopic/contact dermatitis due to other or unspecified	dermatologic
0.110551	nan	0.142588	830	Dislocation	injuries & poisonings
-0.148617	nan	nan	728	Disorders of muscle, ligament, and fascia	musculoskeletal
-0.427056	nan	-0.0421452	540	Appendiceal conditions	digestive
-0.369503	0.00712274	nan	555	Inflammatory bowel disease and other gastroenteritis and colitis	digestive
-0.324956	nan	-0.329216	669	Delivery complications	pregnancy complications
-0.211305	-0.0374874	0.506318	721	Spondylosis and allied disorders	musculoskeletal
0.0254735	nan	0.0312233	870	Open wounds of head; neck; and trunk	injuries & poisonings
0.262333	0.250369	-0.000500303	785	Abdominal pain	symptoms
-0.164654	nan	0.0585923	871	Open wounds of extremities	injuries & poisonings
-0.136874	0.709984	0.369012	760	Back pain	symptoms
-0.412014	nan	nan	653	Problems associated with amniotic cavity and membranes	pregnancy complications
0.155774	0.153045	-0.166102	614	Inflammatory diseases of female pelvic organs	genitourinary
0.00471511	nan	nan	80	Postoperative infection	infectious diseases
-0.160977	nan	-0.317722	365	Glaucoma	sense organs
0.537222	0.0542303	0.123087	480	Pneumonia	respiratory
-0.154882	-0.543412	-0.394415	634	Stillbirth	pregnancy complications
0.158877	-0.31739	-0.0814189	366	Cataract	sense organs
-0.115598	nan	-0.393838	368	Visual disturbances	sense organs
0.45723	1.04648	0.423385	278	Overweight	endocrine/metabolic
-0.246657	nan	-0.174576	389	Hearing loss	sense organs
0.197785	0.226895	0.325675	495	Asthma	respiratory
-0.192706	nan	0.201487	381	Otitis media and Eustachian tube disorders	sense organs
nan	nan	nan	651	Multiple gestation	pregnancy complications
nan	nan	nan	842	Other sprains and strains	injuries & poisonings
nan	nan	nan	1007	Injury to blood vessels	other
nan	nan	nan	259	Other endocrine disorders	endocrine/metabolic
nan	-0.418428	-0.052472	41	Bacterial infection NOS	infectious diseases
nan	nan	nan	429	Ill-defined descriptions and complications of heart disease	circulatory system
nan	nan	nan	694	Dyschromia and Vitiligo	dermatologic
nan	nan	nan	269	Proteinuria	endocrine/metabolic
nan	nan	nan	620	Dysplasia of female genital organs	genitourinary
nan	nan	nan	1004	Other signs and symptoms involving emotional state	other
nan	nan	nan	1013	Asphyxia and hypoxemia	other
nan	nan	nan	974	Poisoning by water, mineral, and uric acid metabolism drugs	injuries & poisonings
nan	nan	nan	856	Vascular complications of surgery and medical procedures	injuries & poisonings
nan	nan	nan	907	Injuries to the nervous system	injuries & poisonings
nan	nan	nan	251	Other disorders of pancreatic internal secretion	endocrine/metabolic
nan	0.00676645	nan	850	Hemorrhage or hematoma complicating a procedure	injuries & poisonings
nan	nan	nan	795	Other and nonspecific abnormal cytological, histological and immunological findings	symptoms
nan	nan	nan	697	Sarcoidosis	dermatologic
nan	nan	-0.168187	703	Diseases of nail, NOS	dermatologic
nan	nan	nan	635	Hemorrhage during pregnancy; childbirth and postpartum	pregnancy complications
nan	nan	nan	383	Otosclerosis	sense organs
nan	nan	nan	621	Endometrial hyperplasia	genitourinary
nan	nan	nan	713	Arthropathy associated with other disorders classified elsewhere	musculoskeletal
nan	nan	-0.04581	611	Abnormal findings on mammogram or breast exam	genitourinary
nan	nan	0.0585923	472	Chronic pharyngitis and nasopharyngitis	respiratory
nan	0.330283	nan	318	Tobacco use disorder	mental disorders
nan	nan	nan	255	Disorders of adrenal glands	endocrine/metabolic
nan	nan	nan	302	Sexual and gender identity disorders	mental disorders
nan	nan	nan	395	Heart valve disorders	circulatory system
nan	nan	-0.163564	737	Curvature of spine	musculoskeletal
nan	nan	nan	588	Disorders resulting from impaired renal function	genitourinary
nan	nan	nan	501	Pneumonitis due to inhalation of food or vomitus	respiratory
nan	nan	nan	189	Cancer of urinary organs (incl. kidney and bladder)	neoplasms
nan	nan	nan	347	Cataplexy and narcolepsy	neurological
nan	-0.269559	nan	561	Symptoms involving digestive system	digestive
nan	nan	nan	364	Corneal opacity and other disorders of cornea	sense organs
nan	nan	nan	385	Other disorders of middle ear and mastoid	sense organs
nan	nan	nan	53	Herpes zoster	infectious diseases
nan	nan	nan	738	Other acquired musculoskeletal deformity	musculoskeletal
nan	nan	nan	906	Late effects of injuries to skin and subcutaneous tissues	injuries & poisonings
nan	nan	nan	153	Colorectal cancer	neoplasms
nan	nan	nan	643	Excessive vomiting in pregnancy	pregnancy complications
nan	nan	nan	430	Intracranial hemorrhage	circulatory system
nan	nan	nan	376	Disorders of the orbit	sense organs
nan	nan	nan	510	Other diseases of lung	respiratory
nan	nan	nan	938	Dermatitis due to solar radiation	dermatologic
nan	nan	nan	971	Poisoning by drugs primarily affecting the autonomic nervous system	injuries & poisonings
nan	nan	nan	860	Bone marrow or stem cell transplant	neoplasms
nan	nan	nan	211	Benign neoplasm of other parts of digestive system	neoplasms
nan	nan	0.0346224	523	Gingival and periodontal diseases	digestive
nan	nan	nan	676	Other disorders of the breast associated with childbirth and disorders of lactation	pregnancy complications
nan	nan	nan	378	Strabismus and other disorders of binocular eye movements	sense organs
nan	nan	nan	569	Other disorders of intestine	digestive
nan	nan	nan	567	Peritonitis and retroperitoneal infections	digestive
nan	-0.123065	-0.0526343	706	Diseases of sebaceous glands	dermatologic
nan	nan	nan	157	Pancreatic cancer	neoplasms
nan	nan	nan	217	Vascular hamartomas and non-neoplastic nevi	neoplasms
nan	nan	nan	201	Hodgkin's disease	neoplasms
nan	0.101135	nan	790	Nonspecific findings on examination of blood	symptoms
nan	nan	nan	346	Abnormal findings on study of brain and/or nervous system	neurological
nan	nan	nan	320	Meningitis	neurological
nan	nan	nan	981	Toxic effect of (non-ethyl) alcohol and petroleum and other solvents	injuries & poisonings
nan	-0.740621	nan	195	Cancer, suspected or other	neoplasms
nan	nan	nan	505	Other pulmonary inflamation or edema	respiratory
nan	nan	nan	228	Hemangioma and lymphangioma, any site	neoplasms
nan	nan	nan	283	Acquired hemolytic anemias	hematopoietic
nan	nan	nan	836	Traumatic arthropathy	injuries & poisonings
nan	nan	nan	253	Disorders of the pituitary gland and its hypothalamic control	endocrine/metabolic
nan	nan	nan	962	Poisoning by hormones and synthetic substitutes	injuries & poisonings
nan	nan	nan	525	Other diseases of the teeth and supporting structures	digestive
nan	-0.351401	nan	596	Other disorders of bladder	genitourinary
nan	0.083402	nan	197	Chemotherapy	neoplasms
nan	-0.180968	nan	558	Noninfectious gastroenteritis	digestive
nan	0.396155	nan	965	Poisoning by analgesics, antipyretics, and antirheumatics	injuries & poisonings
nan	0.653098	nan	459	Other disorders of circulatory system	circulatory system
nan	0.438479	nan	519	Other diseases of respiratory system, not elsewhere classified	respiratory
nan	0.677298	nan	960	Poisoning by antibiotics	injuries & poisonings
nan	-0.173218	0.108648	704	Diseases of hair and hair follicles	dermatologic
nan	0.206417	-0.04581	591	Urinary tract infection	genitourinary
nan	1.30795	nan	585	Renal failure	genitourinary
nan	0.117731	nan	1019	Other ill-defined and unknown causes of morbidity and mortality	other
nan	-0.269421	-0.0337072	214	Lipoma	neoplasms
nan	-0.286953	-0.348419	280	Iron deficiency anemias	hematopoietic
nan	-0.0467768	nan	426	Cardiac conduction disorders	circulatory system
nan	-0.29938	nan	285	Other anemias	hematopoietic
nan	0.00817159	nan	689	Disorder of skin and subcutaneous tissue NOS	dermatologic
nan	0.22602	nan	789	Nausea and vomiting	symptoms
nan	0.00798586	-0.04581	681	Superficial cellulitis and abscess	dermatologic
nan	-0.173695	nan	563	Constipation	digestive
nan	-0.374222	-0.04581	594	Urinary calculus	genitourinary
nan	-0.161519	nan	374	Other disorders of eyelids	sense organs
nan	-0.0752301	0.221922	531	Peptic ulcer (excl. esophageal)	digestive
nan	-0.123065	-0.116415	702	Degenerative skin conditions and other dermatoses	dermatologic
nan	-0.886511	-0.699879	665	Obstetrical/birth trauma	pregnancy complications
nan	-0.102501	-0.317092	619	Noninflammatory female genital disorders	genitourinary
nan	0.142102	nan	532	Dysphagia	digestive
nan	-0.0805717	-0.04581	244	Hypothyroidism	endocrine/metabolic
nan	0.424525	nan	573	Other disorders of liver	digestive
nan	0.00533875	-0.109799	701	Other hypertrophic and atrophic conditions of skin	dermatologic
nan	nan	nan	539	Bariatric surgery	digestive
nan	nan	nan	604	Disorders of penis	genitourinary
nan	nan	nan	159	Malignant neoplasm of other and ill-defined sites within the digestive organs and peritoneum	neoplasms
nan	nan	nan	579	Other symptoms involving abdomen and pelvis	digestive
nan	nan	nan	31	Diseases due to other mycobacteria	infectious diseases
nan	nan	nan	499	Cystic fibrosis	respiratory
nan	nan	nan	254	Diseases of thymus gland	endocrine/metabolic
nan	nan	nan	257	Testicular dysfunction	endocrine/metabolic
nan	nan	nan	315	Develomental delays and disorders	mental disorders
nan	nan	nan	711	Arthropathy associated with infections	musculoskeletal
nan	nan	-0.24127	613	Other nonmalignant breast conditions	genitourinary
nan	nan	nan	131	Protozoan infection	infectious diseases
nan	nan	nan	1003	Sudden death	other
nan	nan	nan	213	Benign neoplasm of bone and articular cartilage	neoplasms
nan	nan	-0.0987102	132	Infestation (lice, mites)	infectious diseases
nan	nan	nan	456	Chronic venous insufficiency [CVI]	circulatory system
nan	nan	0.192467	352	Disorders of other cranial nerves	neurological
nan	nan	nan	441	Vascular insufficiency of intestine	circulatory system
nan	nan	nan	478	Throat pain	respiratory
nan	nan	nan	453	Chronic venous hypertension	circulatory system
nan	nan	nan	857	Mechanical complication of unspecified genitourinary device, implant, and graft	injuries & poisonings
nan	nan	nan	71	Human immunodeficiency virus [HIV] disease	infectious diseases
nan	nan	nan	975	Poisoning by agents primarily acting on the smooth and skeletal muscles and respiratory system	injuries & poisonings
nan	nan	nan	984	Toxic effect of lead and its compounds (including fumes)	injuries & poisonings
nan	nan	0.0488575	601	Inflammatory diseases of prostate	genitourinary
nan	nan	nan	1015	Effects of other external causes	other
nan	nan	nan	571	Chronic liver disease and cirrhosis	digestive
nan	nan	nan	324	Other CNS infection and poliomyelitis	neurological
nan	nan	nan	384	Other disorders of tympanic membrane	sense organs
nan	nan	-0.348419	625	Pain and other symptoms associated with female genital organs	genitourinary
nan	nan	nan	873	Broken tooth	injuries & poisonings
nan	nan	nan	529	Diseases and other conditions of the tongue	digestive
nan	nan	nan	674	Other complications of the puerperium NEC	pregnancy complications
nan	nan	nan	658	Maternal complication of pregnancy affecting fetus or newborn	pregnancy complications
nan	nan	nan	341	Other demyelinating diseases of central nervous system	neurological
nan	nan	nan	568	Other disorders of peritoneum	digestive
nan	nan	nan	149	Cancer of larynx, pharynx, nasal cavities	neoplasms
nan	nan	nan	81	Infection/inflammation of internal prosthetic device; implant; and graft	infectious diseases
nan	nan	nan	661	Fetal distress and abnormal forces of labor	pregnancy complications
nan	nan	nan	644	Anemia during pregnancy	pregnancy complications
nan	nan	nan	964	Poisoning by agents primarily affecting blood constituents	injuries & poisonings
nan	nan	nan	323	Encephalitis	neurological
nan	nan	nan	1100	Family history	other
nan	nan	nan	190	Cancer of eye	neoplasms
nan	nan	-0.20785	380	Disorders of external ear	sense organs
nan	nan	-0.04581	242	Thyrotoxicosis with or without goiter	endocrine/metabolic
nan	nan	nan	264	Lack of normal physiological development	endocrine/metabolic
nan	nan	nan	223	Benign neoplasm of kidney and other urinary organs	neoplasms
nan	nan	nan	758	Chromosomal anomalies and genetic disorders	congenital anomalies
nan	nan	nan	446	Polyarteritis nodosa and allied conditions	circulatory system
nan	nan	0.145299	420	Carditis	circulatory system
nan	nan	-0.331658	733	Other disorders of bone and cartilage	musculoskeletal
nan	nan	-0.0849095	840	Sprains and strains	injuries & poisonings
nan	nan	nan	973	Poisoning by agents primarily affecting the gastrointestinal system	injuries & poisonings
nan	nan	nan	414	Other forms of chronic heart disease	circulatory system
nan	nan	nan	972	Poisoning by agents primarily affecting the cardiovascular system	injuries & poisonings
nan	nan	nan	988	Toxic effect of noxious substances eaten as food	injuries & poisonings
nan	nan	0.269208	425	Cardiomyopathy	circulatory system
nan	nan	nan	751	Genitourinary congenital anomalies	congenital anomalies
nan	nan	nan	602	Other disorders of prostate	genitourinary
nan	nan	0.193174	761	Cervicalgia	symptoms
nan	nan	-0.390496	481	Influenza	respiratory
nan	nan	0.0457118	770	Myalgia and myositis unspecified	symptoms
nan	nan	-0.04581	913	Toxic effect of venom	injuries & poisonings
nan	nan	0.0412714	1000	Burns	other
nan	nan	0.0850907	729	Other disorders of soft tissues	musculoskeletal
nan	nan	-0.210891	130	Spirochetal infection	infectious diseases
nan	nan	-0.115266	656	Other perinatal conditions of fetus or newborn	pregnancy complications
nan	nan	-0.04581	947	Urticaria	dermatologic
nan	nan	0.127926	479	Other upper respiratory disease	respiratory
nan	nan	-0.04581	240	Simple and unspecified goiter	endocrine/metabolic
nan	nan	0.0975764	592	Cystitis and urethritis	genitourinary
nan	nan	-0.107683	700	Corns and callosities	dermatologic
nan	nan	-0.02494	289	Other diseases of blood and blood-forming organs	hematopoietic
nan	nan	0.088635	819	Skull and face fracture and other intercranial injury	injuries & poisonings
nan	nan	-0.0717959	180	Cervical cancer and dysplasia	neoplasms
nan	nan	-0.0855798	369	Infection of the eye	sense organs
nan	nan	-0.084917	370	Keratitis	sense organs
nan	nan	-0.109652	220	Benign neoplasm of ovary	neoplasms
nan	nan	0.100288	766	Neuralgia, neuritis, and radiculitis NOS	symptoms
nan	nan	-0.241698	798	Malaise and fatigue	symptoms
nan	nan	-0.04581	54	Herpes simplex	infectious diseases
nan	nan	0.109692	367	Disorders of refraction and accommodation; blindness and low vision	sense organs
nan	nan	-0.137307	245	Thyroiditis	endocrine/metabolic
nan	nan	-0.0681079	112	Candidiasis	infectious diseases
nan	nan	0.260545	765	Cervical radiculitis	symptoms
nan	nan	0.0249216	743	Osteoporosis, osteopenia and pathological fracture	musculoskeletal
nan	nan	-0.109799	524	Dentofacial anomalies, including malocclusion	digestive
nan	nan	0.584966	732	Osteochondropathies	musculoskeletal
nan	nan	0.0643299	915	Superficial injury without mention of infection	injuries & poisonings
nan	nan	-0.04581	647	Infectious and parasitic complications affecting pregnancy	pregnancy complications
nan	nan	-0.04581	353	Nerve root and plexus disorders	neurological
nan	nan	-0.025269	215	Other benign neoplasm of connective and other soft tissue	neoplasms
nan	nan	-0.0395101	256	Ovarian dysfunction	endocrine/metabolic
nan	nan	-0.210377	521	Diseases of hard tissues of teeth	digestive
nan	nan	-0.107627	736	Other acquired deformities of limbs	musculoskeletal
nan	nan	0.00666147	110	Dermatophytosis / Dermatomycosis	infectious diseases
nan	nan	-0.183549	134	Helminthiases	infectious diseases
nan	nan	0.156486	690	Erythematosquamous dermatosis	dermatologic
nan	nan	0.0570793	741	Symptoms and disorders of the joints	musculoskeletal
nan	nan	0.0304667	586	Other disorders of the kidney and ureters	genitourinary
nan	nan	0.00336378	522	Diseases of pulp and periapical tissues	digestive
nan	nan	-0.210916	90	Sexually transmitted infections (not HIV or hepatitis)	infectious diseases
nan	nan	0.176498	497	Bronchitis	respiratory
nan	nan	-0.181766	333	Extrapyramidal disease and abnormal movement disorders	neurological
nan	nan	-0.292833	382	Otalgia	sense organs
nan	nan	-0.532916	520	Disorders of tooth development	digestive
nan	nan	-0.0834428	528	Diseases of the oral soft tissues, excluding lesions specific for gingiva and tongue	digestive
nan	nan	0.0868269	241	Nontoxic nodular goiter	endocrine/metabolic
nan	nan	nan	536	Disorders of function of stomach	digestive
nan	nan	-0.0618656	303	Psychogenic and somatoform disorders	mental disorders
nan	nan	nan	182	Malignant neoplasm of uterus	neoplasms
nan	nan	nan	580	Nephritis; nephrosis; renal sclerosis	genitourinary
nan	nan	nan	416	Cardiomegaly	circulatory system
nan	nan	nan	698	Pruritus and related conditions	dermatologic
nan	nan	nan	605	Erectile dysfunction [ED]	genitourinary
nan	nan	nan	117	Mycoses	infectious diseases
nan	nan	nan	155	Cancer of liver and intrahepatic bile duct	neoplasms
nan	nan	nan	358	Myoneural disorders	neurological
nan	nan	nan	1200	Exfoliative dermatitis	dermatologic
nan	nan	nan	136	Other infectious and parasitic diseases	infectious diseases
nan	nan	nan	771	Musculoskeletal symptoms referable to limbs	symptoms
nan	nan	nan	577	Diseases of pancreas	digestive
nan	nan	nan	452	Other venous embolism and thrombosis	circulatory system
nan	nan	nan	961	Poisoning by other anti-infectives	injuries & poisonings
nan	nan	nan	502	Postinflammatory pulmonary fibrosis	respiratory
nan	nan	nan	855	Complication of nervous system device, implant, and graft	injuries & poisonings
nan	nan	nan	609	Male infertility and abnormal spermatozoa	genitourinary
nan	nan	nan	996	Complications peculiar to certain specified procedures	injuries & poisonings
nan	nan	nan	805	Fracture of vertebral column without mention of spinal cord injury	injuries & poisonings
nan	nan	nan	363	Chorioretinal inflammations, scars, and other disorders of choroid	sense organs
nan	nan	nan	209	Neuroendocrine tumors	neoplasms
nan	nan	nan	457	Encounter for long-term (current) use of anticoagulants, antithrombotics, aspirin	circulatory system
nan	nan	nan	668	Complications of the administration of anesthetic or other sedation in labor and delivery	pregnancy complications
nan	nan	nan	507	Pleurisy; pleural effusion	respiratory
nan	nan	nan	198	Secondary malignant neoplasm	neoplasms
nan	nan	nan	958	Certain early complications of trauma or procedure	injuries & poisonings
nan	nan	nan	780	Hypothermia/Chills	symptoms
nan	nan	nan	277	Other disorders of metabolism	endocrine/metabolic
nan	nan	nan	797	Shock	symptoms
nan	nan	nan	288	Diseases of white blood cells	hematopoietic
nan	nan	nan	145	Cancer of mouth	neoplasms
nan	nan	nan	657	Infections specific to the perinatal period	pregnancy complications

## Sheet: Figure 4d
PheRS coefficient			Rank of coefficient			Phecode
FinnGen	UKB	EstB	FinnGen	UKB	EstB	Code	Phenotype	Category
0.144319	0.193606	0.279282	2	1	1	sex	Sex	baseline
NA	0.0828253	NA	NA	4	NA	318	Tobacco use disorder	mental disorders
0.0592087	NA	NA	7	NA	NA	293	Symptoms involving head and neck	mental disorders
NA	NA	0.0490025	NA	NA	11	766	Neuralgia, neuritis, and radiculitis NOS	symptoms
0.132469	0.097091	0.0753635	3	2	4	317	Alcohol-related disorders	mental disorders
NA	0.0573979	NA	NA	8	NA	965	Poisoning by analgesics, antipyretics, and antirheumatics	injuries & poisonings
NA	NA	0.0358844	NA	NA	17	601	Inflammatory diseases of prostate	genitourinary
NA	NA	0.0349282	NA	NA	18	819	Skull and face fracture and other intercranial injury	injuries & poisonings
NA	0.0541922	NA	NA	9	NA	585	Renal failure	genitourinary
NA	NA	0.0337486	NA	NA	20	611	Abnormal findings on mammogram or breast exam	genitourinary
NA	NA	0.0327456	NA	NA	21	425	Cardiomyopathy	circulatory system
NA	NA	0.0320807	NA	NA	24	242	Thyrotoxicosis with or without goiter	endocrine/metabolic
NA	0.0474615	NA	NA	12	NA	561	Symptoms involving digestive system	digestive
NA	NA	0.030338	NA	NA	27	522	Diseases of pulp and periapical tissues	digestive
0.0383005	NA	NA	20	NA	NA	201	Hodgkin's disease	neoplasms
NA	NA	0.0287956	NA	NA	28	765	Cervical radiculitis	symptoms
NA	NA	0.0265211	NA	NA	32	592	Cystitis and urethritis	genitourinary
NA	0.0432592	NA	NA	17	NA	563	Constipation	digestive
0.0476434	NA	0.0322296	9	NA	23	386	Vertiginous syndromes and other disorders of vestibular system	sense organs
0.0362608	NA	0.11136	24	NA	3	327	Sleep disorders	neurological
NA	NA	0.0231801	NA	NA	38	737	Curvature of spine	musculoskeletal
NA	NA	0.0229731	NA	NA	39	497	Bronchitis	respiratory
NA	NA	0.0227445	NA	NA	41	732	Osteochondropathies	musculoskeletal
0.0295087	NA	NA	30	NA	NA	649	Other conditions or status of the mother complicating pregnancy, childbirth, or the puerperium	pregnancy complications
NA	NA	0.0227019	NA	NA	42	240	Simple and unspecified goiter	endocrine/metabolic
NA	0.0390526	NA	NA	21	NA	1019	Other ill-defined and unknown causes of morbidity and mortality	other
NA	NA	0.021536	NA	NA	45	134	Helminthiases	infectious diseases
0.045709	NA	0.0282562	11	NA	30	345	Epilepsy, recurrent seizures, convulsions	neurological
0.0291424	NA	NA	33	NA	NA	80	Postoperative infection	infectious diseases
NA	NA	0.0211387	NA	NA	46	915	Superficial injury without mention of infection	injuries & poisonings
NA	0.0380018	NA	NA	23	NA	276	Disorders of fluid, electrolyte, and acid-base balance	endocrine/metabolic
NA	NA	0.018747	NA	NA	49	472	Chronic pharyngitis and nasopharyngitis	respiratory
NA	NA	0.0180619	NA	NA	50	521	Diseases of hard tissues of teeth	digestive
0.0400806	0.0785413	0.0347984	16	5	19	599	Other symptoms/disorders or the urinary system	genitourinary
0.0447963	NA	0.0242422	12	NA	35	817	Concussion	injuries & poisonings
0.069028	NA	0.0201052	5	NA	48	340	Migraine	neurological
NA	NA	0.0157876	NA	NA	55	770	Myalgia and myositis unspecified	symptoms
0.0369011	NA	0.0310112	22	NA	26	686	Other local infections of skin and subcutaneous tissue	dermatologic
NA	NA	0.0150973	NA	NA	58	353	Nerve root and plexus disorders	neurological
NA	NA	0.0150336	NA	NA	59	54	Herpes simplex	infectious diseases
NA	NA	0.0145901	NA	NA	60	382	Otalgia	sense organs
0.0278886	NA	0.03805	35	NA	14	464	Acute sinusitis	respiratory
-0.489888	-0.0323706	-0.159511	1	29	2	age	Age	baseline
NA	NA	0.0137194	NA	NA	63	376	Disorders of the orbit	sense organs
NA	0.031323	NA	NA	31	NA	459	Other disorders of circulatory system	circulatory system
NA	NA	0.0133638	NA	NA	64	280	Iron deficiency anemias	hematopoietic
NA	NA	0.0128516	NA	NA	66	704	Diseases of hair and hair follicles	dermatologic
NA	NA	0.012838	NA	NA	67	112	Candidiasis	infectious diseases
0.0226965	NA	NA	50	NA	NA	292	Neurological disorders	mental disorders
NA	NA	0.012106	NA	NA	70	761	Cervicalgia	symptoms
NA	NA	0.00994744	NA	NA	74	690	Erythematosquamous dermatosis	dermatologic
NA	NA	0.00952368	NA	NA	76	528	Diseases of the oral soft tissues, excluding lesions specific for gingiva and tongue	digestive
NA	NA	0.00929933	NA	NA	77	741	Symptoms and disorders of the joints	musculoskeletal
NA	NA	0.00865377	NA	NA	80	700	Corns and callosities	dermatologic
NA	NA	0.00848474	NA	NA	81	1000	Burns	other
0.0272709	NA	0.0271625	38	NA	31	801	Fracture of ankle and foot	injuries & poisonings
NA	0.0254189	NA	NA	41	NA	197	Chemotherapy	neoplasms
NA	NA	0.00691229	NA	NA	85	656	Other perinatal conditions of fetus or newborn	pregnancy complications
NA	NA	0.00588148	NA	NA	87	602	Other disorders of prostate	genitourinary
NA	0.0241385	NA	NA	43	NA	960	Poisoning by antibiotics	injuries & poisonings
0.0109465	NA	NA	66	NA	NA	790	Nonspecific findings on examination of blood	symptoms
0.0194245	NA	0.0365	55	NA	16	475	Chronic sinusitis	respiratory
0.0105271	NA	NA	67	NA	NA	290	Delirium dementia and amnestic and other cognitive disorders	mental disorders
NA	NA	0.00380355	NA	NA	93	479	Other upper respiratory disease	respiratory
0.00988841	NA	NA	68	NA	NA	514	Abnormal findings examination of lungs	respiratory
0.0256849	0.0449196	0.0564599	43	14	6	535	Gastritis and duodenitis	digestive
NA	0.0203592	NA	NA	46	NA	573	Other disorders of liver	digestive
0.0195925	0.0698198	0.0512331	54	6	8	278	Overweight, obesity and other hyperalimentation	endocrine/metabolic
NA	NA	0.00345265	NA	NA	95	523	Gingival and periodontal diseases	digestive
0.0622956	0.0354051	0.023182	6	25	37	785	Abdominal pain	symptoms
0.0291714	0.0498652	0.0256781	32	10	33	418	Nonspecific chest pain	circulatory system
0.0399078	0.0310429	0.0509712	17	32	9	351	Other peripheral nerve disorders	neurological
NA	NA	0.00167179	NA	NA	98	130	Spirochetal infection	infectious diseases
0.00778797	NA	NA	72	NA	NA	783	Fever of unknown origin	symptoms
NA	0.0185646	NA	NA	49	NA	558	Noninfectious gastroenteritis	digestive
NA	NA	0.000845797	NA	NA	101	477	Epistaxis or throat hemorrhage	respiratory
NA	0.0442763	0.0115578	NA	15	71	743	Osteoporosis, osteopenia and pathological fracture	musculoskeletal
NA	NA	0.000532253	NA	NA	102	352	Disorders of other cranial nerves	neurological
NA	NA	1.84156e-06	NA	NA	104	367	Disorders of refraction and accommodation; blindness and low vision	sense organs
NA	0.0156716	NA	NA	51	NA	596	Other disorders of bladder	genitourinary
NA	0.0134005	NA	NA	53	NA	789	Nausea and vomiting	symptoms
NA	NA	3.42062e-07	NA	NA	109	840	Sprains and strains	injuries & poisonings
NA	NA	3.34527e-07	NA	NA	110	220	Benign neoplasm of ovary	neoplasms
0.00381578	NA	NA	80	NA	NA	217	Vascular hamartomas and non-neoplastic nevi	neoplasms
NA	0.0132683	NA	NA	54	NA	519	Other diseases of respiratory system, not elsewhere classified	respiratory
0.0474417	0.0474804	0.00985473	10	11	75	530	Diseases of esophagus	digestive
0.00308984	NA	NA	82	NA	NA	720	Spinal stenosis	musculoskeletal
NA	NA	2.78112e-07	NA	NA	113	729	Other disorders of soft tissues	musculoskeletal
NA	NA	2.47337e-07	NA	NA	114	380	Disorders of external ear	sense organs
0.0396519	0.0241421	0.0578265	18	42	5	411	Ischemic Heart Disease	circulatory system
NA	NA	1.4967e-07	NA	NA	116	798	Malaise and fatigue	symptoms
NA	NA	1.43543e-07	NA	NA	117	420	Carditis	circulatory system
NA	NA	1.21224e-07	NA	NA	118	733	Other disorders of bone and cartilage	musculoskeletal
NA	NA	7.66927e-08	NA	NA	119	703	Diseases of nail, NOS	dermatologic
0.0261698	0.0331331	0.0498598	39	28	10	339	Other headache syndromes	neurological
0.0257874	NA	0.013195	41	NA	65	636	Early or threatened labor; hemorrhage in early pregnancy	pregnancy complications
NA	0.00595021	NA	NA	61	NA	285	Other anemias	hematopoietic
0.0760581	0.0440275	0.00479488	4	16	90	722	Intervertebral disc disorders	musculoskeletal
NA	4.71037e-05	NA	NA	66	NA	851	Complications of transplants and reattached limbs	injuries & poisonings
0.0219357	0.0296686	NA	51	34	NA	562	Diverticulosis and diverticulitis	digestive
-0.00050894	NA	NA	102	NA	NA	728	Disorders of muscle, ligament, and fascia	musculoskeletal
NA	NA	-7.5046e-06	NA	NA	142	110	Dermatophytosis / Dermatomycosis	infectious diseases
NA	-0.000215668	NA	NA	71	NA	195	Cancer, suspected or other	neoplasms
NA	NA	-0.00036395	NA	NA	145	132	Infestation (lice, mites)	infectious diseases
NA	NA	-0.000584263	NA	NA	147	481	Influenza	respiratory
NA	NA	-0.000624423	NA	NA	148	913	Toxic effect of venom	injuries & poisonings
NA	NA	-0.00226764	NA	NA	149	625	Pain and other symptoms associated with female genital organs	genitourinary
0.0377592	0.0387987	0.00877135	21	22	79	745	Pain in joint	musculoskeletal
NA	NA	-0.00487016	NA	NA	153	610	Benign mammary dysplasias	genitourinary
0.0407712	0.02757	0.0152073	15	37	57	626	Disorders of menstruation and other abnormal bleeding from female genital tract	genitourinary
NA	NA	-0.00509747	NA	NA	154	372	Disorders of conjunctiva	sense organs
-0.00882161	NA	NA	112	NA	NA	642	Hypertension complicating pregnancy, childbirth, and the puerperium	pregnancy complications
0.0254744	0.0584962	0.00925693	45	7	78	760	Back pain	symptoms
NA	NA	-0.00625386	NA	NA	155	289	Other diseases of blood and blood-forming organs	hematopoietic
NA	NA	-0.00640831	NA	NA	156	736	Other acquired deformities of limbs	musculoskeletal
0.005827	NA	0.0166991	75	NA	53	483	Acute bronchitis and bronchiolitis	respiratory
0.00705224	NA	0.0154087	73	NA	56	465	Acute upper respiratory infections of multiple or unspecified sites	respiratory
0.0185028	0.0268574	NA	56	39	NA	578	Gastrointestinal hemorrhage	digestive
-0.00959406	NA	NA	114	NA	NA	199	Neoplasm of uncertain behavior	neoplasms
NA	NA	-0.0072642	NA	NA	158	520	Disorders of tooth development	digestive
NA	NA	-0.00749122	NA	NA	159	751	Genitourinary congenital anomalies	congenital anomalies
0.0139926	0.0399302	0.0249235	63	19	34	495	Asthma	respiratory
NA	0.0290357	0.00520472	NA	35	89	244	Hypothyroidism	endocrine/metabolic
NA	NA	-0.00856688	NA	NA	161	701	Other hypertrophic and atrophic conditions of skin	dermatologic
NA	-0.00441467	NA	NA	79	NA	426	Cardiac conduction disorders	circulatory system
-0.0121633	NA	NA	119	NA	NA	615	Endometriosis	genitourinary
NA	NA	-0.00965235	NA	NA	165	215	Other benign neoplasm of connective and other soft tissue	neoplasms
0.000345343	NA	0.0225578	89	NA	43	79	Viral infection	infectious diseases
NA	NA	-0.0132006	NA	NA	169	947	Urticaria	dermatologic
0.043995	NA	-0.00289949	14	NA	150	8	Intestinal infection	infectious diseases
0.0313824	NA	0	28	NA	132	476	Allergic rhinitis	respiratory
-0.0179357	NA	NA	124	NA	NA	653	Problems associated with amniotic cavity and membranes	pregnancy complications
NA	NA	-0.0133505	NA	NA	171	370	Keratitis	sense organs
NA	NA	-0.0134171	NA	NA	172	647	Infectious and parasitic complications affecting pregnancy	pregnancy complications
0	NA	0.0229395	96	NA	40	830	Dislocation	injuries & poisonings
0.00971766	0.0275252	NA	69	38	NA	788	Syncope and collapse	symptoms
0.0203391	NA	0.000954891	53	NA	100	764	Sciatica	symptoms
NA	NA	-0.0155351	NA	NA	173	613	Other nonmalignant breast conditions	genitourinary
NA	NA	-0.0157307	NA	NA	174	702	Degenerative skin conditions and other dermatoses	dermatologic
-0.0214793	NA	NA	127	NA	NA	185	Cancer of prostate	neoplasms
NA	NA	-0.016468	NA	NA	175	586	Other disorders of the kidney and ureters	genitourinary
-0.0229141	NA	NA	128	NA	NA	652	Malposition and malpresentation of fetus or obstruction	pregnancy complications
-0.0230211	NA	NA	129	NA	NA	157	Pancreatic cancer	neoplasms
-0.0078295	NA	0.0287519	109	NA	29	590	Pyelonephritis	genitourinary
0.0230598	NA	2.80192e-07	49	NA	112	646	Other complications of pregnancy NEC	pregnancy complications
0.0252531	0.0331987	0.014261	46	27	61	250	Diabetes mellitus	endocrine/metabolic
NA	NA	-0.0271266	NA	NA	182	256	Ovarian dysfunction	endocrine/metabolic
0	NA	0.0224963	101	NA	44	362	Other retinal disorders	sense organs
-0.00108164	0.0457547	0.036981	104	13	15	721	Spondylosis and allied disorders	musculoskeletal
0.0170615	NA	1.09434e-06	58	NA	105	379	Other disorders of eye	sense organs
0.0521798	-0.0144061	NA	8	86	NA	208	Benign neoplasm of colon	neoplasms
0.0284871	NA	-0.000476278	34	NA	146	638	Other high-risk pregnancy	pregnancy complications
0.0204723	NA	0	52	NA	127	526	Diseases of the jaws	digestive
NA	-0.000667366	0.016246	NA	72	54	531	Peptic ulcer (excl. esophageal)	digestive
0.025701	0	0.053417	42	67	7	401	Hypertension	circulatory system
0.0293919	NA	-0.00874285	31	NA	162	696	Psoriasis and related disorders	dermatologic
0.0168753	0.0350201	0.010839	59	26	72	565	Anal and rectal conditions	digestive
0.0273868	0.00262177	0.0318972	37	65	25	627	Menopausal and postmenopausal disorders	genitourinary
-0.0104078	NA	0.0172133	116	NA	51	451	Phlebitis and thrombophlebitis	circulatory system
0.0174174	NA	0	57	NA	134	78	Viral warts & HPV	infectious diseases
0.0231542	NA	-0.00474652	47	NA	152	470	Septal Deviations/Turbinate Hypertrophy	respiratory
0.00382223	0.0188245	0.0385773	79	48	13	433	Cerebrovascular disease	circulatory system
0.025668	NA	-0.00811844	44	NA	160	474	Acute and chronic tonsillitis	respiratory
0.030066	NA	-0.0250014	29	NA	181	389	Hearing loss	sense organs
-0.00926837	NA	0.0121589	113	NA	69	428	Congestive heart failure; nonhypertensive	circulatory system
NA	0.0417802	-0.0417482	NA	18	188	681	Superficial cellulitis and abscess	dermatologic
NA	0.0356935	-0.0207229	NA	24	177	591	Urinary tract infection	genitourinary
0.0157284	NA	-6.39081e-06	62	NA	141	916	Contusion	injuries & poisonings
0	0.02209	0.0479653	94	44	12	740	Osteoarthrosis	musculoskeletal
0.0316793	0.00399526	0.0123585	26	63	68	614	Inflammatory diseases of female pelvic organs	genitourinary
-0.00609264	NA	0.0070631	108	NA	84	440	Atherosclerosis	circulatory system
0.00279291	NA	0	83	NA	121	368	Visual disturbances	sense organs
0.00856893	0	NA	71	68	NA	624	Symptoms involving female genital tract	genitourinary
0	0.0217048	0.0327211	91	45	22	564	Functional digestive disorders	digestive
-0.00394498	NA	0.00122811	106	NA	99	540	Appendiceal conditions	digestive
-0.00589919	0.0898381	0.00407172	107	3	92	716	Other arthropathies	musculoskeletal
0.00200289	NA	0	85	NA	129	473	Diseases of the larynx and vocal cords	respiratory
0.0160695	0.0121421	0.0171563	61	55	52	735	Acquired foot deformities	musculoskeletal
0.0364846	0.0395747	-0.0164727	23	20	176	496	Chronic airway obstruction	respiratory
NA	-0.00346402	0.00267923	NA	75	97	594	Urinary calculus	genitourinary
0.00177765	NA	-4.71557e-06	86	NA	140	742	Derangement of joint, non-traumatic	musculoskeletal
NA	0.0259484	-0.0212384	NA	40	178	619	Noninflammatory female genital disorders	genitourinary
-0.0230894	NA	0.00741076	130	NA	82	394	Rheumatic disease of the heart valves	circulatory system
0.0164987	0.0279726	8.80204e-07	60	36	106	726	Peripheral enthesopathies and allied syndromes	musculoskeletal
0.0333746	0.030456	-0.00885505	25	33	163	512	Other symptoms of respiratory system	respiratory
-0.0178174	0.0197816	NA	123	47	NA	773	Pain in limb	symptoms
-0.0204794	NA	0.00364054	126	NA	94	628	Ovarian cyst	genitourinary
-0.0699027	NA	0.00729876	134	NA	83	650	Normal delivery	pregnancy complications
0.0440652	0	2.82624e-07	13	69	111	480	Pneumonia	respiratory
0.0314769	-0.0531545	0.0202701	27	91	47	218	Benign neoplasm of uterus	neoplasms
0.00539327	NA	-0.0132327	76	NA	170	804	Fracture of hand or wrist	injuries & poisonings
-0.00807095	NA	0	111	NA	122	871	Open wounds of extremities	injuries & poisonings
-0.0103703	0.0064278	NA	115	60	NA	593	Hematuria	genitourinary
NA	-0.00528767	0	NA	80	120	41	Bacterial infection NOS	infectious diseases
0.00123166	0.0317908	0.000363641	87	30	103	1009	Injury, NOS	other
-0.000960365	NA	-1.23199e-05	103	NA	144	381	Otitis media and Eustachian tube disorders	sense organs
-0.0260154	NA	7.89748e-07	131	NA	107	714	Rheumatoid arthritis and other inflammatory polyarthropathies	musculoskeletal
0.00357077	0.0099416	0.0140126	81	58	62	800	Fracture of lower limb	injuries & poisonings
0.00587122	0.0176518	0.00558166	74	50	88	427	Cardiac dysrhythmias	circulatory system
0	NA	-0.0120964	95	NA	168	371	Inflammation of the eye	sense organs
0.0389085	0.0103161	-0.00684844	19	57	157	781	Symptoms involving nervous and musculoskeletal systems	symptoms
0	NA	-0.0107256	99	NA	167	669	Complications of labor and delivery NEC	pregnancy complications
0	NA	-0.0246361	93	NA	180	870	Open wounds of head; neck; and trunk	injuries & poisonings
0.00201489	-0.00361234	0.0236708	84	77	36	706	Diseases of sebaceous glands	dermatologic
-0.00249252	-0.00986364	NA	105	83	NA	174	Breast cancer	neoplasms
-0.0268556	NA	0	133	NA	131	365	Glaucoma	sense organs
0	NA	-0.0367481	97	NA	184	1001	Foreign body injury	other
0.0130078	0.0145973	0	65	52	125	550	Abdominal hernia	digestive
0	NA	-0.0380404	100	NA	185	695	Erythematous conditions	dermatologic
NA	-0.00201567	-0.0317606	NA	73	183	665	Obstetrical/birth trauma	pregnancy complications
-0.0107884	NA	-0.0214112	117	NA	179	939	Atopic/contact dermatitis due to other or unspecified	dermatologic
NA	-0.0444718	-0.00965163	NA	90	164	214	Lipoma	neoplasms
-0.020006	-0.0369853	NA	125	89	NA	172	Skin cancer	neoplasms
-0.0146579	0.00868564	0.0106001	120	59	73	600	Hyperplasia of prostate	genitourinary
0.0274868	-0.00599693	-1.18799e-05	36	82	143	634	Miscarriage; stillbirth	pregnancy complications
0.00534841	-0.00358732	7.73893e-07	77	76	108	455	Hemorrhoids	circulatory system
0.0137336	0.00296959	-0.00292822	64	64	151	618	Genital prolapse	genitourinary
0.0231476	0.00501022	-0.039381	48	62	187	835	Internal derangement of knee	injuries & poisonings
0.0089693	-0.0135355	0	70	84	126	1010	Other tests	other
0.00438548	-0.00323858	0	78	74	136	803	Fracture of upper limb	injuries & poisonings
-0.00798029	-0.00379569	0.00431442	110	78	91	655	Known or suspected fetal abnormality affecting management of mother	pregnancy complications
0.0258954	-0.00542015	-0.0388438	40	81	186	366	Cataract	sense organs
0	-0.0183505	0.00343752	98	87	96	574	Cholelithiasis and cholecystitis	digestive
-0.0149706	-0.0140976	0.0063812	121	85	86	454	Varicose veins	circulatory system
-0.0108769	0.0115233	-0.0098424	118	56	166	727	Other disorders of synovium, tendon, and bursa	musculoskeletal
-0.0167085	-1.17594e-08	0	122	70	133	272	Disorders of lipoid metabolism	endocrine/metabolic
0.000379632	-0.0595331	-2.90104e-06	88	92	139	216	Benign neoplasm of skin	neoplasms
-0.0267021	-0.0270499	1.90132e-07	132	88	115	622	Polyp of female genital organs	genitourinary
-0.200155	-0.170172	-0.10576	135	93	189	intercept	Intercept	baseline
