# Supplementary material for: Cross-biobank generalizability and accuracy of electronic health record-based predictors compared to polygenic scores
Source: Nat Genet. 2025 Aug 27;57(9):2136–45. doi: 10.1038/s41588-025-02298-9 (PMC12425822; doi:10.1038/s41588-025-02298-9)
Supplement: Supplementary file 9 — Statistical source data for Fig. 5a–d. [file 41588_2025_2298_MOESM9_ESM.xlsx]

## Sheet: Figure 5a&b
Disease	x-axis Model			y-axis Model			P-values of difference
	Short description	Beta	SE	Short description	Beta	SE
Asthma	Meta-analyzed PRS HRs (Top 10% vs. 40-60%) PRS model	0.466	0.466	Meta-analyzed PheRS HRs (Top 10% vs. 40-60%) PheRS model	0.786	0.189	0.0954
Epilepsy		0.156	0.0442		0.927	0.153	1.42e-06
Type 2 diabetes (T2D)		0.906	0.068		1.11	0.101	0.091
Hip osteoarthritis (hip OA)		0.425	0.181		0.679	0.065	0.186
Knee osteoarthritis (knee OA)		0.418	0.126		0.862	0.0635	0.00165
Major depression (MDD)		0.266	0.106		1.07	0.194	0.000272
Coronary heart disease (CHD)		0.558	0.118		0.688	0.0877	0.375
Atrial fibrillation (AF)		0.897	0.079		0.723	0.0191	0.0321
Gout		0.913	0.0363		1.2	0.194	0.149
Colorectal cancer		0.701	0.0615		0.409	0.0857	0.00558
Lung cancer		0.417	0.109		1.09	0.255	0.0158
Prostate cancer		1.04	0.0389		0.314	0.098	6.71e-12
Breast cancer		0.815	0.0229		0.24	0.0676	7.44e-16
Asthma	Meta-analyzed PheRS HRs PRS model	0.319	0.0649	Meta-analyzed PheRS HRs PRS+PheRS model	0.375	0.00762	0.387
Epilepsy		0.31	0.0537		0.309	0.0514	0.989
Type 2 diabetes (T2D)		0.399	0.0549		0.409	0.0644	0.906
Hip osteoarthritis (hip OA)		0.289	0.0447		0.321	0.0453	0.614
Knee osteoarthritis (knee OA)		0.324	0.0308		0.345	0.0121	0.524
Major depression (MDD)		0.379	0.0417		0.335	0.0332	0.411
Coronary heart disease (CHD)		0.294	0.0141		0.287	0.0244	0.813
Atrial fibrillation (AF)		0.285	0.0129		0.287	0.287	0.941
Gout		0.476	0.062		0.477	0.0514	0.992
Colorectal cancer		0.2	0.0354		0.173	0.0748	0.748
Lung cancer		0.35	0.048		0.313	0.0631	0.632
Prostate cancer		0.128	0.0746		0.13	0.0735	0.985
Breast cancer		0.161	0.0682		0.164	0.0756	0.979

## Sheet: Figure 5c - correlations
			Correlation			CI neg			CI pos			p-value
Disease	Comparison		FinnGen	UKB	EstB	FinnGen	UKB	EstB	FinnGen	UKB	EstB	FinnGen	UKB	EstB
Prostate cancer	PheRS	PGS	0.00189204	0.0212452	0.00237582	-0.00411614	0.0167708	-0.00828242	0.00790008	0.0257187	0.0130335	0.537095	1.3529e-20	0.662191
Breast cancer			0.00287367	0.00756423	0.012486	-0.00231513	0.0034994	0.00509102	0.00806232	0.0116288	0.0198796	0.277712	0.000265082	0.000935765
Asthma			0.0277514	NA	0.0356776	0.0235291	NA	0.0294424	0.0319728	NA	0.0419101	6.1498e-38	NA	3.79171e-29
Type 2 diabetes (T2D)			0.04064	NA	0.0764216	0.0365606	NA	0.0702887	0.044718	NA	0.0825486	1.00365e-84	NA	1.00668e-130
Gout			0.0200444	0.0217141	0.0365943	0.0161564	0.0187314	0.0304822	0.0239318	0.0246965	0.0427036	5.4068e-24	3.66131e-46	9.44051e-32
Colorectal cancer			-0.00100501	NA	0.00324863	-0.00490212	NA	-0.00280204	0.00289213	NA	0.00929905	0.613248	NA	0.292655
Lung cancer			0.00684129	NA	0.00264005	0.0020351	NA	-0.00340351	0.0116472	NA	0.00868341	0.00527316	NA	0.391896
Hip osteoarthritis (hip OA)			0.0264991	NA	0.0257317	0.0225856	NA	0.0195072	0.0304119	NA	0.0319541	3.67012e-40	NA	5.51592e-16
Knee osteoarthritis (knee OA)			0.0573112	NA	0.0501089	0.0533097	NA	0.0436795	0.0613108	NA	0.0565342	1.27078e-172	NA	1.61382e-52
Major depression (MDD)			0.056236	NA	0.0498484	0.0522191	NA	0.0431135	0.0602511	NA	0.0565787	4.71902e-165	NA	1.52033e-47
Epilepsy			0.000858822	0.00286492	0.000922659	-0.00305318	-0.000117376	-0.0051615	0.0047708	0.00584717	0.00700675	0.666991	0.0597242	0.766294
Atrial fibrillation (AF)			0.00838059	NA	0.0164202	0.00442745	NA	0.0103098	0.0123335	NA	0.0225293	3.253e-05	NA	1.39144e-07
Coronary heart disease (CHD)			0.0254479	NA	0.0250682	0.0215006	NA	0.0188736	0.0293944	NA	0.031261	1.42848e-36	NA	2.21171e-15

## Sheet: Figure 5c - c-indices
Disease	Survival model	Study	Number of Cases	Number of Controls	C-index	CI lower bound	CI upper bound
Asthma	Surv~PRS	FinnGen	7646	207545	0.570018	0.563626	0.57641
Asthma	Surv~PRS	EstB	2700	46604	0.564916	0.553932	0.575899
Epilepsy	Surv~PRS	FinnGen	1847	249169	0.5223	0.509091	0.53551
Epilepsy	Surv~PRS	UKB	2217	379052	0.52711	0.515073	0.539148
Epilepsy	Surv~PRS	EstB	391	51476	0.499088	0.469853	0.528324
Type 2 diabetes (T2D)	Surv~PRS	FinnGen	18028	212123	0.642113	0.638196	0.64603
Type 2 diabetes (T2D)	Surv~PRS	EstB	1974	48612	0.655191	0.643196	0.667187
Hip osteoarthritis (hip OA)	Surv~PRS	FinnGen	7434	243082	0.589733	0.583268	0.596197
Hip osteoarthritis (hip OA)	Surv~PRS	EstB	4030	45452	0.540253	0.531402	0.549105
Knee osteoarthritis (knee OA)	Surv~PRS	FinnGen	12874	225577	0.576812	0.571888	0.581736
Knee osteoarthritis (knee OA)	Surv~PRS	EstB	6640	39531	0.544716	0.537825	0.551608
Major depression (MDD)	Surv~PRS	FinnGen	7823	228857	0.557399	0.551065	0.563733
Major depression (MDD)	Surv~PRS	EstB	4277	37956	0.537426	0.528869	0.545982
Coronary heart disease (CHD)	Surv~PRS	FinnGen	8402	237873	0.604152	0.598159	0.610144
Coronary heart disease (CHD)	Surv~PRS	EstB	1972	48053	0.555289	0.542507	0.56807
Atrial fibrillation (AF)	Surv~PRS	FinnGen	12167	233632	0.631289	0.626329	0.63625
Atrial fibrillation (AF)	Surv~PRS	EstB	1673	49819	0.622829	0.609436	0.636222
Gout	Surv~PRS	FinnGen	2570	251384	0.623277	0.612389	0.634166
Gout	Surv~PRS	UKB	4372	376113	0.647582	0.639592	0.655572
Gout	Surv~PRS	EstB	1915	49433	0.623541	0.611088	0.635994
Colorectal cancer	Surv~PRS	FinnGen	2419	250515	0.624585	0.613556	0.635614
Colorectal cancer	Surv~PRS	EstB	249	52217	0.605107	0.570162	0.640052
Lung cancer	Surv~PRS	FinnGen	825	165472	0.572675	0.553328	0.592023
Lung cancer	Surv~PRS	EstB	138	52475	0.554133	0.506574	0.601693
Prostate cancer	Surv~PRS	FinnGen	4698	101721	0.665044	0.657438	0.672649
Prostate cancer	Surv~PRS	UKB	6242	160717	0.657002	0.650348	0.663655
Prostate cancer	Surv~PRS	EstB	429	16473	0.653701	0.627965	0.679437
Breast cancer	Surv~PRS	FinnGen	6591	136091	0.628683	0.622025	0.635342
Breast cancer	Surv~PRS	UKB	6414	199921	0.622311	0.6155	0.629122
Breast cancer	Surv~PRS	EstB	481	34670	0.625186	0.599117	0.651256

## Sheet: Figure 5d
Disease	Study	Number of Cases	Number of Controls	x-axis c-index	CI lower bound	CI upper bound	y-axis c-index	CI lower bound	CI upper bound	Number of Cases	Number of Controls	p-values of differences
Asthma	FinnGen	7646	207545	0.592605	0.586384	0.598825	0.655447	0.649291	0.661603	7646	207545	0.000177
	EstB	2700	46604	0.608686	0.598101	0.619272	0.655923	0.64543	0.666415	2700	46604	0.0646
	Meta-analysis	10346	254149	0.600052	0.584335	0.615769	0.655569	0.65026	0.660878	10346	254149	4.4e-08
Epilepsy	FinnGen	1847	249169	0.592455	0.579495	0.605414	0.652429	0.639518	0.665341	1847	249169	0.455
	UKB	2422	429490	0.579043	0.567278	0.590808	0.63305	0.621878	0.644222	2217	379052	0.231
	EstB	391	51476	0.611647	0.582408	0.640886	0.625287	0.595862	0.654712	391	51476	0.501
	Meta-analysis	4660	730135	0.590388	0.575006	0.60577	0.639233	0.623591	0.654875	4455	679697	0.398
Type 2 diabetes (T2D)	FinnGen	18028	212123	0.68579	0.682119	0.689462	0.717479	0.713994	0.720963	18028	212123	0.00247
	EstB	1974	48612	0.758074	0.748298	0.767849	0.795023	0.786134	0.803911	1974	48612	4.4e-08
	Meta-analysis	20002	260735	0.721784	0.650947	0.792621	0.756138	0.680146	0.832131	20002	260735	0.162
Hip osteoarthritis (hip OA)	FinnGen	7434	243082	0.688206	0.682597	0.693815	0.705291	0.699794	0.710787	7434	243082	1.2e-06
	EstB	4030	45452	0.711576	0.704234	0.718919	0.735379	0.728129	0.74263	4030	45452	0.281
	Meta-analysis	11464	288534	0.699766	0.676864	0.722668	0.720238	0.690752	0.749724	11464	288534	0.168
Knee osteoarthritis (knee OA)	FinnGen	12874	225577	0.637702	0.633192	0.642212	0.681915	0.677546	0.686285	12874	225577	1.12e-05
	EstB	6640	39531	0.683532	0.677408	0.689655	0.706395	0.700439	0.712351	6640	39531	0.182
	Meta-analysis	19514	265108	0.660568	0.615655	0.705481	0.694068	0.670079	0.718058	19514	265108	0.148
Major depression (MDD)	FinnGen	7823	228857	0.641074	0.635204	0.646943	0.681583	0.675738	0.687428	7823	228857	0.0475
	EstB	4277	37956	0.586084	0.577786	0.594382	0.625214	0.616953	0.633475	4277	37956	0.222
	Meta-analysis	12100	266813	0.61366	0.559771	0.66755	0.653477	0.598236	0.708719	12100	266813	0.474
Coronary heart disease (CHD)	FinnGen	8402	237873	0.753618	0.748819	0.758417	0.770893	0.766317	0.775468	8402	237873	2.8e-07
	EstB	1972	48053	0.783113	0.773942	0.792284	0.790411	0.781407	0.799414	1972	48053	0.298
	Meta-analysis	10374	285926	0.768096	0.739196	0.796997	0.780251	0.761139	0.799362	10374	285926	0.108
Atrial fibrillation (AF)	FinnGen	12167	233632	0.778866	0.775138	0.782594	0.788942	0.785264	0.792621	12167	233632	1.89e-25
	EstB	1673	49819	0.804565	0.794733	0.814396	0.81527	0.805675	0.824865	1673	49819	0.00328
	Meta-analysis	13840	283451	0.791296	0.766125	0.816468	0.801718	0.775928	0.827508	13840	283451	0.0403
Gout	FinnGen	2570	251384	0.772224	0.763617	0.780831	0.818286	0.810506	0.826067	2570	251384	0.00247
	UKB	4385	427041	0.796747	0.790906	0.802587	0.821533	0.816053	0.827014	4372	376113	1.97e-15
	EstB	1915	49433	0.74267	0.732521	0.752819	0.782565	0.772922	0.792208	1915	49433	0.00101
	Meta-analysis	8870	727858	0.770766	0.740129	0.801404	0.807694	0.783423	0.831964	8857	676930	0.092
Colorectal cancer	FinnGen	2419	250515	0.732062	0.722615	0.741509	0.74019	0.730918	0.749463	2419	250515	4.39e-06
	EstB	249	52217	0.807349	0.782525	0.832174	0.807962	0.782979	0.832946	249	52217	0.285
	Meta-analysis	2668	302732	0.768795	0.695034	0.842555	0.773043	0.706657	0.839429	2668	302732	0.175
Lung cancer	FinnGen	825	165472	0.755793	0.741302	0.770283	0.769525	0.754778	0.784273	825	165472	0.191
	EstB	138	52475	0.820273	0.788278	0.852268	0.834551	0.80463	0.864472	138	52475	0.494
	Meta-analysis	963	217947	0.78639	0.723282	0.849499	0.800681	0.737012	0.864351	963	217947	0.317
Prostate cancer	FinnGen	4698	101721	0.794864	0.789585	0.800143	0.798105	0.792841	0.803369	4698	101721	4.12e-32
	UKB	6250	185495	0.744963	0.739553	0.750373	0.765974	0.760741	0.771207	6242	160717	1.55e-58
	EstB	429	16473	0.845367	0.830628	0.860106	0.845528	0.830836	0.86022	429	16473	0.00841
	Meta-analysis	11377	303689	0.794739	0.73812	0.851358	0.802769	0.757799	0.847739	11369	278911	0.136
Breast cancer	FinnGen	6591	136091	0.663112	0.656802	0.669423	0.670854	0.664606	0.677103	6591	136091	3.46e-34
	UKB	6425	226057	0.630923	0.624155	0.637692	0.654003	0.64726	0.660745	6414	199921	2.84e-49
	EstB	481	34670	0.664755	0.639959	0.68955	0.664775	0.639995	0.689555	481	34670	0.00279
	Meta-analysis	13497	396818	0.651682	0.629042	0.674321	0.662871	0.650591	0.675151	13486	370682	5.54e-06
